# Supplementary material for: TBL1XR1 Ensures Balanced Neural Development Through NCOR Complex-Mediated Regulation of the MAPK Pathway
Source: Front Cell Dev Biol. 2021 Feb 23;9:641410. doi: 10.3389/fcell.2021.641410 (PMC7940385; doi:10.3389/fcell.2021.641410)
Supplement: Supplementary Table 1 — List of oligonucleotides used as primers for RT-qPCR in this work. [file Table_1.XLSX]

## Sheet: Foglio1
Oligo name	sequence
RT-qPCR_Tbl1xr1_Ex5_F	TGCTGCCGCCACTAACCAGC
RT-qPCR_Tbl1xr1_Ex5_R	TGTGCTCCATTCTCCTCCCC
RT-qPCR_Tbl1xr1_Ex3/4_F	TAGGTACTTGCAAGAGTCAG
RT-qPCR_Tbl1xr1_Ex3/4_R	GGGTGGAACCAGGGCACCAT
RT-qPCR_Tbl1xr1_Ex5/6_F	AATACAGCAAATGGGGAGGA
RT-qPCR_Tbl1xr1_Ex5/6_R	CTTTATTGGAAGGGATTTCCAC
RT-qPCR_Fgfr1_F	CAGTGCCCTCTCAGAGACCTACG
RT-qPCR_Fgfr1_R	CAGTGCCCTCTCAGAGACCTACG
RT-qPCR_Egfr_F	GTGGGCAACCCTGAGTATCT
RT-qPCR_Egfr_R	TAGGCTCATTTGGTGACTGC
RT-qPCR_Map3k1_F	CGCCCTGCCCATCTACTTC
RT-qPCR_Map3k1_R	CTCCATCTCTCGACCGGAGG
RT-qPCR_Map3k2_F	TTCAATCATGCAAGATTTGGCTG
RT-qPCR_Map3k2_R	AGTGTAGATCCATAGACTGCCC
RT-qPCR_Map2k2_F	GTTACCGGCACTCACTATCAAC
RT-qPCR_Map2k2_R	CCTCCAGCCGCTTCCTTTG
RT-qPCR_Map2k3_F	GCCTCAGACCAAAGGAAAATCC
RT-qPCR_Map2k3_R	GGTGTGGGGTTGGACACAG
RT-qPCR_Mapk3_F	TCCGCCATGAGAATGTTATAGGC
RT-qPCR_Mapk3_R	GGTGGTGTTGATAAGCAGATTGG
RT-qPCR_Mapk4_F	GCCAGCGTCTACGGGTATG
RT-qPCR_Mapk4_R	GCGTCACTCAGAACGATCTTCTT
RT-qPCR_E2f1_F	GGGAAAGGTGTGAAATCTCC
RT-qPCR_E2f1_R	CCAGTTCAGGTCAACGACAC
RT-qPCR_E2f2_F	ACGGCGCAACCTACAAAGAG
RT-qPCR_E2f2_R	GTCTGCGTGTAAAGCGAAGT
