# Supplementary material for: TBL1XR1 Ensures Balanced Neural Development Through NCOR Complex-Mediated Regulation of the MAPK Pathway
Source: Front Cell Dev Biol. 2021 Feb 23;9:641410. doi: 10.3389/fcell.2021.641410 (PMC7940385; doi:10.3389/fcell.2021.641410)
Supplement: Supplementary Table 2 — Sheet 1: Results of DESeq2 analysis of RNAseq data between Tbl1xr1 KO and control (GFP) NSCs. Sheet 2: Lists of differentially expressed genes (DEGs) divided in down and upregulated. Sheet 3: Complete lists of Gene Ontology and KEEG pathway analyses performed on DEGs. Sheet 4: Lists as in Venn diagram in Figure 4E. Sheet 5: GO analysis of genes that are both upregulated and TBL1XR1 targets. Sheet 6: GO analysis of genes that are both downregulated and TBL1XR1 targets. [file Table_2.XLSX]

## Sheet: DESeq2 results
ensembl_gene_id	external_gene_name	GFP1	GFP1	GFP2	CRE1	CRE2	CRE3	baseMean	log2FoldChange	lfcSE	stat	pvalue	padj
ENSMUSG00000000001	Gnai3	505.647	536.846	409.429	666.229	462.298	444.105	504.092	0.106103	0.180873	0.586613	0.557464	0.812894
ENSMUSG00000000003	Pbsn	0	0	0	0	0	0	0	NA	NA	NA	NA	NA
ENSMUSG00000000028	Cdc45	243.188	194.552	182.709	171.751	105.889	90.4327	164.754	-0.638382	0.224948	-2.83791	0.00454107	0.044432
ENSMUSG00000000031	H19	10.0946	24.8675	14.6701	0.692545	1.72178	0	8.67442	-1.19516	0.300743	-3.97401	7.06711e-05	0.00178532
ENSMUSG00000000037	Scml2	37.6253	43.8839	50.6785	52.6335	53.3752	56.4085	49.1008	0.235291	0.263036	0.894522	0.371043	0.68575
ENSMUSG00000000049	Apoh	0.917691	1.4628	0	3.46273	0	0	0.973869	0.0346371	0.149768	0.231272	0.817104	NA
ENSMUSG00000000056	Narf	1064.52	980.073	1102.92	1042.28	862.612	1449.61	1083.67	0.0837614	0.172736	0.484909	0.627741	0.849208
ENSMUSG00000000058	Cav2	261.542	345.22	394.759	331.037	528.587	380.534	373.613	0.277093	0.196261	1.41186	0.157992	0.449668
ENSMUSG00000000078	Klf6	3103.63	3444.88	3078.05	2378.89	3049.27	2444.37	2916.52	-0.274917	0.140227	-1.96052	0.0499353	0.231544
ENSMUSG00000000085	Scmh1	122.053	114.098	145.367	84.4905	79.2019	111.026	109.373	-0.406825	0.221291	-1.83842	0.0660005	0.275147
ENSMUSG00000000088	Cox5a	1429.76	1173.16	1600.37	1299.22	1116.57	879.256	1249.72	-0.324383	0.166426	-1.94911	0.0512821	0.235444
ENSMUSG00000000093	Tbx2	0	0	1.33365	0	0	0	0.222274	-0.0358422	0.0947434	-0.378309	0.705201	NA
ENSMUSG00000000094	Tbx4	0	0	0	0	0.86089	0	0.143482	0.00882023	0.0947434	0.0930959	0.925827	NA
ENSMUSG00000000103	Zfy2	0	0	0	0	0	0	0	NA	NA	NA	NA	NA
ENSMUSG00000000120	Ngfr	0	0	1.33365	2.77018	5.16534	0	1.54486	0.189213	0.180631	1.04751	0.294865	NA
ENSMUSG00000000125	Wnt3	35.7899	48.2723	25.3393	37.3975	68.8712	56.4085	45.3464	0.411951	0.28224	1.45958	0.144407	0.426589
ENSMUSG00000000126	Wnt9a	1.83538	2.92559	2.66729	3.46273	0	0.895373	1.96439	-0.0923632	0.21102	-0.4377	0.661604	NA
ENSMUSG00000000127	Fer	468.94	468.095	506.785	581.046	569.048	522.898	519.469	0.200914	0.147722	1.36008	0.173803	0.472352
ENSMUSG00000000131	Xpo6	356.064	288.171	325.409	222.307	222.11	236.379	275.073	-0.473153	0.170324	-2.77795	0.00547023	0.0510705
ENSMUSG00000000134	Tfe3	320.274	348.145	284.066	329.652	402.897	481.711	361.124	0.318396	0.177976	1.78899	0.073617	0.294016
ENSMUSG00000000142	Axin2	403.784	393.492	288.067	267.323	208.335	221.157	297.026	-0.57881	0.183991	-3.14586	0.00165596	0.021624
ENSMUSG00000000148	Brat1	83.5098	52.6606	74.6841	92.8011	83.5063	51.0363	73.0331	0.08155	0.257137	0.317147	0.751132	0.908402
ENSMUSG00000000149	Gna12	209.233	201.866	189.378	189.757	190.257	196.982	196.246	-0.0540363	0.179808	-0.300522	0.763779	0.91327
ENSMUSG00000000154	Slc22a18	0	0	0	0	0	0	0	NA	NA	NA	NA	NA
ENSMUSG00000000157	Itgb2l	0	0	0	0	0	0	0	NA	NA	NA	NA	NA
ENSMUSG00000000159	Igsf5	0	0	5.33458	0	6.88712	3.58149	2.63387	0.113193	0.203983	0.554916	0.578952	NA
ENSMUSG00000000167	Pih1d2	69.7445	33.6443	62.6813	65.7918	48.2098	29.5473	51.6032	-0.154628	0.283289	-0.545831	0.585182	0.826918
ENSMUSG00000000168	Dlat	632.289	564.639	601.474	473.701	451.967	437.837	526.985	-0.377135	0.14685	-2.56817	0.0102238	0.0795182
ENSMUSG00000000171	Sdhd	153.254	146.28	106.692	191.835	173.039	173.702	157.467	0.356676	0.201772	1.76772	0.0771086	0.301638
ENSMUSG00000000182	Fgf23	0	0	0	0	0	3.58149	0.596915	0.0811326	0.109254	0.742603	0.457722	NA
ENSMUSG00000000183	Fgf6	0	0	2.66729	0	0	0	0.444548	-0.0618432	0.097665	-0.633218	0.526591	NA
ENSMUSG00000000184	Ccnd2	36191	37349.6	37558.1	31961	44907.5	40821.9	38131.5	0.0786903	0.141567	0.555852	0.578312	0.824147
ENSMUSG00000000194	Gpr107	684.597	791.372	761.511	726.48	970.223	1173.83	851.336	0.330661	0.170903	1.93479	0.0530166	0.240574
ENSMUSG00000000197	Nalcn	15.6007	20.4791	12.0028	20.0838	34.4356	39.3964	23.6664	0.583473	0.30691	1.90112	0.0572861	0.252574
ENSMUSG00000000202	Btbd17	1215.94	1193.64	1500.35	804.738	677.521	1029.68	1070.31	-0.589662	0.167075	-3.52933	0.000416614	0.00740115
ENSMUSG00000000204	Slfn4	0	0	0	0	0	0	0	NA	NA	NA	NA	NA
ENSMUSG00000000214	Th	0	0	0	0	0	0	0	NA	NA	NA	NA	NA
ENSMUSG00000000215	Ins2	0	0	0	0	0	0	0	NA	NA	NA	NA	NA
ENSMUSG00000000216	Scnn1g	0	0	4.00094	0	0	0	0.666823	-0.103884	0.113923	-0.911879	0.361832	NA
ENSMUSG00000000223	Drp2	70.6622	57.049	38.6757	18.0062	18.9396	42.0825	40.9025	-0.74002	0.293592	-2.52057	0.0117164	0.087621
ENSMUSG00000000244	Tspan32	3.67076	4.38839	1.33365	0	0.86089	0	1.70895	-0.297471	0.198182	-1.501	0.133355	NA
ENSMUSG00000000247	Lhx2	156.007	137.503	182.709	150.975	161.847	109.236	149.713	-0.150985	0.210279	-0.718025	0.472742	0.760618
ENSMUSG00000000248	Clec2g	0	0	0	0	0	3.58149	0.596915	0.0811326	0.109254	0.742603	0.457722	NA
ENSMUSG00000000253	Gmpr	117.464	77.5282	92.0215	99.034	106.75	118.189	101.831	0.137406	0.225417	0.609565	0.54215	0.803317
ENSMUSG00000000263	Glra1	0	0	0	0	0	0	0	NA	NA	NA	NA	NA
ENSMUSG00000000266	Mid2	101.864	108.247	73.3505	135.046	99.8633	73.4206	98.6319	0.102276	0.242566	0.421639	0.673288	0.872994
ENSMUSG00000000275	Trim25	10.0946	5.85118	2.66729	12.4658	2.58267	13.4306	7.84869	0.195739	0.297228	0.658549	0.510186	0.784621
ENSMUSG00000000276	Dgke	67.9091	73.1398	62.6813	76.8725	94.6979	61.7807	72.8469	0.160823	0.244155	0.658692	0.510093	0.784569
ENSMUSG00000000278	Scpep1	839.687	1121.96	1081.59	1099.07	1279.28	1702.1	1187.28	0.389453	0.172314	2.26014	0.0238124	0.144091
ENSMUSG00000000282	Mnt	110.123	100.933	82.686	139.202	131.716	98.491	110.525	0.280097	0.222908	1.25656	0.208913	0.518544
ENSMUSG00000000290	Itgb2	0	0	1.33365	0.692545	0	0	0.337698	-0.0141659	0.0963814	-0.146978	0.883149	NA
ENSMUSG00000000295	Hddc2	323.945	310.113	321.408	340.04	341.773	424.407	343.614	0.193836	0.166027	1.16749	0.243011	0.559877
ENSMUSG00000000296	Tpd52l1	5.50614	8.77677	14.6701	15.236	19.8005	17.0121	13.5003	0.424169	0.314541	1.34853	0.177487	0.476259
ENSMUSG00000000301	Pemt	25.6953	24.8675	41.343	17.3136	24.9658	33.1288	27.8857	-0.186714	0.300667	-0.620998	0.534601	0.798549
ENSMUSG00000000303	Cdh1	0	0	1.33365	0	0	1.79075	0.520732	0.0130553	0.112227	0.116329	0.907392	NA
ENSMUSG00000000305	Cdh4	3418.4	3706.72	3768.88	2486.93	2506.05	2796.25	3113.87	-0.463284	0.126881	-3.65133	0.000260888	0.0051179
ENSMUSG00000000308	Ckmt1	0.917691	0	0	1.38509	0	5.37224	1.27917	0.164471	0.167314	0.983012	0.325601	NA
ENSMUSG00000000317	Bcl6b	40.3784	24.8675	26.6729	0.692545	4.30445	3.58149	16.7495	-1.57536	0.314561	-5.00813	5.49608e-07	2.87278e-05
ENSMUSG00000000318	Clec10a	0	0	0	1.38509	0	0	0.230848	0.0304278	0.094776	0.32105	0.748173	NA
ENSMUSG00000000320	Alox12	9.17691	1.4628	1.33365	2.07764	0	0.895373	2.49106	-0.273449	0.221842	-1.23263	0.217715	NA
ENSMUSG00000000325	Arvcf	117.464	115.561	140.033	143.357	185.952	194.296	149.444	0.428634	0.205359	2.08725	0.036866	0.191978
ENSMUSG00000000326	Comt	195.468	174.073	190.711	185.602	261.711	191.61	199.862	0.166368	0.194177	0.856784	0.391564	0.701333
ENSMUSG00000000339	Rtca	646.972	605.597	609.476	597.667	554.413	447.687	576.969	-0.204161	0.15655	-1.30413	0.192191	0.497293
ENSMUSG00000000340	Dbt	307.426	310.113	328.077	409.987	424.419	301.741	346.96	0.244019	0.174375	1.39939	0.161695	0.455474
ENSMUSG00000000346	Dazap2	1485.74	1231.67	1361.65	1066.52	838.507	876.57	1143.44	-0.519941	0.14827	-3.50673	0.000453645	0.00788668
ENSMUSG00000000355	Mcts1	339.545	283.782	276.065	384.363	334.886	316.962	322.601	0.185559	0.170457	1.0886	0.276331	0.598952
ENSMUSG00000000359	Rem1	0	0	0	0	0	0	0	NA	NA	NA	NA	NA
ENSMUSG00000000365	Rnf17	0	0	0	0	0	0	0	NA	NA	NA	NA	NA
ENSMUSG00000000374	Trappc10	474.446	500.276	454.773	538.108	626.728	676.007	545.056	0.340993	0.153766	2.21761	0.0265817	0.154889
ENSMUSG00000000378	Ccm2	428.561	400.806	404.094	349.735	454.55	445.896	413.941	0.0155565	0.1635	0.0951466	0.924198	0.976441
ENSMUSG00000000381	Wap	0	0	0	0	0	0	0	NA	NA	NA	NA	NA
ENSMUSG00000000384	Tbrg4	769.025	1048.82	968.226	475.779	599.18	773.602	772.439	-0.538506	0.179611	-2.99818	0.00271596	0.0310479
ENSMUSG00000000385	Tmprss2	0	0	0	0	0	0	0	NA	NA	NA	NA	NA
ENSMUSG00000000386	Mx1	0	0	0	0	0	0	0	NA	NA	NA	NA	NA
ENSMUSG00000000392	Fap	0	0	0	0	0	0	0	NA	NA	NA	NA	NA
ENSMUSG00000000394	Gcg	0	0	0	0	0	0	0	NA	NA	NA	NA	NA
ENSMUSG00000000399	Ndufa9	739.659	620.225	861.535	688.39	597.458	496.932	667.366	-0.292116	0.168666	-1.73192	0.0832874	0.31508
ENSMUSG00000000402	Egfl6	0	0	2.66729	0	0	0	0.444548	-0.0618432	0.097665	-0.633218	0.526591	NA
ENSMUSG00000000409	Lck	3.67076	16.0908	9.33552	6.92545	8.6089	0.895373	7.58779	-0.247587	0.293005	-0.844994	0.398114	0.705588
ENSMUSG00000000411	Tssk3	0	1.4628	0	0	0	0	0.243799	-0.0358422	0.0947434	-0.378309	0.705201	NA
ENSMUSG00000000416	Cttnbp2	175.279	223.808	158.704	380.207	273.763	421.721	272.247	0.845655	0.197225	4.28776	1.80481e-05	0.00055471
ENSMUSG00000000420	Galnt1	1176.48	1320.9	1153.6	1263.9	1044.26	1020.73	1163.31	-0.124647	0.14418	-0.864521	0.387302	0.698467
ENSMUSG00000000435	Myf5	0.917691	4.38839	2.66729	0.692545	0.86089	0.895373	1.73703	-0.197771	0.208641	-0.9479	0.34318	NA
ENSMUSG00000000439	Mkrn2	283.566	270.617	268.063	335.885	249.658	260.554	278.057	0.0387828	0.177484	0.218514	0.827029	0.941165
ENSMUSG00000000440	Pparg	2.75307	5.85118	2.66729	2.07764	0.86089	6.26761	3.41295	-0.0578041	0.25373	-0.227817	0.819788	NA
ENSMUSG00000000441	Raf1	200.974	212.105	152.036	237.543	187.674	155.795	191.021	0.0370391	0.2052	0.180503	0.856758	0.952904
ENSMUSG00000000486	Sept1	107.37	102.396	94.6888	112.885	96.4197	184.447	116.368	0.304623	0.235834	1.29168	0.196467	0.502634
ENSMUSG00000000489	Pdgfb	0	0	0	0	0	0	0	NA	NA	NA	NA	NA
ENSMUSG00000000530	Acvrl1	4.58845	5.85118	5.33458	1.38509	0	3.58149	3.4568	-0.320659	0.252243	-1.27123	0.203647	NA
ENSMUSG00000000531	Grasp	153.254	203.329	170.707	78.2576	113.637	97.5957	136.13	-0.74932	0.213201	-3.51462	0.00044039	0.00773237
ENSMUSG00000000532	Acvr1b	32.1192	19.0163	21.3383	43.6304	33.5747	23.2797	28.8264	0.298816	0.299625	0.997299	0.318619	0.639382
ENSMUSG00000000538	Tom1l2	403.784	368.625	436.102	405.832	414.088	348.3	396.122	-0.0454883	0.160592	-0.283255	0.776982	0.920056
ENSMUSG00000000544	Gpa33	0	0	0	0	0	0	0	NA	NA	NA	NA	NA
ENSMUSG00000000552	Zfp385a	255.118	191.626	225.386	87.2607	106.75	170.121	172.71	-0.760213	0.223433	-3.40242	0.000667925	0.0108521
ENSMUSG00000000555	Itga5	51.3907	61.4374	46.6776	40.8602	24.9658	43.8733	44.8675	-0.396892	0.275401	-1.44114	0.149544	0.434774
ENSMUSG00000000560	Gabra2	82.5921	51.1978	62.6813	23.5465	7.74801	15.2213	40.4979	-1.39437	0.293579	-4.74956	2.03864e-06	9.07395e-05
ENSMUSG00000000561	Wdr77	241.353	216.494	265.395	234.773	238.467	199.668	232.692	-0.0947785	0.179334	-0.528502	0.597151	0.832915
ENSMUSG00000000562	Adora3	0	0	1.33365	0	0	0.895373	0.371503	-0.0147644	0.0997809	-0.147968	0.882368	NA
ENSMUSG00000000563	Atp5f1	1599.53	1133.67	1536.36	1493.82	1212.13	932.979	1318.08	-0.210925	0.176716	-1.19358	0.23264	0.549353
ENSMUSG00000000567	Sox9	3786.39	4373.76	4655.75	7352.06	10100	8517.68	6464.27	0.960044	0.147009	6.53051	6.5546e-11	8.82649e-09
ENSMUSG00000000568	Hnrnpd	3265.14	3684.78	2942.02	2599.82	2552.54	2759.54	2967.31	-0.306869	0.13347	-2.29916	0.0214957	0.134422
ENSMUSG00000000579	Dynlt1c	2.75307	0	0	2.07764	0	0.895373	0.954347	0.00195115	0.150821	0.0129369	0.989678	NA
ENSMUSG00000000581	C1d	332.204	396.418	298.736	441.151	279.789	294.578	340.479	-0.0116145	0.192927	-0.0602014	0.951995	0.985176
ENSMUSG00000000594	Gm2a	432.232	317.427	349.415	672.462	567.327	600.795	489.943	0.684617	0.164815	4.15385	3.26921e-05	0.000942791
ENSMUSG00000000600	Krit1	311.097	352.534	340.079	409.987	391.705	347.405	358.801	0.184319	0.161512	1.14121	0.253782	0.572985
ENSMUSG00000000605	Clcn4	505.647	425.674	562.798	853.216	766.192	744.95	643.08	0.618634	0.154869	3.99455	6.48162e-05	0.00166386
ENSMUSG00000000606	Vmn2r88	0	0	0	1.38509	0	0	0.230848	0.0304278	0.094776	0.32105	0.748173	NA
ENSMUSG00000000617	Grm6	0	0	0	0	0	0	0	NA	NA	NA	NA	NA
ENSMUSG00000000627	Sema4f	0	0	1.33365	0	0	0.895373	0.371503	-0.0147644	0.0997809	-0.147968	0.882368	NA
ENSMUSG00000000628	Hk2	819.498	1002.02	929.551	556.114	307.338	701.973	719.415	-0.713225	0.206144	-3.45983	0.000540509	0.00910784
ENSMUSG00000000631	Myo18a	2329.1	2488.22	2149.84	1522.91	1584.9	2133.67	2034.77	-0.385079	0.152739	-2.52115	0.0116971	0.0876035
ENSMUSG00000000632	Sez6	140.407	171.147	136.032	144.742	179.065	178.179	158.262	0.14814	0.199283	0.743366	0.45726	0.749299
ENSMUSG00000000673	Haao	0	0	0	0	0	0	0	NA	NA	NA	NA	NA
ENSMUSG00000000682	Cd52	0	0	0	0	0	0	0	NA	NA	NA	NA	NA
ENSMUSG00000000686	Abhd15	12.8477	16.0908	13.3365	15.9285	16.3569	14.326	14.8144	0.080684	0.313471	0.257389	0.796879	0.929414
ENSMUSG00000000690	Hoxb6	0	0	0	0	0	0	0	NA	NA	NA	NA	NA
ENSMUSG00000000693	Loxl3	127.559	140.428	201.38	207.764	138.603	117.294	155.505	-0.00836058	0.228941	-0.0365185	0.970869	0.991205
ENSMUSG00000000701	Tcl1b5	0	0	0	0	0	0	0	NA	NA	NA	NA	NA
ENSMUSG00000000706	Btn1a1	0	0	0	0	0	1.79075	0.298458	0.0315573	0.0947971	0.332893	0.739215	NA
ENSMUSG00000000708	Kat2b	151.419	201.866	156.036	213.304	180.787	214.89	186.384	0.23596	0.193484	1.21953	0.222644	0.537171
ENSMUSG00000000711	Rab5b	156.007	117.024	180.042	203.608	132.577	125.352	152.435	0.0239066	0.223457	0.106985	0.914801	0.973281
ENSMUSG00000000724	Cryba1	5.50614	4.38839	0	3.46273	0.86089	5.37224	3.26506	-0.0105695	0.243242	-0.0434524	0.965341	NA
ENSMUSG00000000730	Dnmt3l	0	0	0	0	0	0	0	NA	NA	NA	NA	NA
ENSMUSG00000000731	Aire	0	0	0	0	0	0	0	NA	NA	NA	NA	NA
ENSMUSG00000000732	Icosl	9.17691	14.628	2.66729	2.07764	15.496	8.95373	8.83326	-0.00159305	0.297837	-0.00534873	0.995732	0.998149
ENSMUSG00000000738	Spg7	889.242	844.033	889.541	807.508	669.773	898.059	833.026	-0.134667	0.150207	-0.896539	0.369965	0.684849
ENSMUSG00000000739	Sult5a1	0	0	1.33365	0.692545	0.86089	4.47687	1.22732	0.152518	0.173341	0.879872	0.378929	NA
ENSMUSG00000000740	Rpl13	200.057	234.047	252.059	157.9	249.658	195.191	214.819	-0.165073	0.199276	-0.828367	0.407463	0.714824
ENSMUSG00000000743	Chmp1a	635.96	659.721	672.157	675.232	925.457	1155.93	787.409	0.444037	0.175909	2.52425	0.0115946	0.0871517
ENSMUSG00000000751	Rpa1	875.477	716.77	868.203	542.263	530.308	555.131	681.359	-0.563006	0.146969	-3.83078	0.000127739	0.00289553
ENSMUSG00000000753	Serpinf1	4.58845	33.6443	12.0028	20.7764	26.6876	19.6982	19.5663	0.229742	0.314557	0.730367	0.465166	0.754909
ENSMUSG00000000759	Tubgcp3	408.372	462.243	453.439	393.366	290.12	283.833	381.896	-0.411873	0.173071	-2.3798	0.0173222	0.115651
ENSMUSG00000000766	Oprm1	0	0	1.33365	0.692545	0	0	0.337698	-0.0141659	0.0963814	-0.146978	0.883149	NA
ENSMUSG00000000776	Polr3d	545.108	418.36	514.787	421.068	584.544	610.644	515.752	0.11441	0.175343	0.652495	0.514082	0.786153
ENSMUSG00000000782	Tcf7	40.3784	30.7187	50.6785	29.7795	47.349	22.3843	36.8814	-0.20337	0.290878	-0.699159	0.484453	0.768412
ENSMUSG00000000787	Ddx3x	3815.76	3572.15	3570.17	3844.32	3776.72	3314.67	3648.96	-0.00291002	0.127046	-0.0229052	0.981726	0.995044
ENSMUSG00000000791	Il12rb1	0	0	0	0	0	4.47687	0.746144	0.105171	0.118571	0.886987	0.375086	NA
ENSMUSG00000000792	Slc5a5	10.0946	0	9.33552	2.77018	0.86089	4.47687	4.58967	-0.280632	0.261371	-1.07369	0.282962	NA
ENSMUSG00000000794	Kcnn3	84.4275	57.049	76.0178	29.0869	50.7925	43.8733	56.8745	-0.636241	0.265341	-2.39782	0.0164928	0.111736
ENSMUSG00000000804	Usp32	260.624	292.559	277.398	315.108	366.739	368.894	313.554	0.314693	0.165989	1.89587	0.0579773	0.254504
ENSMUSG00000000805	Car4	0.917691	2.92559	0	0	0	0	0.640547	-0.117618	0.120925	-0.97265	0.330727	NA
ENSMUSG00000000811	Txnrd3	183.538	152.131	169.373	171.751	177.343	125.352	163.248	-0.0813265	0.202136	-0.402336	0.687437	0.880349
ENSMUSG00000000817	Fasl	0	0	0	0	0	0	0	NA	NA	NA	NA	NA
ENSMUSG00000000823	Zfp512b	310.179	334.98	320.075	326.189	466.602	480.815	373.14	0.364146	0.177887	2.04706	0.0406519	0.203708
ENSMUSG00000000826	Dnajc5	2982.49	2593.54	2895.34	3075.59	3368.66	3253.79	3028.24	0.186218	0.127377	1.46194	0.143757	0.425143
ENSMUSG00000000827	Tpd52l2	489.129	466.632	448.105	537.415	476.072	404.709	470.344	0.0140427	0.160316	0.0875937	0.9302	0.97932
ENSMUSG00000000838	Fmr1	1315.97	1369.18	1258.96	1358.77	1412.72	1158.61	1312.37	-0.00452273	0.137932	-0.0327895	0.973842	0.992204
ENSMUSG00000000861	Bcl11a	1.83538	1.4628	2.66729	5.54036	6.02623	4.47687	3.66815	0.312887	0.266041	1.17609	0.23956	NA
ENSMUSG00000000869	Il4	22.9423	20.4791	38.6757	21.4689	22.3831	36.7103	27.1099	-0.0181515	0.302305	-0.0600438	0.952121	0.985176
ENSMUSG00000000876	Pxmp4	81.6745	87.7677	106.692	81.7204	70.593	51.9316	80.0631	-0.35001	0.24159	-1.44878	0.147399	0.4314
ENSMUSG00000000881	Dlg3	398.278	402.269	449.438	484.089	337.469	382.324	408.978	-0.0475964	0.171691	-0.277221	0.78161	0.921805
ENSMUSG00000000884	Gnb1l	34.8722	29.2559	40.0094	35.3198	21.5223	18.8028	29.9637	-0.302951	0.2962	-1.02279	0.306406	0.628312
ENSMUSG00000000889	Dbh	0	0	0	0	0	0	0	NA	NA	NA	NA	NA
ENSMUSG00000000901	Mmp11	11.0123	1.4628	8.00187	11.7733	8.6089	14.326	9.19752	0.276276	0.306741	0.90068	0.367759	0.683306
ENSMUSG00000000902	Smarcb1	981.929	1085.39	1014.9	761.107	823.011	896.268	927.102	-0.296987	0.139557	-2.12807	0.0333311	0.179661
ENSMUSG00000000903	Vpreb3	0	0	0	0	0	0.895373	0.149229	0.00882023	0.0947434	0.0930959	0.925827	NA
ENSMUSG00000000915	Hip1r	492.8	576.341	582.803	525.642	422.697	460.222	510.084	-0.211504	0.157627	-1.3418	0.17966	0.479235
ENSMUSG00000000916	Nsun5	434.985	490.037	533.458	436.996	441.637	502.304	473.236	-0.0721013	0.156726	-0.460047	0.645482	0.858144
ENSMUSG00000000934	Top1mt	65.156	70.2142	58.6804	49.1707	43.9054	37.6057	54.1221	-0.445957	0.257141	-1.73429	0.0828668	0.314439
ENSMUSG00000000938	Hoxa10	0	0	0	0	0	0	0	NA	NA	NA	NA	NA
ENSMUSG00000000942	Hoxa4	0	1.4628	0	0.692545	0	0.895373	0.508452	0.0102274	0.119443	0.0856263	0.931763	NA
ENSMUSG00000000948	Gm38393	21.1069	38.0327	14.6701	32.5496	32.7138	25.0704	27.3573	0.196065	0.30235	0.648468	0.516682	0.787773
ENSMUSG00000000957	Mmp14	641.466	709.456	757.51	794.35	781.688	928.502	768.829	0.234868	0.147417	1.59322	0.111111	0.370293
ENSMUSG00000000958	Slc7a7	13.7654	10.2396	5.33458	10.3882	11.1916	25.0704	12.665	0.291359	0.313468	0.92947	0.352645	0.66868
ENSMUSG00000000959	Oxa1l	430.397	422.748	421.432	407.909	388.261	417.244	414.665	-0.0669037	0.15114	-0.442662	0.65801	0.865832
ENSMUSG00000000976	Heatr6	307.426	337.906	302.737	276.326	375.348	261.449	310.199	-0.0488973	0.180085	-0.271523	0.785989	0.923983
ENSMUSG00000000982	Ccl3	0	0	0	0	0	0	0	NA	NA	NA	NA	NA
ENSMUSG00000000983	Wfdc18	0	0	0	0	0	0	0	NA	NA	NA	NA	NA
ENSMUSG00000001014	Icam4	0	0	2.66729	0	0	0.895373	0.593777	-0.0498843	0.117511	-0.424508	0.671195	NA
ENSMUSG00000001016	Ilf2	1895.95	2469.2	1904.45	1486.2	1617.61	1711.06	1847.41	-0.358532	0.146141	-2.45333	0.0141539	0.1009
ENSMUSG00000001017	Chtop	1060.85	865.975	1089.59	1008.35	899.63	745.846	945.039	-0.172536	0.157363	-1.09642	0.272893	0.595396
ENSMUSG00000001018	Snapin	235.846	204.791	242.723	252.779	254.823	241.751	238.786	0.120179	0.173785	0.69154	0.489226	0.771517
ENSMUSG00000001020	S100a4	153.254	112.635	121.362	63.0216	37.8792	73.4206	93.5954	-0.942829	0.244039	-3.86343	0.000111807	0.00259739
ENSMUSG00000001021	S100a3	1.83538	1.4628	4.00094	0	0	2.68612	1.66421	-0.144276	0.191074	-0.755079	0.450202	NA
ENSMUSG00000001023	S100a5	0	0	0	0	0	0	0	NA	NA	NA	NA	NA
ENSMUSG00000001025	S100a6	8.25921	8.77677	4.00094	12.4658	7.74801	8.95373	8.36741	0.185039	0.307498	0.601756	0.547336	0.806774
ENSMUSG00000001027	Scn4a	0	0	0	0	0	0	0	NA	NA	NA	NA	NA
ENSMUSG00000001029	Icam2	0	0	0	0	0	0	0	NA	NA	NA	NA	NA
ENSMUSG00000001034	Mapk7	223.916	184.312	246.724	202.916	198.866	192.505	208.207	-0.128568	0.184049	-0.698552	0.484832	0.768477
ENSMUSG00000001036	Epn2	4840.82	6053.05	5846.7	4410.13	4461.99	4978.27	5098.49	-0.259853	0.135158	-1.92258	0.0545325	0.24478
ENSMUSG00000001039	B9d1	28.4484	30.7187	16.0037	49.8633	64.5668	38.501	38.017	0.709318	0.288879	2.45542	0.0140722	0.100452
ENSMUSG00000001052	Sec24b	228.505	219.419	221.385	242.391	214.362	251.6	229.61	0.0741376	0.17524	0.423065	0.672248	0.872813
ENSMUSG00000001053	N4bp3	42.2138	26.3303	81.3523	55.4036	61.9841	36.7103	50.6657	0.0296839	0.288204	0.102996	0.917966	0.974121
ENSMUSG00000001054	Rmnd5b	140.407	100.933	177.375	204.993	124.829	137.887	147.737	0.135351	0.229639	0.589409	0.555587	0.81215
ENSMUSG00000001056	Nhp2	955.316	946.429	924.216	494.477	656.859	706.449	780.624	-0.56573	0.157926	-3.58226	0.000340639	0.00635299
ENSMUSG00000001062	Vps9d1	177.114	138.966	200.047	245.854	168.734	156.69	181.234	0.128292	0.212042	0.60503	0.545159	0.805522
ENSMUSG00000001065	Zfp276	105.534	93.6189	125.363	133.661	154.96	111.026	120.694	0.258938	0.217011	1.1932	0.232791	0.549353
ENSMUSG00000001076	C1ql4	7.34152	2.92559	12.0028	4.84782	2.58267	2.68612	5.39775	-0.323936	0.285354	-1.13521	0.256289	NA
ENSMUSG00000001082	Mfsd10	72.4976	48.2723	60.014	56.7887	10.3307	34.9196	47.1371	-0.529289	0.301148	-1.75757	0.0788209	0.305363
ENSMUSG00000001089	Luzp1	668.079	747.489	644.151	574.813	751.557	699.286	680.896	-0.0226688	0.154676	-0.146557	0.883482	0.963988
ENSMUSG00000001095	Slc13a2	0	0	0	0	0	0	0	NA	NA	NA	NA	NA
ENSMUSG00000001098	Kctd10	211.987	266.229	224.052	241.698	250.519	239.065	238.925	0.0572306	0.176288	0.324642	0.745452	0.906503
ENSMUSG00000001100	Poldip2	577.227	629.002	534.792	509.713	589.71	686.751	587.866	0.0337781	0.159328	0.212004	0.832104	0.94336
ENSMUSG00000001103	Sebox	0	0	0	0	0	0	0	NA	NA	NA	NA	NA
ENSMUSG00000001105	Ift20	791.967	762.117	842.864	960.56	908.239	599.9	810.941	0.0398539	0.171946	0.231781	0.816708	0.937294
ENSMUSG00000001119	Col6a1	0.917691	0	0	0	0	0	0.152948	-0.0358422	0.0947434	-0.378309	0.705201	NA
ENSMUSG00000001120	Pcbp3	147.748	90.6933	124.029	75.4875	76.6192	97.5957	102.029	-0.460905	0.231108	-1.99433	0.0461163	0.221212
ENSMUSG00000001123	Lgals9	1.83538	0	2.66729	0.692545	1.72178	0.895373	1.30206	-0.0465502	0.186037	-0.25022	0.802417	NA
ENSMUSG00000001127	Araf	253.283	330.592	262.728	304.027	313.364	423.511	314.584	0.271633	0.184719	1.47052	0.14142	0.421054
ENSMUSG00000001128	Cfp	18.3538	19.0163	24.0056	32.5496	25.8267	14.326	22.3463	0.154846	0.307762	0.503134	0.61487	0.842266
ENSMUSG00000001131	Timp1	27.5307	32.1815	46.6776	12.4658	12.9134	16.1167	24.6476	-0.853355	0.303105	-2.81537	0.00487204	0.046721
ENSMUSG00000001134	Uxt	17.4361	13.1652	28.0065	20.0838	21.5223	15.2213	19.2392	-0.0240327	0.31046	-0.0774098	0.938298	0.981506
ENSMUSG00000001138	Cnnm3	561.627	478.334	606.808	513.869	496.734	541.701	533.179	-0.0810241	0.153427	-0.528097	0.597432	0.833029
ENSMUSG00000001143	Lman2l	102.781	146.28	140.033	107.345	136.882	126.248	126.595	-0.0555824	0.215039	-0.258476	0.79604	0.929259
ENSMUSG00000001150	Mcm3ap	595.581	589.507	492.115	485.474	466.602	519.316	524.766	-0.178046	0.152739	-1.16569	0.24374	0.560658
ENSMUSG00000001151	Pcnt	912.184	961.057	866.869	880.918	800.628	803.15	870.801	-0.133386	0.137601	-0.969368	0.332362	0.651978
ENSMUSG00000001155	Ftcd	0	0	0	0	0	0	0	NA	NA	NA	NA	NA
ENSMUSG00000001156	Mxd1	324.862	292.559	337.412	460.543	337.469	376.057	354.817	0.274437	0.171859	1.59687	0.110295	0.368887
ENSMUSG00000001157	Gmcl1	290.908	301.336	376.088	367.049	290.981	272.193	316.426	-0.0493126	0.180237	-0.273599	0.784393	0.923328
ENSMUSG00000001158	Snrnp27	1114.99	1019.57	1265.63	1124.69	992.606	881.943	1066.57	-0.169644	0.149513	-1.13464	0.256524	0.575751
ENSMUSG00000001166	Oas1c	0	0	0	0	0	0	0	NA	NA	NA	NA	NA
ENSMUSG00000001168	Oas1h	0	0	0	0	0	0	0	NA	NA	NA	NA	NA
ENSMUSG00000001173	Ocrl	191.797	255.989	250.725	223.692	193.7	276.67	232.096	-0.00424386	0.19363	-0.0219174	0.982514	0.995044
ENSMUSG00000001175	Calm1	17926.2	17669.1	18955.1	16932.7	15775.8	13522.8	16797	-0.228026	0.129828	-1.75638	0.0790243	0.305596
ENSMUSG00000001211	Agpat3	793.802	918.636	914.88	1111.54	951.284	943.723	938.977	0.185659	0.144092	1.28848	0.197579	0.503818
ENSMUSG00000001225	Slc26a3	1.83538	1.4628	0	0	2.58267	0	0.980141	-0.0241898	0.150671	-0.160547	0.87245	NA
ENSMUSG00000001227	Sema6b	12.8477	4.38839	5.33458	3.46273	4.30445	3.58149	5.65322	-0.312796	0.289684	-1.07978	0.280238	NA
ENSMUSG00000001228	Uhrf1	286.319	213.568	228.053	182.832	123.107	130.724	194.101	-0.65019	0.20388	-3.18909	0.00142722	0.0192844
ENSMUSG00000001229	Dpp9	135.818	144.817	106.692	99.034	111.916	75.2113	112.248	-0.371458	0.223326	-1.6633	0.0962533	0.342848
ENSMUSG00000001240	Ramp2	595.581	609.986	580.136	540.185	451.967	535.433	552.215	-0.211137	0.149666	-1.41072	0.158327	0.450136
ENSMUSG00000001247	Lsr	12.8477	17.5535	13.3365	13.1584	8.6089	27.7566	15.5436	0.0914384	0.314541	0.290704	0.771277	0.917473
ENSMUSG00000001248	Gramd1a	900.254	871.826	1016.24	839.365	824.733	991.178	907.266	-0.0667788	0.145362	-0.459397	0.645949	0.858144
ENSMUSG00000001249	Hpn	1.83538	0	0	0	1.72178	0	0.59286	-0.00989383	0.118238	-0.0836776	0.933313	NA
ENSMUSG00000001260	Gabrg1	584.569	631.928	572.134	814.433	653.416	548.864	634.224	0.161986	0.165228	0.980374	0.326901	0.648446
ENSMUSG00000001270	Ckb	21766.7	26402	27222.4	19198.7	19985.6	24064	23106.6	-0.239896	0.140928	-1.70226	0.088707	0.326815
ENSMUSG00000001280	Sp1	1270.08	1247.76	1137.6	1031.89	909.961	956.258	1092.26	-0.318494	0.1359	-2.34358	0.0190994	0.12322
ENSMUSG00000001281	Itgb7	0	1.4628	1.33365	0	0	0	0.466073	-0.0752888	0.10741	-0.700946	0.483337	NA
ENSMUSG00000001285	Myg1	221.163	251.601	262.728	142.664	165.291	266.821	218.378	-0.309935	0.212751	-1.4568	0.145172	0.427658
ENSMUSG00000001288	Rarg	63.3206	87.7677	56.0131	33.9347	28.4094	67.153	56.0998	-0.495563	0.278985	-1.77631	0.0756823	0.29878
ENSMUSG00000001289	Pfdn5	1418.75	1780.22	1797.75	1276.36	1325.77	1400.36	1499.87	-0.301878	0.141846	-2.12821	0.0333195	0.179661
ENSMUSG00000001300	Efnb2	80.7568	118.486	82.686	91.416	141.186	138.783	108.886	0.335186	0.233822	1.43351	0.151712	0.438137
ENSMUSG00000001305	Rrp15	456.092	539.772	442.77	297.795	383.957	432.465	425.475	-0.338414	0.173958	-1.94538	0.0517297	0.236542
ENSMUSG00000001313	Rnd2	156.007	162.37	174.708	178.677	390.844	337.556	233.36	0.747601	0.223459	3.34558	0.000821092	0.0125335
ENSMUSG00000001323	Srr	631.371	640.704	614.81	709.859	712.817	709.136	669.783	0.16711	0.138479	1.20675	0.227527	0.543998
ENSMUSG00000001333	Sync	86.2629	55.5862	80.0187	106.652	64.5668	34.0242	71.1851	-0.0813094	0.278467	-0.291989	0.770295	0.917196
ENSMUSG00000001334	Fndc5	36.7076	33.6443	30.6738	14.5435	31.8529	37.6057	30.838	-0.183566	0.299311	-0.613295	0.539682	0.802043
ENSMUSG00000001348	Acp5	0.917691	0	0	0	0	0	0.152948	-0.0358422	0.0947434	-0.378309	0.705201	NA
ENSMUSG00000001349	Cnn1	3.67076	1.4628	2.66729	2.07764	6.02623	6.26761	3.69539	0.184573	0.263312	0.700965	0.483325	NA
ENSMUSG00000001366	Fbxo9	230.34	210.643	258.727	286.021	306.477	237.274	254.914	0.224087	0.179807	1.24627	0.212666	0.522687
ENSMUSG00000001376	Vps50	202.81	222.345	189.378	261.782	208.335	215.785	216.739	0.14639	0.183714	0.796839	0.425545	0.727373
ENSMUSG00000001380	Hars	451.504	601.209	478.779	480.627	404.618	319.648	456.064	-0.311327	0.179548	-1.73394	0.0829283	0.314439
ENSMUSG00000001383	Zmat2	2894.4	2922.67	3031.38	2535.41	2583.53	2801.62	2794.83	-0.153411	0.123821	-1.23897	0.215356	0.526138
ENSMUSG00000001403	Ube2c	1303.12	1149.76	1500.35	1333.15	1067.5	1059.23	1235.52	-0.179757	0.15315	-1.17373	0.240502	0.556108
ENSMUSG00000001415	Smg5	353.311	361.311	336.079	259.705	388.261	404.709	350.562	0.000343211	0.183463	0.00187074	0.998507	0.999388
ENSMUSG00000001416	Cct3	2642.95	2488.22	2599.27	1702.97	1800.12	1794.33	2171.31	-0.523568	0.12396	-4.22369	2.40338e-05	0.000715162
ENSMUSG00000001418	Glmp	160.596	131.652	165.372	345.58	247.075	169.226	203.25	0.629327	0.221398	2.84251	0.00447597	0.0440119
ENSMUSG00000001419	Mef2d	375.335	275.006	442.77	514.561	491.568	337.556	406.133	0.265185	0.195079	1.35937	0.17403	0.472623
ENSMUSG00000001420	Tmem79	30.2838	13.1652	25.3393	24.9316	24.9658	22.3843	23.5117	0.0318249	0.304934	0.104366	0.916879	0.973815
ENSMUSG00000001424	Snd1	746.082	844.033	777.515	656.533	737.783	905.222	777.861	-0.0393336	0.156072	-0.252022	0.801024	0.93061
ENSMUSG00000001435	Col18a1	50.473	62.9002	50.6785	25.6242	30.992	22.3843	40.5087	-0.773927	0.27645	-2.79952	0.00511785	0.0484929
ENSMUSG00000001436	Slc19a1	159.678	219.419	185.377	92.8011	110.194	114.608	147.013	-0.726318	0.205284	-3.53811	0.000403	0.00726026
ENSMUSG00000001440	Kpnb1	3951.58	5447.45	3867.57	3477.96	4302.73	4641.61	4281.48	-0.0880695	0.160079	-0.550161	0.582209	0.825713
ENSMUSG00000001441	Npepps	2451.15	2175.18	2505.92	3257.04	2255.53	2138.15	2463.83	0.0942144	0.162131	0.581099	0.561174	0.815416
ENSMUSG00000001444	Tbx21	3.67076	0	0	0	0	0	0.611794	-0.0993952	0.111505	-0.891393	0.372719	NA
ENSMUSG00000001445	Mrpl10	520.331	609.986	626.813	469.546	457.994	511.258	532.654	-0.268539	0.152126	-1.76524	0.0775232	0.302293
ENSMUSG00000001467	Cyp51	6333.9	6319.28	6318.81	5818.07	5511.42	5246.89	5924.73	-0.187323	0.119849	-1.56299	0.118055	0.381589
ENSMUSG00000001472	Tcf25	3166.03	3019.21	3448.81	3394.17	3452.17	3574.33	3342.45	0.108519	0.124716	0.870131	0.384229	0.696375
ENSMUSG00000001473	Tubb6	317.521	254.526	237.389	147.512	170.456	111.922	206.554	-0.811119	0.200277	-4.04998	5.12222e-05	0.00137487
ENSMUSG00000001482	Def8	121.135	122.875	138.699	137.817	136.021	161.167	136.286	0.163653	0.201999	0.810165	0.417846	0.721694
ENSMUSG00000001493	Meox1	0	0	1.33365	0	0	0	0.222274	-0.0358422	0.0947434	-0.378309	0.705201	NA
ENSMUSG00000001494	Sost	0.917691	0	0	0.692545	0	3.58149	0.865288	0.0989599	0.144457	0.68505	0.493313	NA
ENSMUSG00000001496	Nkx2-1	0	0	1.33365	0	0	0	0.222274	-0.0358422	0.0947434	-0.378309	0.705201	NA
ENSMUSG00000001497	Pax9	0	0	0	0	0	0	0	NA	NA	NA	NA	NA
ENSMUSG00000001504	Irx2	0	0	0	0	0	0	0	NA	NA	NA	NA	NA
ENSMUSG00000001506	Col1a1	0	0	0	0	7.74801	6.26761	2.33594	0.335989	0.197092	1.70473	0.0882453	NA
ENSMUSG00000001507	Itga3	1.83538	1.4628	1.33365	0	0	5.37224	1.66734	0.0170778	0.185811	0.0919094	0.92677	NA
ENSMUSG00000001508	Sgca	0	0	0	1.38509	0	0	0.230848	0.0304278	0.094776	0.32105	0.748173	NA
ENSMUSG00000001510	Dlx3	0	0	0	0	0	0.895373	0.149229	0.00882023	0.0947434	0.0930959	0.925827	NA
ENSMUSG00000001517	Foxm1	404.702	336.443	406.762	375.36	315.086	402.023	373.396	-0.0677224	0.167676	-0.403889	0.686294	0.879524
ENSMUSG00000001518	Itfg2	64.2383	71.677	62.6813	69.9471	68.8712	77.8975	69.2187	0.10507	0.239762	0.438227	0.661222	0.86731
ENSMUSG00000001520	Nrip2	9.17691	19.0163	13.3365	10.3882	19.8005	8.05836	13.2961	-0.0479517	0.314324	-0.152555	0.878749	0.961471
ENSMUSG00000001521	Tulp3	554.285	428.599	529.457	643.375	443.358	325.916	487.498	-0.0866699	0.200701	-0.431835	0.665861	0.869996
ENSMUSG00000001524	Gtf2h4	163.349	150.668	162.705	144.742	117.081	124.457	143.834	-0.268629	0.198836	-1.35101	0.176692	0.475885
ENSMUSG00000001525	Tubb5	10393.8	11354.2	12522.9	6346.49	5937.56	7434.28	8998.21	-0.75773	0.136771	-5.54013	3.02245e-08	2.16336e-06
ENSMUSG00000001542	Ell2	112.876	108.247	102.691	106.652	113.637	87.7466	105.308	-0.0626574	0.216916	-0.288856	0.772692	0.918026
ENSMUSG00000001552	Jup	403.784	242.824	428.1	633.679	288.398	220.262	369.508	0.0524131	0.30895	0.169649	0.865286	0.955555
ENSMUSG00000001555	Fkbp10	188.127	188.701	158.704	190.45	160.126	188.924	179.172	0.00904151	0.189928	0.0476049	0.962031	0.987894
ENSMUSG00000001558	Klhl10	5.50614	14.628	8.00187	1.38509	3.44356	7.16298	6.68793	-0.382169	0.29276	-1.3054	0.191756	0.496497
ENSMUSG00000001566	Mnx1	0	0	0	0	0	0	0	NA	NA	NA	NA	NA
ENSMUSG00000001569	Nom1	629.536	615.837	584.137	441.151	471.768	514.84	542.878	-0.337988	0.148051	-2.28291	0.0224355	0.138716
ENSMUSG00000001576	Ergic1	838.769	691.902	929.551	803.353	756.722	671.53	781.971	-0.131863	0.154997	-0.850746	0.39491	0.703406
ENSMUSG00000001583	Tnk1	104.617	89.2305	122.695	81.0278	110.194	135.201	107.161	0.0325165	0.231503	0.140458	0.888298	0.965801
ENSMUSG00000001588	Acap1	0	0	1.33365	0	0	4.47687	0.968418	0.0811181	0.14002	0.579331	0.562366	NA
ENSMUSG00000001604	Tcea3	12.8477	21.9419	29.3402	29.0869	28.4094	23.2797	24.151	0.221607	0.304868	0.726895	0.467291	0.756971
ENSMUSG00000001622	Csn3	0	1.4628	1.33365	0.692545	0	0.895373	0.730727	-0.0397093	0.142641	-0.278386	0.780716	NA
ENSMUSG00000001627	Ifrd1	2721.87	3180.12	3754.21	3248.73	2662.73	2414.82	2997.08	-0.199043	0.1558	-1.27756	0.201405	0.509556
ENSMUSG00000001630	Stk38l	175.279	159.445	212.05	101.804	98.1415	122.666	144.897	-0.670627	0.204846	-3.27381	0.00106107	0.0154541
ENSMUSG00000001632	Brpf1	375.335	479.797	370.753	400.291	524.282	496.932	441.232	0.197793	0.170745	1.15841	0.246697	0.564456
ENSMUSG00000001642	Akr1b3	25.6953	4.38839	9.33552	20.0838	8.6089	9.8491	12.9935	-0.0285511	0.311401	-0.091686	0.926948	0.977451
ENSMUSG00000001655	Hoxc13	0	0	0	0	0	0	0	NA	NA	NA	NA	NA
ENSMUSG00000001656	Hoxc11	0	0	0	0	0	0	0	NA	NA	NA	NA	NA
ENSMUSG00000001657	Hoxc8	0	0	0	0	0	0	0	NA	NA	NA	NA	NA
ENSMUSG00000001661	Hoxc6	0	0	0	0	0	0	0	NA	NA	NA	NA	NA
ENSMUSG00000001663	Gstt1	77.086	46.8095	66.6823	164.133	247.075	203.25	134.173	1.41155	0.227291	6.21031	5.28811e-10	6.04518e-08
ENSMUSG00000001665	Gstt3	22.0246	14.628	24.0056	29.7795	27.5485	24.1751	23.6935	0.266718	0.302537	0.881604	0.377991	0.690884
ENSMUSG00000001666	Ddt	317.521	266.229	213.383	327.574	389.983	300.845	302.589	0.315084	0.185455	1.69898	0.0893233	0.327869
ENSMUSG00000001670	Tat	0	0	0	0	0	0	0	NA	NA	NA	NA	NA
ENSMUSG00000001672	Marveld3	0	7.31398	0	2.77018	2.58267	0	2.11114	-0.03877	0.191389	-0.202571	0.83947	NA
ENSMUSG00000001674	Ddx18	359.735	279.394	344.08	184.91	203.17	146.841	253.022	-0.794742	0.186149	-4.26939	1.96008e-05	0.00059666
ENSMUSG00000001687	Ubl3	546.026	552.937	626.813	718.862	725.73	540.805	618.529	0.189249	0.160707	1.1776	0.238955	0.555265
ENSMUSG00000001700	Gramd3	327.616	307.187	389.424	495.863	613.815	584.679	453.097	0.672312	0.164049	4.09824	4.16299e-05	0.00115849
ENSMUSG00000001707	Eef1e1	96.3575	134.577	136.032	106.652	79.2019	84.1651	106.164	-0.365277	0.226225	-1.61466	0.106384	0.360897
ENSMUSG00000001729	Akt1	769.025	428.599	702.831	711.937	562.161	410.976	597.588	-0.153632	0.205513	-0.747553	0.45473	0.747005
ENSMUSG00000001739	Cldn15	0.917691	5.85118	2.66729	2.07764	0.86089	0	2.06245	-0.19937	0.212273	-0.939215	0.34762	NA
ENSMUSG00000001741	Il16	11.0123	5.85118	4.00094	6.92545	0.86089	15.2213	7.31202	0.0331869	0.288725	0.114943	0.90849	0.972265
ENSMUSG00000001750	Tcirg1	75.2506	83.3794	97.3561	39.4751	15.496	26.8612	56.3031	-1.21002	0.274369	-4.41018	1.03285e-05	0.00034919
ENSMUSG00000001751	Naglu	166.102	253.064	192.045	265.245	293.564	421.721	265.29	0.603019	0.205339	2.9367	0.0033172	0.0357843
ENSMUSG00000001755	Coasy	1211.35	1304.81	1465.68	1279.13	1555.63	2015.48	1472.01	0.263284	0.165531	1.59054	0.111713	0.371285
ENSMUSG00000001761	Smo	147.748	143.354	170.707	182.139	92.9761	147.737	147.443	-0.104722	0.225212	-0.464995	0.641935	0.856505
ENSMUSG00000001763	Tspan33	18.3538	7.31398	17.3374	20.0838	19.8005	23.2797	17.6949	0.295979	0.312314	0.947699	0.343283	0.660891
ENSMUSG00000001767	Crnkl1	383.595	421.285	362.751	405.832	414.088	380.534	394.681	0.0385057	0.156117	0.246646	0.805182	0.932295
ENSMUSG00000001768	Rin2	305.591	450.541	377.422	532.567	445.941	430.674	423.789	0.292785	0.175306	1.67013	0.0948929	0.340295
ENSMUSG00000001773	Folh1	0	0	2.66729	0	1.72178	0	0.731512	-0.0260321	0.126547	-0.205711	0.837016	NA
ENSMUSG00000001774	Chordc1	551.532	479.797	554.796	635.064	642.224	592.737	576.025	0.222529	0.147279	1.51094	0.130805	0.403623
ENSMUSG00000001783	Rtcb	1912.47	1812.4	2225.85	2024.31	1773.43	1534.67	1880.52	-0.148581	0.147498	-1.00734	0.313772	0.634491
ENSMUSG00000001785	Pwp1	405.619	346.683	322.742	266.63	354.687	285.624	330.331	-0.22817	0.175653	-1.29898	0.193951	0.49967
ENSMUSG00000001786	Fbxo7	217.493	207.717	264.062	222.307	309.92	214.89	239.398	0.103846	0.193359	0.537065	0.591222	0.830272
ENSMUSG00000001794	Capns1	944.304	868.901	989.565	789.502	1076.97	1378.87	1008.02	0.192245	0.176406	1.08978	0.275808	0.598431
ENSMUSG00000001802	Lrp3	153.254	124.338	132.031	103.189	177.343	141.469	138.604	0.030015	0.220222	0.136294	0.891589	0.965969
ENSMUSG00000001804	Dsg4	0	0	0	0	0	0	0	NA	NA	NA	NA	NA
ENSMUSG00000001815	Evx2	0	0	0	0	0	0	0	NA	NA	NA	NA	NA
ENSMUSG00000001819	Hoxd13	0	0	0	0.692545	0	0	0.115424	0.00882023	0.0947434	0.0930959	0.925827	NA
ENSMUSG00000001823	Hoxd12	0	0	0	0	0	0	0	NA	NA	NA	NA	NA
ENSMUSG00000001827	Folr1	0	1.4628	0	0	0	0	0.243799	-0.0358422	0.0947434	-0.378309	0.705201	NA
ENSMUSG00000001829	Clpb	316.603	296.948	310.739	272.17	266.015	313.381	295.976	-0.111009	0.166245	-0.667745	0.504297	0.781821
ENSMUSG00000001833	Sept7	8727.24	8984.49	9719.61	10120.9	9560.18	7145.08	9042.91	-0.0301996	0.146598	-0.206003	0.836789	0.945483
ENSMUSG00000001844	Zdhhc4	211.069	193.089	212.05	183.525	235.884	253.391	214.834	0.110711	0.187695	0.589846	0.555294	0.812144
ENSMUSG00000001847	Rac1	2210.72	1825.57	2443.24	2491.78	2205.6	2067.42	2207.39	0.0584714	0.146404	0.399385	0.68961	0.881351
ENSMUSG00000001855	Nup214	359.735	310.113	249.392	289.484	398.592	379.638	331.159	0.190557	0.185481	1.02737	0.304248	0.626312
ENSMUSG00000001864	Aif1l	1959.27	2223.45	2256.53	3048.58	3391.05	4628.18	2917.84	0.728044	0.158911	4.58147	4.61725e-06	0.000178078
ENSMUSG00000001865	Cpa3	0	0	0	0	0	0	0	NA	NA	NA	NA	NA
ENSMUSG00000001870	Ltbp1	44.0491	49.7351	38.6757	34.6273	39.6009	31.3381	39.671	-0.24128	0.275574	-0.875556	0.381272	0.69408
ENSMUSG00000001891	Ugp2	526.754	472.483	425.433	736.176	621.563	598.109	563.42	0.42515	0.157705	2.69585	0.00702099	0.0611307
ENSMUSG00000001901	Kcnh6	0	0	1.33365	0	0	0	0.222274	-0.0358422	0.0947434	-0.378309	0.705201	NA
ENSMUSG00000001909	Trmt1	392.772	510.516	542.794	425.223	519.117	574.83	494.208	0.0671635	0.173188	0.387806	0.69816	0.885134
ENSMUSG00000001910	Nacc1	316.603	400.806	318.741	301.95	441.637	459.326	373.177	0.194992	0.185879	1.04902	0.294167	0.616715
ENSMUSG00000001911	Nfix	1985.88	2080.1	2189.85	2113.65	3100.93	2900.11	2395.09	0.351297	0.153643	2.28645	0.022228	0.137647
ENSMUSG00000001918	Slc1a5	188.127	203.329	224.052	102.497	79.2019	95.8049	148.835	-1.01179	0.201391	-5.02401	5.06025e-07	2.68921e-05
ENSMUSG00000001924	Uba1	1925.31	1759.74	2067.15	1806.85	1973.16	1992.21	1920.74	0.00436725	0.131803	0.0331346	0.973567	0.992204
ENSMUSG00000001930	Vwf	0.917691	2.92559	1.33365	2.07764	3.44356	0.895373	1.93225	0.0483625	0.217578	0.222277	0.824098	NA
ENSMUSG00000001942	Siae	539.602	659.721	637.482	583.123	600.901	610.644	605.246	-0.0292763	0.148505	-0.19714	0.843718	0.948906
ENSMUSG00000001943	Vsig2	2.75307	0	0	0	0.86089	2.68612	1.05001	0.0155585	0.154872	0.10046	0.919979	NA
ENSMUSG00000001946	Esam	5.50614	5.85118	0	7.618	1.72178	0.895373	3.59875	-0.0254048	0.244217	-0.104025	0.917149	NA
ENSMUSG00000001948	Spa17	172.526	238.436	184.043	193.22	173.039	231.902	198.861	0.0109528	0.196597	0.055712	0.955571	0.98636
ENSMUSG00000001962	Fam50a	561.627	659.721	668.156	596.282	674.077	688.542	641.401	0.0502592	0.149697	0.33574	0.737067	0.903215
ENSMUSG00000001964	Emd	2029.01	1626.63	1860.43	1451.58	1376.56	1275.01	1603.2	-0.405605	0.138997	-2.91808	0.00352189	0.0371106
ENSMUSG00000001983	Taco1	104.617	137.503	94.6888	100.419	73.1757	88.6419	99.8408	-0.298463	0.228605	-1.30558	0.191694	0.496497
ENSMUSG00000001985	Grik3	3.67076	1.4628	2.66729	1.38509	0	2.68612	1.97868	-0.126975	0.213376	-0.595075	0.551793	NA
ENSMUSG00000001986	Gria3	351.475	285.245	317.408	533.953	618.98	596.318	450.563	0.810308	0.15895	5.09787	3.43488e-07	1.9238e-05
ENSMUSG00000001988	Npas1	1.83538	1.4628	0	0	2.58267	0	0.980141	-0.0241898	0.150671	-0.160547	0.87245	NA
ENSMUSG00000001995	Sipa1l2	380.842	392.029	380.089	371.897	457.133	360.835	390.471	0.0421263	0.162336	0.259501	0.795248	0.928813
ENSMUSG00000001998	Ap4e1	236.764	207.717	186.71	199.453	253.963	219.366	217.329	0.0783614	0.186179	0.420893	0.673833	0.873215
ENSMUSG00000001999	Blvra	285.402	326.203	298.736	286.021	469.185	496.037	360.264	0.409151	0.194628	2.10222	0.035534	0.187275
ENSMUSG00000002006	Pdzd4	153.254	184.312	177.375	151.667	129.994	124.457	153.51	-0.298565	0.197626	-1.51076	0.130849	0.403623
ENSMUSG00000002007	Srpk3	17.4361	29.2559		50.5558	37.8792	63.5715	36.006	0.863617	0.291327	2.96442	0.00303253	0.0335797
ENSMUSG00000002010	Idh3g	613.935	590.969	700.164	512.484	742.948	732.415	648.819	0.0555527	0.168504	0.329683	0.74164	0.905567
ENSMUSG00000002012	Pnck	55.9791	54.1234	73.3505	36.0124	43.9054	77.0021	56.7288	-0.172536	0.272738	-0.632609	0.526989	0.793914
ENSMUSG00000002014	Ssr4	963.575	1174.62	1174.94	770.111	1058.03	1153.24	1049.09	-0.140599	0.165539	-0.849343	0.39569	0.703538
ENSMUSG00000002015	Bcap31	643.301	671.423	682.826	580.353	591.432	588.26	626.266	-0.17248	0.140224	-1.23003	0.218684	0.530716
ENSMUSG00000002017	Fam98a	355.146	329.129	213.383	219.537	282.372	162.063	260.272	-0.378799	0.213929	-1.77068	0.0766147	0.300594
ENSMUSG00000002020	Ltbp2	0.917691	0	0	0	0	0	0.152948	-0.0358422	0.0947434	-0.378309	0.705201	NA
ENSMUSG00000002028	Kmt2a	1887.69	1819.72	1716.4	1856.71	2172.89	2150.69	1934.02	0.178991	0.132505	1.35083	0.17675	0.475885
ENSMUSG00000002031	Ift46	173.444	187.238	184.043	177.984	226.414	255.181	200.717	0.246457	0.192173	1.28248	0.199675	0.506844
ENSMUSG00000002032	Tmem25	11.93	10.2396	13.3365	19.3913	17.2178	17.9075	15.0038	0.332732	0.313461	1.06148	0.288472	0.611458
ENSMUSG00000002033	Cd3g	0	0	0	0	0	0	0	NA	NA	NA	NA	NA
ENSMUSG00000002043	Trappc6a	141.324	166.759	193.379	151.667	170.456	221.157	174.124	0.103453	0.205411	0.503638	0.614516	0.842216
ENSMUSG00000002052	Supt6	1163.63	1303.35	1161.6	1261.13	1236.24	1486.32	1268.71	0.127991	0.139969	0.914422	0.360495	0.676332
ENSMUSG00000002055	Spag5	457.928	463.706	460.108	461.928	457.994	455.745	459.568	-0.00572353	0.147319	-0.0388512	0.969009	0.990579
ENSMUSG00000002057	Foxn1	0	0	0	0.692545	0	0	0.115424	0.00882023	0.0947434	0.0930959	0.925827	NA
ENSMUSG00000002058	Unc119	367.076	492.962	452.106	360.816	398.592	490.664	427.036	-0.0620371	0.174158	-0.356211	0.721683	0.89606
ENSMUSG00000002059	Rab34	661.655	589.507	750.842	513.176	555.274	644.669	619.187	-0.210879	0.157621	-1.33789	0.180934	0.480923
ENSMUSG00000002064	Sdf2	340.463	343.757	354.75	545.726	433.889	391.278	401.644	0.37056	0.168949	2.19333	0.0282835	0.162014
ENSMUSG00000002068	Ccne1	246.859	212.105	201.38	159.285	158.404	131.62	184.942	-0.501208	0.190108	-2.63643	0.00837826	0.0688725
ENSMUSG00000002076	Hsf2bp	4.58845	4.38839	2.66729	1.38509	11.1916	3.58149	4.63371	0.10994	0.270934	0.405782	0.684903	NA
ENSMUSG00000002083	Bbc3	274.389	197.477	341.413	232.695	96.4197	134.306	212.783	-0.664134	0.24078	-2.75826	0.00581092	0.053404
ENSMUSG00000002100	Mybpc3	0	0	0	1.38509	0	0	0.230848	0.0304278	0.094776	0.32105	0.748173	NA
ENSMUSG00000002102	Psmc3	6102.64	5997.46	6344.15	5446.87	6436.88	6348.2	6112.7	-0.0161113	0.126663	-0.127198	0.898784	0.968972
ENSMUSG00000002103	Acp2	355.146	361.311	401.427	456.387	556.135	613.331	457.289	0.500295	0.164183	3.04718	0.00230998	0.0275361
ENSMUSG00000002104	Rapsn	0.917691	2.92559	1.33365	0	0	0.895373	1.01205	-0.155637	0.162359	-0.958595	0.337763	NA
ENSMUSG00000002105	Slc39a13	70.6622	65.8258	66.6823	87.2607	103.307	74.316	78.009	0.315336	0.236947	1.33083	0.183244	0.483921
ENSMUSG00000002107	Celf2	3177.96	3149.4	3112.73	2831.82	3083.71	3041.58	3066.2	-0.072977	0.122016	-0.598093	0.549778	0.808512
ENSMUSG00000002108	Nr1h3	1.83538	4.38839	6.66823	2.07764	4.30445	3.58149	3.80926	-0.0813422	0.265847	-0.305973	0.759625	NA
ENSMUSG00000002109	Ddb2	42.2138	30.7187	25.3393	58.8664	30.1312	34.0242	36.8822	0.218396	0.291912	0.748156	0.454366	0.746705
ENSMUSG00000002111	Spi1	0.917691	0	0	0	0	8.05836	1.49601	0.161265	0.161466	0.998754	0.317914	NA
ENSMUSG00000002129	Sf3a1	1205.85	1383.8	1354.98	1088.68	1201.8	1762.99	1333.02	0.0361055	0.170747	0.211456	0.832531	0.943393
ENSMUSG00000002147	Stat6	109.205	86.3049	120.028	90.0309	415.81	207.727	171.518	0.592665	0.314522	1.88433	0.05952	0.258832
ENSMUSG00000002190	Clgn	20.1892	23.4047	20.0047	27.7018	52.5143	53.7224	32.9228	0.716067	0.295344	2.42452	0.0153288	0.106179
ENSMUSG00000002204	Napsa	0	1.4628	1.33365	0.692545	1.72178	0	0.868461	-0.00910425	0.152043	-0.0598794	0.952252	NA
ENSMUSG00000002205	Vrk3	441.409	389.104	410.763	411.372	427.862	434.256	419.128	0.0323113	0.15287	0.211365	0.832603	0.943393
ENSMUSG00000002210	Smg9	341.381	452.004	444.104	326.189	472.629	732.415	461.454	0.26648	0.214424	1.24277	0.213953	0.524162
ENSMUSG00000002221	Paxip1	248.694	166.759	150.702	219.537	158.404	148.632	182.121	-0.0945407	0.217584	-0.434501	0.663924	0.868865
ENSMUSG00000002222	Rmnd5a	147.748	193.089	145.367	186.295	179.926	154.9	167.887	0.0944525	0.197774	0.477577	0.632951	0.852483
ENSMUSG00000002227	Mov10	39.4607	30.7187	44.0103	33.2422	22.3831	20.5936	31.7348	-0.397476	0.291851	-1.36191	0.173226	0.472066
ENSMUSG00000002228	Ppm1j	1.83538	0	0	0	0	0	0.305897	-0.0581047	0.0947527	-0.613225	0.539728	NA
ENSMUSG00000002233	Rhoc	1452.7	1714.4	2024.47	1598.39	1980.05	2396.91	1861.15	0.187727	0.166881	1.12491	0.260625	0.581975
ENSMUSG00000002240	Prr27	0	1.4628	0	0	0	0.895373	0.393028	-0.0153744	0.101749	-0.151101	0.879896	NA
ENSMUSG00000002249	Tead3	39.4607	24.8675	16.0037	32.5496	46.4881	24.1751	30.5908	0.218324	0.301532	0.72405	0.469035	0.7578
ENSMUSG00000002250	Ppard	150.501	103.858	150.702	100.419	126.551	133.411	127.574	-0.152731	0.217458	-0.702348	0.482462	0.767032
ENSMUSG00000002257	Def6	7.34152	4.38839	5.33458	8.31055	1.72178	5.37224	5.41151	-0.0440928	0.285553	-0.154412	0.877285	NA
ENSMUSG00000002265	Peg3	1164.55	1138.06	998.9	1316.53	1271.53	1186.37	1179.32	0.183248	0.136589	1.3416	0.179725	0.479327
ENSMUSG00000002266	Zim1	4.58845	7.31398	4.00094	14.5435	7.74801	3.58149	6.96272	0.24084	0.296742	0.811613	0.417014	0.721589
ENSMUSG00000002274	Metrn	6179.73	6557.71	6921.62	6135.26	7543.98	10573.5	7318.63	0.279476	0.168032	1.66323	0.0962665	0.342848
ENSMUSG00000002279	Lmf1	111.958	103.858	133.365	121.195	179.065	193.401	140.474	0.426659	0.218437	1.95324	0.0507913	0.23441
ENSMUSG00000002280	Narfl	467.104	522.218	505.451	457.773	553.552	657.204	527.217	0.146746	0.165343	0.887528	0.374795	0.688047
ENSMUSG00000002289	Angptl4	3.67076	4.38839	2.66729	6.23291	13.7742	6.26761	6.16687	0.396453	0.293527	1.35065	0.176806	NA
ENSMUSG00000002297	Dbf4	1691.3	1372.1	1595.04	1989.68	1609.86	1241.88	1583.31	0.0512706	0.16701	0.306991	0.75885	0.911108
ENSMUSG00000002307	Daxx	445.08	378.864	320.075	412.757	422.697	422.616	400.348	0.123151	0.16593	0.742189	0.457973	0.749453
ENSMUSG00000002308	Cd320	187.209	168.222	204.048	168.289	171.317	224.739	187.304	0.00856287	0.19429	0.0440726	0.964846	0.989086
ENSMUSG00000002319	Ipo4	717.634	688.977	704.165	521.487	721.426	693.914	674.6	-0.117175	0.158271	-0.740343	0.459092	0.750048
ENSMUSG00000002320	Tm9sf1	81.6745	61.4374	82.686	87.2607	77.4801	85.0604	79.2665	0.116932	0.234633	0.498359	0.618231	0.843887
ENSMUSG00000002324	Rec8	0	0	0	0	0	0	0	NA	NA	NA	NA	NA
ENSMUSG00000002325	Irf9	106.452	103.858	93.3552	90.0309	128.273	85.9558	101.321	-0.000170572	0.227243	-0.000750614	0.999401	0.999716
ENSMUSG00000002326	Gmpr2	526.754	516.367	560.131	379.515	410.645	543.491	489.484	-0.246541	0.167476	-1.4721	0.140994	0.420337
ENSMUSG00000002329	Mdp1	964.493	920.098	1105.59	1099.76	969.362	1024.31	1013.94	0.0468035	0.141108	0.331687	0.740126	0.905218
ENSMUSG00000002332	Dhrs1	1324.23	1032.73	1337.65	1677.35	1392.92	1303.66	1344.76	0.227408	0.154081	1.4759	0.13997	0.419249
ENSMUSG00000002341	Ncan	3565.23	3664.3	4174.31	5257.11	5928.95	4942.46	4588.73	0.476721	0.133258	3.57744	0.000346973	0.00643732
ENSMUSG00000002342	Tmem161a	625.865	548.548	698.83	643.375	513.951	553.341	597.318	-0.121793	0.158109	-0.770312	0.441115	0.738525
ENSMUSG00000002343	Armc6	88.0983	80.4538	102.691	66.4844	98.1415	60.8854	82.7923	-0.219694	0.241799	-0.908582	0.363571	0.679026
ENSMUSG00000002345	Borcs8	64.2383	65.8258	84.0196	80.3353	88.6717	90.4327	78.9206	0.23275	0.234738	0.991531	0.321427	0.642723
ENSMUSG00000002346	Slc25a42	1.83538	5.85118	12.0028	19.3913	12.9134	9.8491	10.3072	0.445802	0.308121	1.44684	0.147942	0.432528
ENSMUSG00000002365	Snx9	303.756	348.145	234.722	210.534	230.719	190.714	253.098	-0.440025	0.186833	-2.35518	0.0185135	0.120642
ENSMUSG00000002372	Ranbp3	300.085	270.617	294.736	228.54	305.616	246.228	274.304	-0.138904	0.176907	-0.78518	0.432348	0.732098
ENSMUSG00000002379	Ndufa11	631.371	514.904	617.478	473.701	710.234	844.337	632.004	0.17959	0.186605	0.962411	0.335843	0.654673
ENSMUSG00000002384	Bmp8b	0	0	0	0	0	2.68612	0.447687	0.0552901	0.0980101	0.564126	0.572668	NA
ENSMUSG00000002393	Nr2f6	453.339	419.822	426.766	321.341	443.358	377.847	407.079	-0.174429	0.166446	-1.04796	0.294656	0.617444
ENSMUSG00000002395	Use1	956.234	901.082	1056.25	1058.9	1108.83	1007.29	1014.76	0.117694	0.137745	0.854429	0.392867	0.701958
ENSMUSG00000002396	Ocel1	435.903	430.062	430.767	333.114	448.524	403.813	413.697	-0.121598	0.16358	-0.743356	0.457266	0.749299
ENSMUSG00000002409	Dyrk1b	53.2261	100.933	85.3533	109.422	129.134	129.829	101.316	0.527207	0.236757	2.22679	0.0259616	0.15245
ENSMUSG00000002413	Braf	426.726	469.557	421.432	441.844	481.238	551.55	465.391	0.151468	0.157248	0.963244	0.335425	0.65448
ENSMUSG00000002416	Ndufb2	397.36	456.392	544.127	506.943	486.403	424.407	469.272	0.0219303	0.165617	0.132416	0.894656	0.966945
ENSMUSG00000002428	Hltf	168.855	153.594	188.044	193.22	221.249	225.634	191.766	0.292622	0.186664	1.56764	0.116966	0.380062
ENSMUSG00000002455	Prpf6	1126.92	1142.44	1261.63	1241.04	1209.55	1162.19	1190.63	0.0320646	0.132631	0.241759	0.808967	0.934668
ENSMUSG00000002458	Rgs19	78.0037	90.6933	108.025	45.0155	64.5668	58.1993	74.084	-0.58727	0.244376	-2.40314	0.016255	0.110665
ENSMUSG00000002459	Rgs20	578.145	399.343	548.128	774.266	584.544	282.043	527.745	0.0883796	0.22974	0.384694	0.700464	0.886318
ENSMUSG00000002475	Abhd3	0	0	0	2.07764	9.46979	2.68612	2.37226	0.41034	0.214153	1.91611	0.0553515	NA
ENSMUSG00000002477	Snrpd1	2155.66	1688.07	2612.61	1632.33	1151.01	861.349	1683.5	-0.736415	0.194179	-3.79245	0.000149167	0.00324694
ENSMUSG00000002486	Tchp	173.444	176.998	152.036	206.379	154.96	211.308	179.187	0.168119	0.196117	0.85724	0.391312	0.701266
ENSMUSG00000002489	Tiam1	122.971	106.784	102.691	106.652	108.472	154.004	116.929	0.123229	0.220401	0.559113	0.576084	0.823034
ENSMUSG00000002496	Tsc2	782.79	691.902	848.198	730.635	859.168	827.325	790.003	0.0528978	0.147468	0.358707	0.719815	0.895129
ENSMUSG00000002500	Rpl3l	0	1.4628	1.33365	0	0	2.68612	0.91376	-0.00175719	0.145125	-0.0121081	0.990339	NA
ENSMUSG00000002504	Slc9a3r2	33.0369	27.7931	42.6766	21.4689	26.6876	18.8028	28.411	-0.422316	0.295485	-1.42923	0.152937	0.440728
ENSMUSG00000002524	Puf60	3578.08	3734.52	3544.83	2826.97	3263.63	3350.49	3383.09	-0.193009	0.128374	-1.50349	0.132711	0.406169
ENSMUSG00000002546	Golga2	1304.04	1291.65	1368.32	1471.66	1524.64	1750.45	1451.79	0.247216	0.134646	1.83605	0.0663505	0.275997
ENSMUSG00000002550	Uck1	190.88	276.468	241.39	164.826	225.553	263.24	227.059	-0.100597	0.204072	-0.492948	0.622049	0.846005
ENSMUSG00000002565	Scin	0	0	0	0	0	0	0	NA	NA	NA	NA	NA
ENSMUSG00000002578	Ikzf4	14.683	13.1652	9.33552	20.7764	15.496	10.7445	14.0334	0.172277	0.314481	0.547815	0.583819	0.8264
ENSMUSG00000002580	Mien1	381.759	348.145	305.405	313.031	579.379	487.083	402.467	0.365165	0.197509	1.84886	0.0644781	0.271694
ENSMUSG00000002588	Pon1	0	0	0	0	0	0.895373	0.149229	0.00882023	0.0947434	0.0930959	0.925827	NA
ENSMUSG00000002602	Axl	44.9668	52.6606	76.0178	65.0993	86.9499	93.1188	69.8022	0.399095	0.254428	1.5686	0.116741	0.380062
ENSMUSG00000002603	Tgfb1	0.917691	1.4628	2.66729	1.38509	5.16534	0	1.93303	0.047876	0.20645	0.231901	0.816615	NA
ENSMUSG00000002608	Ccdc97	189.044	168.222	205.381	216.767	216.944	231.902	204.71	0.218676	0.181241	1.20655	0.227607	0.544106
ENSMUSG00000002617	Zfp40	86.2629	67.2886	66.6823	85.1831	86.089	71.6298	77.1893	0.110825	0.237176	0.467269	0.640308	0.856295
ENSMUSG00000002625	Akap8l	1092.05	1177.55	973.561	1016.66	1239.68	1925.95	1237.57	0.330144	0.187691	1.75898	0.0785815	0.304849
ENSMUSG00000002633	Shh	0.917691	2.92559	0	0	0	0	0.640547	-0.117618	0.120925	-0.97265	0.330727	NA
ENSMUSG00000002635	Pdcd2l	49.5553	46.8095	72.0168	74.1024	60.2623	37.6057	56.7253	0.0293823	0.270672	0.108553	0.913557	0.972559
ENSMUSG00000002658	Gtf2f1	713.046	807.463	721.502	527.027	606.067	703.763	679.811	-0.269052	0.155026	-1.73553	0.082647	0.313952
ENSMUSG00000002660	Clpp	463.434	501.739	550.795	417.605	493.29	505.886	488.791	-0.0906764	0.157043	-0.577398	0.56367	0.816996
ENSMUSG00000002661	Alkbh7	66.0737	71.677	66.6823	38.7825	48.2098	71.6298	60.5092	-0.289411	0.260455	-1.11117	0.266494	0.588627
ENSMUSG00000002664	Pspn	0	0	0	0.692545	0	0	0.115424	0.00882023	0.0947434	0.0930959	0.925827	NA
ENSMUSG00000002668	Dennd1c	0	0	0	0	0	0	0	NA	NA	NA	NA	NA
ENSMUSG00000002679	Med6	157.843	166.759	124.029	209.149	131.716	120.875	151.728	0.0386719	0.223366	0.173132	0.862548	0.954672
ENSMUSG00000002688	Prkd1	72.4976	58.5118	58.6804	152.36	73.1757	49.2455	77.4118	0.394607	0.277494	1.42204	0.155015	0.444246
ENSMUSG00000002699	Lcp2	0	0	0	0.692545	0.86089	0	0.258906	0.030854	0.094784	0.325519	0.744788	NA
ENSMUSG00000002718	Cse1l	957.151	773.819	965.559	868.452	552.691	430.674	758.058	-0.480829	0.197996	-2.42847	0.0151625	0.105487
ENSMUSG00000002728	Naa20	178.95	212.105	225.386	178.677	202.309	153.109	191.756	-0.181214	0.19217	-0.94299	0.345686	0.662559
ENSMUSG00000002731	Prkra	541.437	573.416	598.807	551.959	549.248	610.644	570.918	-0.000790431	0.146076	-0.00541108	0.995683	0.998149
ENSMUSG00000002732	Fkbp7	212.904	266.229	184.043	218.844	255.684	326.811	244.086	0.242998	0.197755	1.22878	0.219153	0.531408
ENSMUSG00000002733	Plekha3	280.813	251.601	264.062	218.844	283.233	274.88	262.239	-0.0363885	0.176948	-0.205645	0.837068	0.945547
ENSMUSG00000002741	Ykt6	800.226	607.06	837.529	941.862	736.061	667.948	765.114	0.05812	0.170517	0.340845	0.73322	0.901098
ENSMUSG00000002748	Baz1b	3556.97	3781.33	3540.83	2748.71	2970.93	3042.48	3273.54	-0.29964	0.123697	-2.42237	0.0154198	0.106534
ENSMUSG00000002763	Pex6	88.0983	105.321	94.6888	73.4098	51.6534	71.6298	80.8002	-0.451625	0.236519	-1.90947	0.0562014	0.249143
ENSMUSG00000002767	Mrpl2	565.297	637.779	553.463	495.17	420.975	524.689	532.895	-0.266126	0.155216	-1.71456	0.0864267	0.322376
ENSMUSG00000002768	Mea1	1022.31	844.033	998.9	792.272	730.896	701.077	848.248	-0.345695	0.144479	-2.3927	0.0167249	0.112657
ENSMUSG00000002769	Gnmt	5.50614	13.1652	0	4.15527	13.7742	8.05836	7.4432	0.144245	0.28794	0.500956	0.616402	0.843057
ENSMUSG00000002771	Grin2d	9.17691	4.38839	12.0028	8.31055	10.3307	5.37224	8.26359	-0.038334	0.306396	-0.125113	0.900434	0.969429
ENSMUSG00000002778	Kdelr1	2260.27	1430.61	2440.57	3065.21	1981.77	1836.41	2169.14	0.148689	0.195384	0.761007	0.446653	0.742871
ENSMUSG00000002781	Tmem143	40.3784	59.9746	38.6757	60.2515	48.2098	60.8854	51.3959	0.226987	0.265611	0.854585	0.392781	0.701958
ENSMUSG00000002791	Pdxk-ps	4.58845	1.4628	2.66729	2.07764	0	7.16298	2.99319	0.00652688	0.234269	0.0278606	0.977773	NA
ENSMUSG00000002797	Ggct	160.596	203.329	165.372	114.963	129.134	143.26	152.775	-0.397082	0.200288	-1.98256	0.0474172	0.224388
ENSMUSG00000002799	Jag2	6.42383	2.92559	1.33365	1.38509	0	0	2.01136	-0.301558	0.20755	-1.45294	0.14624	NA
ENSMUSG00000002803	Btbd6	35.7899	17.5535	30.6738	27.7018	21.5223	20.5936	25.6392	-0.179257	0.301926	-0.593712	0.552705	0.81094
ENSMUSG00000002804	Nudt14	69.7445	64.363	76.0178	59.5589	55.097	55.5131	63.3824	-0.247395	0.244772	-1.01072	0.312152	0.632959
ENSMUSG00000002808	Epdr1	356.064	215.031	373.421	482.704	336.608	239.96	333.965	0.140618	0.221962	0.633523	0.526392	0.793433
ENSMUSG00000002812	Flii	918.608	942.04	924.216	961.253	802.35	1003.71	925.363	-0.00831275	0.143172	-0.0580613	0.9537	0.985751
ENSMUSG00000002814	Top3a	97.2752	89.2305	96.0224	72.0247	75.7583	59.99	81.7169	-0.372908	0.230617	-1.617	0.105878	0.360555
ENSMUSG00000002820	Atg4d	313.85	305.724	346.748	282.559	341.773	381.429	328.681	0.0515709	0.17199	0.299848	0.764293	0.913609
ENSMUSG00000002825	Qtrt1	167.937	182.849	226.72	114.963	120.525	126.248	156.54	-0.596716	0.198893	-3.00019	0.00269814	0.0309233
ENSMUSG00000002831	Plin4	382.677	566.102	562.798	382.285	562.161	563.19	503.202	-0.00148044	0.188894	-0.00783742	0.993747	0.998109
ENSMUSG00000002833	Hdgfl2	757.095	939.115	874.871	671.769	789.436	797.777	805.011	-0.174372	0.149641	-1.16527	0.243911	0.560971
ENSMUSG00000002835	Chaf1a	791.049	753.34	706.832	542.263	544.943	581.993	653.403	-0.409417	0.142092	-2.88136	0.00395961	0.0402806
ENSMUSG00000002844	Adprh	661.655	631.928	686.827	568.58	505.342	498.723	592.176	-0.313105	0.145815	-2.14727	0.0317716	0.174568
ENSMUSG00000002845	Tmem39a	99.1106	119.949	137.365	105.267	150.656	146.841	126.532	0.153762	0.219191	0.701496	0.482994	0.767477
ENSMUSG00000002846	Timmdc1	174.361	222.345	142.7	195.298	143.769	167.435	174.318	-0.0754864	0.206706	-0.365187	0.714972	0.892872
ENSMUSG00000002847	Pla1a	0.917691	2.92559	0	0	0	0	0.640547	-0.117618	0.120925	-0.97265	0.330727	NA
ENSMUSG00000002870	Mcm2	689.186	624.614	656.153	463.313	396.009	432.465	543.623	-0.572892	0.148802	-3.85003	0.000118103	0.00272374
ENSMUSG00000002871	Tpra1	19.2715	21.9419	50.6785	56.0962	24.1049	29.5473	33.6067	0.170995	0.30493	0.56077	0.574955	0.822547
ENSMUSG00000002881	Nab1	423.973	516.367	525.456	357.353	482.098	342.928	441.363	-0.282312	0.17434	-1.61932	0.105378	0.359711
ENSMUSG00000002885	Adgre5	449.668	484.185	469.443	164.133	182.509	213.099	327.173	-1.22444	0.168301	-7.27531	3.45621e-13	7.04093e-11
ENSMUSG00000002897	Il17ra	166.102	217.957	218.718	326.881	509.647	510.363	324.945	1.03574	0.196431	5.2728	1.34355e-07	8.22474e-06
ENSMUSG00000002900	Lamb1	1973.95	1764.13	1871.1	1353.23	1159.62	1048.48	1528.42	-0.61999	0.141835	-4.37121	1.23561e-05	0.000403157
ENSMUSG00000002908	Kcnn1	6.42383	8.77677	8.00187	12.4658	28.4094	45.664	18.2903	0.932433	0.314505	2.96476	0.00302915	0.0335797
ENSMUSG00000002910	Arrdc2	25.6953	8.77677	18.671	26.3167	21.5223	8.05836	18.1734	0.0298701	0.314393	0.0950089	0.924308	0.976481
ENSMUSG00000002930	Ppp1r17	0	0	0	0	0	0	0	NA	NA	NA	NA	NA
ENSMUSG00000002944	Cd36	30.2838	49.7351	45.3439	49.1707	106.75	73.4206	59.1174	0.652239	0.275346	2.3688	0.0178459	0.117796
ENSMUSG00000002948	Map2k7	757.095	634.853	798.853	652.378	846.255	833.592	753.838	0.0823431	0.15844	0.519712	0.603264	0.836318
ENSMUSG00000002949	Timm44	834.181	882.066	864.202	741.024	588.849	676.007	764.388	-0.341451	0.145958	-2.33938	0.0193156	0.124288
ENSMUSG00000002957	Ap2a2	854.37	1037.12	994.899	789.502	759.305	874.78	884.996	-0.236625	0.144723	-1.63502	0.102044	0.353496
ENSMUSG00000002963	Pnkp	120.217	103.858	150.702	123.966	164.43	163.853	137.838	0.232519	0.213472	1.08922	0.276055	0.598673
ENSMUSG00000002968	Med25	483.623	566.102	516.121	430.763	649.972	604.377	541.826	0.0972695	0.172433	0.564099	0.572687	0.821064
ENSMUSG00000002980	Bcam	0.917691	0	2.66729	8.31055	1.72178	9.8491	3.91107	0.440965	0.256188	1.72126	0.0852041	NA
ENSMUSG00000002981	Clptm1	655.231	557.325	657.487	705.704	618.119	651.832	640.95	0.0736884	0.148189	0.49726	0.619006	0.844272
ENSMUSG00000002983	Relb	54.1437	71.677	80.0187	48.4782	57.6796	52.827	60.804	-0.290876	0.253101	-1.14925	0.250452	0.569259
ENSMUSG00000002984	Tomm40	509.318	402.269	453.439	461.928	327.999	255.181	401.689	-0.343349	0.194918	-1.7615	0.0781537	0.30408
ENSMUSG00000002985	Apoe	788.296	825.017	974.895	1551.3	3569.25	2076.37	1630.85	1.294	0.20648	6.26697	3.68137e-10	4.33311e-08
ENSMUSG00000002992	Apoc2	0	0	0	0	0	0	0	NA	NA	NA	NA	NA
ENSMUSG00000002996	Hbp1	242.27	176.998	193.379	364.279	248.797	216.68	240.401	0.381462	0.206784	1.84474	0.0650758	0.273126
ENSMUSG00000002997	Prkar2b	462.516	522.218	426.766	320.649	285.816	247.123	377.515	-0.667219	0.167719	-3.97819	6.94418e-05	0.00175986
ENSMUSG00000003031	Cdkn1b	1646.34	1723.17	1723.07	1978.6	1415.3	1593.76	1680.04	-0.0275324	0.148075	-0.185935	0.852496	0.951855
ENSMUSG00000003032	Klf4	744.247	997.627	832.195	1609.48	2395	3424.8	1667.22	1.35811	0.198454	6.84342	7.73268e-12	1.22872e-09
ENSMUSG00000003033	Ap1m1	823.168	822.091	805.522	711.244	883.273	1002.82	841.353	0.0773487	0.154764	0.499784	0.617227	0.843532
ENSMUSG00000003037	Rab8a	1266.41	1192.18	1381.66	1126.08	1166.51	1155.03	1214.64	-0.148508	0.133047	-1.1162	0.264336	0.585979
ENSMUSG00000003038	Hmgn2	81.6745	74.6026	78.6851	59.5589	76.6192	128.934	83.3457	0.132204	0.254992	0.518463	0.604135	0.837106
ENSMUSG00000003039	Fam32a	2183.19	2249.78	2095.16	2278.47	2240.9	2762.23	2301.62	0.149734	0.135615	1.10411	0.269545	0.591994
ENSMUSG00000003051	Elf3	0	0	0	0	0	0	0	NA	NA	NA	NA	NA
ENSMUSG00000003053	Cyp2c29	0	0	0	0	0	0	0	NA	NA	NA	NA	NA
ENSMUSG00000003062	Stard3nl	111.958	122.875	108.025	123.273	105.029	105.654	112.802	-0.0296991	0.211313	-0.140546	0.888229	0.965801
ENSMUSG00000003068	Stk11	612.1	623.151	725.503	512.484	639.641	706.449	636.555	-0.0722362	0.161389	-0.44759	0.654449	0.863147
ENSMUSG00000003070	Efna2	267.966	273.543	298.736	256.934	222.11	266.821	264.352	-0.156745	0.171823	-0.912249	0.361638	0.677325
ENSMUSG00000003072	Atp5d	1596.78	1587.13	2132.5	1422.49	1392.92	1282.17	1569	-0.352526	0.149576	-2.35684	0.0184314	0.120326
ENSMUSG00000003099	Ppp5c	404.702	446.153	466.776	351.121	259.989	241.751	361.748	-0.569249	0.17712	-3.21392	0.00130937	0.0179827
ENSMUSG00000003119	Cdk12	837.851	814.777	754.843	784.654	967.64	937.456	849.537	0.149657	0.145532	1.02834	0.303789	0.625773
ENSMUSG00000003123	Lipe	78.0037	73.1398	96.0224	94.1862	74.0365	106.549	86.9897	0.128004	0.234458	0.545956	0.585096	0.826918
ENSMUSG00000003131	Pafah1b2	2103.35	1765.59	2140.5	1735.52	2007.6	1675.24	1904.63	-0.14209	0.14053	-1.0111	0.311971	0.632782
ENSMUSG00000003134	Tbc1d8	172.526	194.552	220.051	170.366	165.291	151.318	179.017	-0.238176	0.189819	-1.25476	0.209567	0.519449
ENSMUSG00000003135	Cnot11	288.155	296.948	286.734	229.233	404.618	364.417	311.684	0.172172	0.196145	0.877779	0.380064	0.693047
ENSMUSG00000003153	Slc2a3	134.901	162.37	186.71	191.143	73.1757	93.1188	140.236	-0.341684	0.252711	-1.35208	0.176351	0.475759
ENSMUSG00000003154	Foxj2	108.287	121.412	168.039	174.521	148.073	173.702	149.006	0.283867	0.210189	1.35054	0.176844	0.475885
ENSMUSG00000003161	Sri	309.262	356.922	345.414	445.307	448.524	464.699	395.021	0.400004	0.155745	2.56832	0.0102193	0.0795182
ENSMUSG00000003166	Dgcr2	527.672	528.069	572.134	480.627	401.175	547.073	509.458	-0.174794	0.160456	-1.08936	0.275997	0.598634
ENSMUSG00000003184	Irf3	220.246	217.957	265.395	211.226	297.868	237.274	241.661	0.0763062	0.187913	0.406072	0.68469	0.87853
ENSMUSG00000003190	Bcl2l12	71.5799	74.6026	80.0187	60.944	74.0365	95.8049	76.1644	0.0215988	0.242455	0.0890837	0.929015	0.978762
ENSMUSG00000003198	Zfp959	30.2838	35.1071	28.0065	45.0155	18.9396	42.9779	33.3884	0.134873	0.296208	0.45533	0.648872	0.859507
ENSMUSG00000003199	Mpnd	1132.43	1215.58	1292.3	1104.61	1032.21	1302.77	1179.98	-0.0769438	0.143622	-0.535737	0.59214	0.830757
ENSMUSG00000003200	Sh3gl1	432.232	526.606	465.442	409.294	360.713	443.21	439.583	-0.212989	0.16061	-1.32612	0.184799	0.486359
ENSMUSG00000003206	Ebi3	0.917691	1.4628	0	4.84782	4.30445	1.79075	2.22058	0.282312	0.224275	1.25878	0.208111	NA
ENSMUSG00000003208	Ccdc94	130.312	141.891	94.6888	103.189	255.684	180.865	151.105	0.448727	0.246181	1.82276	0.0683403	0.280724
ENSMUSG00000003226	Ranbp2	1081.04	1200.96	976.228	968.871	1269.81	1183.68	1113.43	0.0663066	0.151246	0.438401	0.661095	0.867277
ENSMUSG00000003227	Edar	1.83538	4.38839	1.33365	2.77018	1.72178	1.79075	2.30669	-0.0373953	0.232323	-0.160962	0.872123	NA
ENSMUSG00000003228	Grk5	62.403	78.991	92.0215	69.9471	80.0628	62.6761	74.3502	-0.102794	0.242486	-0.423918	0.671626	0.872575
ENSMUSG00000003233	Dvl3	22.0246	30.7187	25.3393	34.6273	28.4094	51.0363	32.0259	0.376284	0.293527	1.28194	0.199865	0.507162
ENSMUSG00000003234	Abcf3	108.287	118.486	105.358	150.975	128.273	136.097	124.579	0.286107	0.205899	1.38955	0.164666	0.460493
ENSMUSG00000003235	Eif2b5	1979.46	2140.07	2104.49	1486.2	2277.92	2756.85	2124.17	0.0610786	0.17765	0.343815	0.730986	0.900486
ENSMUSG00000003269	Cyth2	577.227	517.83	449.438	561.654	464.881	462.013	505.507	-0.0503844	0.161738	-0.311518	0.755407	0.910104
ENSMUSG00000003271	Sult2b1	8.25921	19.0163	14.6701	8.31055	5.16534	8.05836	10.58	-0.409846	0.312375	-1.31203	0.18951	0.49328
ENSMUSG00000003273	Car11	19.2715	21.9419	21.3383	36.7049	36.1574	34.9196	28.3889	0.535826	0.293494	1.82568	0.0678983	0.279797
ENSMUSG00000003279	Dlgap1	28.4484	39.4955	61.3477	476.471	421.836	316.067	223.944	2.73328	0.226974	12.0423	2.12953e-33	1.78096e-30
ENSMUSG00000003282	Plag1	0.917691	0	0	0.692545	0	7.16298	1.4622	0.182333	0.171594	1.06258	0.287971	NA
ENSMUSG00000003283	Hck	0	0	0	0	0	0	0	NA	NA	NA	NA	NA
ENSMUSG00000003299	Mrpl4	172.526	193.089	189.378	158.593	208.335	237.274	193.199	0.108603	0.196741	0.552011	0.580941	0.825297
ENSMUSG00000003308	Keap1	1236.13	1215.58	1289.63	1021.5	996.911	947.305	1117.84	-0.319648	0.1312	-2.43635	0.0148364	0.104269
ENSMUSG00000003309	Ap1m2	0	0	0	0	0	0	0	NA	NA	NA	NA	NA
ENSMUSG00000003316	Glg1	4610.48	4846.24	4889.14	4916.38	5797.23	6936.46	5332.66	0.282452	0.143738	1.96504	0.0494097	0.230233
ENSMUSG00000003341	Atp8b3	0	0	0	0	0	0	0	NA	NA	NA	NA	NA
ENSMUSG00000003344	Btbd2	108.287	118.486	98.6897	86.5682	80.9237	73.4206	94.396	-0.368294	0.221708	-1.66117	0.09668	0.343525
ENSMUSG00000003345	Csnk1g2	891.995	784.058	870.87	829.669	690.434	494.246	760.212	-0.309263	0.174937	-1.76785	0.0770857	0.301638
ENSMUSG00000003346	Abhd17a	310.179	314.501	329.41	324.804	222.11	183.551	280.759	-0.338912	0.197872	-1.71279	0.0867517	0.323133
ENSMUSG00000003348	Mob3a	225.752	203.329	214.717	159.285	322.834	239.065	227.497	0.138297	0.214192	0.645666	0.518496	0.789081
ENSMUSG00000003352	Cacnb3	44.0491	46.8095	36.0084	29.7795	34.4356	35.8149	37.8162	-0.254121	0.278149	-0.913613	0.36092	0.676643
ENSMUSG00000003354	Ccdc65	7.34152	4.38839	2.66729	6.92545	4.30445	12.5352	6.36039	0.217579	0.29367	0.740896	0.458756	NA
ENSMUSG00000003355	Fkbp11	161.514	144.817	194.712	122.581	147.212	83.2697	142.351	-0.430854	0.221323	-1.94672	0.0515682	0.236264
ENSMUSG00000003360	Ddx23	815.827	1007.87	737.506	479.934	588.849	665.262	715.874	-0.519602	0.167552	-3.10114	0.00192774	0.0241958
ENSMUSG00000003363	Pld3	153.254	168.222	204.048	206.379	210.057	209.517	191.913	0.230883	0.187816	1.2293	0.21896	0.531186
ENSMUSG00000003378	Grik5	111.041	81.9166	113.36	151.667	117.081	65.3622	106.738	0.101312	0.250163	0.404982	0.685491	0.878991
ENSMUSG00000003379	Cd79a	0	0	0	0	0	0	0	NA	NA	NA	NA	NA
ENSMUSG00000003380	Rabac1	310.179	402.269	433.435	344.195	516.534	400.232	401.141	0.126955	0.185372	0.684866	0.493429	0.774406
ENSMUSG00000003382	Etv3	131.23	105.321	109.359	120.503	117.081	174.598	126.349	0.209863	0.219832	0.954655	0.339752	0.658053
ENSMUSG00000003402	Prkcsh	1167.3	1206.81	1096.26	1000.04	1359.35	1740.61	1261.73	0.219896	0.173567	1.26692	0.205184	0.514578
ENSMUSG00000003410	Elavl3	64.2383	68.7514	110.693	47.7856	53.3752	51.0363	65.9799	-0.53396	0.255388	-2.09078	0.0365479	0.190784
ENSMUSG00000003411	Rab3b	1415.08	1481.81	1544.36	1055.44	1178.56	1094.15	1294.9	-0.396901	0.131829	-3.01073	0.00260622	0.0302725
ENSMUSG00000003418	St8sia6	0.917691	0	0	0	0	0.895373	0.302177	-0.0132739	0.094775	-0.140057	0.888615	NA
ENSMUSG00000003420	Fcgrt	8.25921	7.31398	6.66823	5.54036	12.9134	18.8028	9.91633	0.295759	0.309739	0.954863	0.339647	0.657953
ENSMUSG00000003421	Nosip	292.743	308.65	360.084	300.565	278.928	348.3	314.878	-0.0460722	0.171557	-0.268554	0.788273	0.924947
ENSMUSG00000003423	Pih1d1	237.682	253.064	252.059	231.31	232.44	244.437	241.832	-0.0623185	0.170438	-0.365636	0.714637	0.892804
ENSMUSG00000003429	Rps11	740.576	519.292	666.823	603.207	377.07	436.047	557.169	-0.401509	0.186011	-2.15851	0.0308878	0.171491
ENSMUSG00000003435	Supt5	590.993	668.498	580.136	577.583	558.718	650.041	604.328	-0.039159	0.148862	-0.263056	0.792508	0.926429
ENSMUSG00000003436	Dll3	72.4976	54.1234	74.6841	81.0278	49.9316	29.5473	60.302	-0.237118	0.277179	-0.85547	0.392291	0.701606
ENSMUSG00000003437	Paf1	479.034	528.069	450.772	397.521	359.852	525.584	456.805	-0.169593	0.172047	-0.985732	0.324264	0.645523
ENSMUSG00000003438	Timm50	379.006	378.864	432.101	305.413	389.122	436.047	386.759	-0.0689915	0.172609	-0.399698	0.689379	0.881202
ENSMUSG00000003444	Med29	21.1069	14.628	12.0028	4.84782	18.0787	12.5352	13.8666	-0.217849	0.31422	-0.693302	0.48812	0.770487
ENSMUSG00000003452	Bicd1	256.953	315.964	306.738	345.58	395.149	352.777	328.86	0.293356	0.167186	1.75467	0.0793162	0.306278
ENSMUSG00000003458	Ncstn	115.629	106.784	122.695	144.742	117.081	141.469	124.733	0.196793	0.207693	0.94752	0.343374	0.660895
ENSMUSG00000003464	Pex19	569.886	706.53	708.166	551.959	476.072	639.296	608.651	-0.231385	0.162648	-1.42261	0.15485	0.444144
ENSMUSG00000003469	Phyhip	4.58845	2.92559	2.66729	2.77018	0	0	2.15859	-0.223021	0.211417	-1.05489	0.291476	NA
ENSMUSG00000003476	Crhr2	0	0	0	2.77018	0	0	0.461697	0.0594078	0.0995362	0.596847	0.55061	NA
ENSMUSG00000003477	Inmt	0	0	0	0	0	0	0	NA	NA	NA	NA	NA
ENSMUSG00000003484	Cyp4f18	0	0	0	1.38509	0	0.895373	0.380077	0.0529305	0.100806	0.525072	0.599533	NA
ENSMUSG00000003500	Impdh1	283.566	223.808	217.384	133.661	135.16	169.226	193.801	-0.654906	0.194332	-3.37004	0.000751585	0.0118597
ENSMUSG00000003505	Psg18	0	0	0	0	0	0	0	NA	NA	NA	NA	NA
ENSMUSG00000003518	Dusp3	607.511	529.532	556.13	484.782	507.925	529.166	535.841	-0.1471	0.147842	-0.994975	0.319748	0.641006
ENSMUSG00000003526	Prodh	9.17691	8.77677	17.3374	13.8509	7.74801	13.4306	11.7201	0.00035062	0.313811	0.0011173	0.999109	0.999661
ENSMUSG00000003527	Dgcr14	107.37	98.0073	109.359	119.118	87.8108	71.6298	98.8824	-0.144486	0.231442	-0.624285	0.53244	0.79688
ENSMUSG00000003528	Slc25a1	372.582	258.915	332.078	270.785	175.622	235.483	274.244	-0.446454	0.195937	-2.27856	0.0226933	0.139496
ENSMUSG00000003531	Dgcr6	200.057	212.105	262.728	239.621	161.847	145.05	203.568	-0.260975	0.208347	-1.2526	0.210351	0.520392
ENSMUSG00000003534	Ddr1	4516.87	3747.68	6013.41	4860.28	3097.48	3142.76	4229.75	-0.328336	0.184752	-1.77717	0.0755398	0.298665
ENSMUSG00000003541	Ier3	1404.07	1724.64	1733.74	1211.26	1134.65	1484.53	1448.81	-0.322245	0.151368	-2.12889	0.0332636	0.179477
ENSMUSG00000003545	Fosb	2.75307	5.85118	0	0.692545	1.72178	1.79075	2.13489	-0.138365	0.215996	-0.640591	0.521789	NA
ENSMUSG00000003546	Klc4	154.172	146.28	164.038	241.006	253.102	235.483	199.013	0.591447	0.181158	3.26481	0.00109536	0.0158374
ENSMUSG00000003549	Ercc1	104.617	61.4374	96.0224	72.7173	99.0024	66.2576	83.3423	-0.121316	0.246624	-0.491907	0.622785	0.846048
ENSMUSG00000003555	Cyp17a1	0	0	0	0	0	0	0	NA	NA	NA	NA	NA
ENSMUSG00000003559	As3mt	14.683	8.77677	10.6692	1.38509	19.8005	6.26761	10.2637	-0.122251	0.30176	-0.405127	0.685384	0.878991
ENSMUSG00000003573	Homer3	1231.54	1083.93	1097.59	1194.64	1441.99	1574.07	1270.63	0.283981	0.146982	1.93208	0.0533492	0.241515
ENSMUSG00000003575	Crtc1	121.135	102.396	82.686	107.345	86.9499	118.189	103.117	0.018885	0.226755	0.0832838	0.933626	0.980151
ENSMUSG00000003581	Rnf215	232.176	234.047	278.732	308.875	313.364	293.682	276.813	0.27611	0.169878	1.62534	0.10409	0.357155
ENSMUSG00000003585	Sec14l2	324.862	296.948	237.389	323.419	361.574	367.998	318.698	0.265348	0.173362	1.5306	0.125869	0.396529
ENSMUSG00000003604	Aven	212.904	215.031	245.391	192.528	150.656	147.737	194.041	-0.40567	0.190301	-2.13173	0.0330291	0.178757
ENSMUSG00000003617	Cp	147.748	124.338	116.027	209.149	234.162	149.527	163.492	0.528922	0.210461	2.51316	0.0119654	0.0889683
ENSMUSG00000003623	Crot	691.021	620.225	588.137	664.151	709.373	700.182	662.182	0.117624	0.144276	0.815269	0.414918	0.719844
ENSMUSG00000003644	Rps6ka1	153.254	131.652	164.038	110.115	129.134	138.783	137.829	-0.222344	0.204233	-1.08868	0.276296	0.598952
ENSMUSG00000003657	Calb2	1.83538	4.38839	2.66729	4.84782	5.16534	3.58149	3.74762	0.150712	0.267584	0.563234	0.573275	NA
ENSMUSG00000003660	Snrnp200	975.505	1056.14	1073.58	1065.83	1125.18	1226.66	1087.15	0.131903	0.13626	0.968025	0.333032	0.65203
ENSMUSG00000003662	Ciao1	133.983	150.668	173.374	159.978	190.257	126.248	155.751	0.0537204	0.208367	0.257817	0.796548	0.929414
ENSMUSG00000003665	Has1	7.34152	7.31398	5.33458	6.23291	4.30445	3.58149	5.68482	-0.158157	0.293161	-0.539488	0.58955	NA
ENSMUSG00000003680	Taf6l	114.711	114.098	137.365	119.81	91.2544	112.817	115.009	-0.150316	0.214826	-0.69971	0.484108	0.768149
ENSMUSG00000003721	Insig2	283.566	204.791	257.393	259.012	210.918	207.727	237.235	-0.127294	0.187454	-0.679071	0.497093	0.776448
ENSMUSG00000003731	Kpna6	350.558	351.071	312.073	312.338	365.878	307.113	333.172	-0.0389219	0.164838	-0.236122	0.813338	0.935636
ENSMUSG00000003746	Man1a	2.75307	4.38839	1.33365	0	0	0	1.41252	-0.28706	0.178328	-1.60973	0.107458	NA
ENSMUSG00000003752	Itpkc	28.4484	42.4211	29.3402	40.8602	42.1836	46.5594	38.3021	0.277754	0.279787	0.992731	0.320841	0.642086
ENSMUSG00000003762	Coq8b	111.958	131.652	137.365	110.807	119.664	163.853	129.217	0.044211	0.216068	0.204616	0.837872	0.946052
ENSMUSG00000003778	Brd8	1805.1	1821.18	1965.79	1891.34	1861.24	1839.1	1863.96	0.000168065	0.125638	0.0013377	0.998933	0.999562
ENSMUSG00000003779	Kif20a	908.514	738.712	921.549	1008.35	563.883	463.803	767.468	-0.292642	0.207826	-1.40811	0.159099	0.451315
ENSMUSG00000003808	Farsa	4740.79	4563.92	4706.43	2640.68	5168.78	6459.22	4713.3	0.0229282	0.203642	0.11259	0.910355	0.972479
ENSMUSG00000003809	Gcdh	115.629	80.4538	96.0224	122.581	118.803	103.863	106.225	0.199171	0.220901	0.901633	0.367252	0.683009
ENSMUSG00000003810	Mast2	573.557	560.251	454.773	421.76	441.637	580.202	505.363	-0.129054	0.170359	-0.757542	0.448725	0.743826
ENSMUSG00000003812	Dnase2a	84.4275	73.1398	81.3523	106.652	82.6455	62.6761	81.8155	0.0644308	0.242209	0.266014	0.790229	0.925407
ENSMUSG00000003813	Rad23a	967.246	1126.35	937.552	763.185	810.098	751.218	892.609	-0.361645	0.14142	-2.55724	0.0105507	0.0812262
ENSMUSG00000003814	Calr	3344.98	3134.77	3252.76	2571.42	2810.81	2858.93	2995.61	-0.230571	0.124316	-1.85472	0.0636368	0.269291
ENSMUSG00000003824	Syce2	162.431	157.982	133.365	144.049	74.0365	100.282	128.691	-0.427078	0.229935	-1.85739	0.0632557	0.268393
ENSMUSG00000003847	Nfat5	229.423	219.419	204.048	300.565	341.773	290.996	264.371	0.471647	0.172074	2.74095	0.00612618	0.0553941
ENSMUSG00000003848	Nob1	358.817	329.129	400.094	254.164	263.432	215.785	303.57	-0.523168	0.170629	-3.06611	0.0021686	0.0263449
ENSMUSG00000003849	Nqo1	96.3575	83.3794	84.0196	111.5	64.5668	55.5131	82.556	-0.146671	0.252704	-0.580405	0.561642	0.815786
ENSMUSG00000003863	Ppfia3	84.4275	89.2305	52.0122	111.5	97.2806	87.7466	87.0329	0.323603	0.240026	1.3482	0.177595	0.476283
ENSMUSG00000003865	Gys1	1422.42	1859.21	1867.1	1475.81	1307.69	2041.45	1662.28	-0.0855479	0.171378	-0.499176	0.617655	0.843641
ENSMUSG00000003868	Ruvbl2	241.353	196.015	225.386	137.124	124.829	114.608	173.219	-0.732235	0.191937	-3.81497	0.0001362	0.0030568
ENSMUSG00000003872	Lin7b	11.93	2.92559	8.00187	2.07764	1.72178	1.79075	4.74127	-0.511282	0.277364	-1.84336	0.0652762	NA
ENSMUSG00000003873	Bax	876.394	1199.49	1210.95	1013.89	1477.29	2110.39	1314.73	0.430614	0.199794	2.15529	0.0311393	0.172307
ENSMUSG00000003882	Il7r	0	0	0	0	0	0	0	NA	NA	NA	NA	NA
ENSMUSG00000003923	Tfam	517.577	466.632	482.78	418.297	419.253	355.463	443.334	-0.279461	0.155439	-1.79788	0.0721959	0.289915
ENSMUSG00000003929	Zfp81	348.722	349.608	370.753	283.944	333.164	333.079	336.545	-0.158776	0.162319	-0.978173	0.327989	0.649472
ENSMUSG00000003934	Efnb3	32.1192	23.4047	20.0047	24.2391	11.1916	10.7445	20.284	-0.404576	0.311285	-1.2997	0.193705	0.499382
ENSMUSG00000003948	Mmd	148.666	93.6189	128.03	149.59	140.325	103.863	127.349	0.0700541	0.223176	0.313897	0.7536	0.909507
ENSMUSG00000003949	Hlf	711.21	729.935	709.499	903.079	649.111	791.51	749.057	0.116905	0.155057	0.753946	0.450882	0.745222
ENSMUSG00000003955	Fam162a	958.987	849.884	981.563	1099.07	440.776	622.284	825.427	-0.31744	0.214918	-1.47703	0.139667	0.418738
ENSMUSG00000003970	Rpl8	16558.8	17923.6	19724.6	11300.3	14112.6	14736.1	15726	-0.410499	0.14	-2.93214	0.0033663	0.0360999
ENSMUSG00000003974	Grm3	59.6499	51.1978	60.014	35.3198	30.1312	30.4427	44.4592	-0.633959	0.268351	-2.36242	0.0181559	0.119116
ENSMUSG00000003992	Ssbp2	279.896	291.096	238.722	257.627	206.614	269.507	257.244	-0.12929	0.18023	-0.717362	0.473151	0.761045
ENSMUSG00000004018	Fancl	209.233	242.824	226.72	230.618	190.257	213.099	218.792	-0.0857213	0.180158	-0.475812	0.634209	0.853381
ENSMUSG00000004031	Brinp2	193.633	197.477	229.387	429.378	513.951	530.956	349.13	1.14997	0.169971	6.76568	1.32688e-11	2.02732e-09
ENSMUSG00000004032	Gstm5	783.708	743.1	756.177	751.412	884.995	949.991	811.564	0.168423	0.146045	1.15323	0.248817	0.567108
ENSMUSG00000004035	Gstm7	98.1929	114.098	132.031	108.73	164.43	167.435	130.819	0.305301	0.22153	1.37814	0.168159	0.465269
ENSMUSG00000004038	Gstm3	0	0	0	0	0	0	0	NA	NA	NA	NA	NA
ENSMUSG00000004040	Stat3	4091.06	3156.71	4281	4117.18	3855.07	3235.88	3789.48	-0.0383767	0.150795	-0.254495	0.799113	0.930238
ENSMUSG00000004043	Stat5a	30.2838	14.628	13.3365	25.6242	18.0787	13.4306	19.2303	-0.0267958	0.312426	-0.0857669	0.931652	0.979679
ENSMUSG00000004044	Cavin1	2664.97	2675.45	2667.29	1660.03	2434.6	2156.06	2376.4	-0.336032	0.150404	-2.23419	0.0254703	0.150791
ENSMUSG00000004054	Map3k11	72.4976	70.2142	77.3514	40.8602	55.097	89.5373	67.5929	-0.196556	0.262607	-0.74848	0.454171	0.746705
ENSMUSG00000004056	Akt2	77.086	90.6933	73.3505	72.0247	80.9237	80.5836	79.1103	-0.0371299	0.232461	-0.159726	0.873097	0.959219
ENSMUSG00000004069	Dnaja3	209.233	127.263	154.703	157.208	108.472	115.503	145.397	-0.317267	0.221828	-1.43023	0.15265	0.440139
ENSMUSG00000004070	Hmox2	298.249	320.352	314.74	270.785	261.711	260.554	287.732	-0.216191	0.163409	-1.32301	0.185832	0.487764
ENSMUSG00000004071	Cdip1	857.123	760.654	940.22	924.548	839.368	805.836	854.625	0.00624021	0.145397	0.0429184	0.965767	0.989492
ENSMUSG00000004085	Map3k20	1047.08	918.636	924.216	774.266	904.796	1059.23	938.037	-0.0746552	0.153319	-0.486928	0.62631	0.847922
ENSMUSG00000004096	Cwc15	1022.31	1067.84	1006.9	1172.48	953.866	906.118	1021.59	-0.0276518	0.146149	-0.189203	0.849934	0.950913
ENSMUSG00000004098	Col5a3	215.657	196.015	206.715	155.13	142.047	161.167	179.455	-0.392353	0.185295	-2.11745	0.0342217	0.182539
ENSMUSG00000004099	Dnmt1	3357.83	3746.22	3786.22	2410.06	2173.75	2200.83	2945.82	-0.652759	0.127702	-5.11157	3.19489e-07	1.82614e-05
ENSMUSG00000004100	Ppan	412.043	406.657	454.773	219.537	251.38	196.982	323.562	-0.858596	0.168035	-5.10962	3.22802e-07	1.83847e-05
ENSMUSG00000004105	Angptl2	16.5184	11.7024	14.6701	10.3882	3.44356	3.58149	10.0507	-0.529198	0.310117	-1.70645	0.0879245	0.325745
ENSMUSG00000004110	Cacna1e	0	2.92559	2.66729	2.07764	0	0	1.27842	-0.096178	0.165902	-0.57973	0.562097	NA
ENSMUSG00000004113	Cacna1b	39.4607	30.7187	38.6757	21.4689	35.2965	36.7103	33.7218	-0.162393	0.289313	-0.561304	0.57459	0.822322
ENSMUSG00000004127	Trmt10a	356.982	390.566	525.456	328.267	388.261	295.473	380.834	-0.298619	0.181615	-1.64424	0.100126	0.350199
ENSMUSG00000004151	Etv1	609.347	671.423	756.177	910.005	1019.29	915.071	813.553	0.455482	0.146248	3.11445	0.0018429	0.0234457
ENSMUSG00000004187	Kifc2	13.7654	11.7024	5.33458	20.0838	20.6614	8.05836	13.2676	0.305404	0.313989	0.972661	0.330722	0.651037
ENSMUSG00000004207	Psap	1017.72	728.472	1156.27	2679.46	1176.84	597.214	1226	0.307286	0.31456	0.976875	0.328631	0.649578
ENSMUSG00000004221	Ikbkg	145.913	90.6933	105.358	161.363	157.543	155.795	136.111	0.39938	0.213501	1.87062	0.0613978	0.26311
ENSMUSG00000004231	Pax2	0	0	0	0	0	0	0	NA	NA	NA	NA	NA
ENSMUSG00000004233	Wars2	172.526	172.61	177.375	171.751	129.994	201.459	170.953	-0.0479922	0.201789	-0.237834	0.81201	0.935636
ENSMUSG00000004263	Atn1	129.394	162.37	116.027	109.422	169.595	142.364	138.196	0.0410155	0.21782	0.1883	0.850641	0.951071
ENSMUSG00000004264	Phb2	6081.54	5173.91	6422.83	4349.19	4000.56	3528.67	4926.11	-0.544217	0.138764	-3.9219	8.7855e-05	0.00215102
ENSMUSG00000004266	Ptpn6	9.17691	19.0163	6.66823	9.69564	1.72178	6.26761	8.75775	-0.34298	0.302734	-1.13294	0.257239	0.576843
ENSMUSG00000004267	Eno2	40.3784	51.1978	54.6794	29.0869	34.4356	32.2334	40.3353	-0.448697	0.275321	-1.62972	0.10316	0.355347
ENSMUSG00000004268	Emg1	1014.05	1056.14	1162.94	1242.43	927.179	820.162	1037.15	-0.103304	0.16353	-0.631713	0.527575	0.794086
ENSMUSG00000004270	Lpcat3	689.186	920.098	804.188	722.325	789.436	888.21	802.241	-0.00596605	0.155781	-0.0382978	0.96945	0.990838
ENSMUSG00000004285	Atp6v1f	2994.42	2881.71	3134.07	2554.11	2592.14	2609.12	2794.26	-0.207962	0.122151	-1.7025	0.0886609	0.326746
ENSMUSG00000004296	Il12b	0	0	0	0	0	0	0	NA	NA	NA	NA	NA
ENSMUSG00000004317	Clcn5	652.478	539.772	538.793	560.962	647.389	832.697	628.682	0.215822	0.170273	1.26751	0.204973	0.514475
ENSMUSG00000004319	Clcn3	1094.8	1252.15	1201.61	1081.76	921.152	1169.36	1120.14	-0.151818	0.14438	-1.05152	0.293019	0.615983
ENSMUSG00000004328	Hif3a	1.83538	0	12.0028	1.38509	0	0	2.53721	-0.317897	0.206913	-1.53638	0.124445	NA
ENSMUSG00000004341	Gpx6	0	0	0	0	0	0	0	NA	NA	NA	NA	NA
ENSMUSG00000004344	Gpx5	0	0	0	0	0	0	0	NA	NA	NA	NA	NA
ENSMUSG00000004347	Pde1c	250.53	231.122	212.05	315.801	322.834	317.857	275.032	0.424687	0.168277	2.52374	0.0116114	0.0872363
ENSMUSG00000004356	Utp20	758.93	732.861	653.486	478.549	572.492	519.316	619.272	-0.424456	0.149607	-2.83714	0.00455198	0.044484
ENSMUSG00000004359	Spic	0	0	0	0	0	0	0	NA	NA	NA	NA	NA
ENSMUSG00000004360	9330159F19Rik	72.4976	98.0073	86.6869	117.04	181.648	172.807	121.448	0.74493	0.22607	3.29512	0.000983788	0.0145147
ENSMUSG00000004364	Cul3	1412.33	1553.49	1409.66	1721.67	1776.88	1561.53	1572.59	0.200629	0.132096	1.51881	0.12881	0.401298
ENSMUSG00000004366	Sst	0	0	0	0	0	0	0	NA	NA	NA	NA	NA
ENSMUSG00000004371	Il11	3.67076	1.4628	0	3.46273	1.72178	4.47687	2.46582	0.130371	0.229638	0.567725	0.570222	NA
ENSMUSG00000004383	Large1	215.657	225.271	253.393	182.832	363.296	359.045	266.582	0.329006	0.215923	1.52372	0.127579	0.399298
ENSMUSG00000004393	Ddx56	475.364	416.897	510.786	299.18	365.878	291.892	393.333	-0.511786	0.166008	-3.0829	0.00204995	0.0253749
ENSMUSG00000004394	Tmed4	218.41	159.445	298.736	281.866	174.761	151.318	214.089	-0.127749	0.230284	-0.554746	0.579069	0.824402
ENSMUSG00000004415	Col26a1	187.209	179.924	193.379	70.6396	72.3148	107.445	135.152	-1.01114	0.213932	-4.72647	2.28451e-06	9.94545e-05
ENSMUSG00000004446	Bid	395.525	405.194	400.094	401.676	400.314	581.993	430.799	0.186595	0.175097	1.06566	0.286575	0.609349
ENSMUSG00000004451	Ralb	1065.44	940.578	904.211	1186.33	917.709	1021.62	1005.98	0.0963218	0.149018	0.646377	0.518035	0.788692
ENSMUSG00000004455	Ppp1cc	7.34152	13.1652	8.00187	6.23291	0	4.47687	6.53639	-0.397409	0.286687	-1.38621	0.165683	NA
ENSMUSG00000004460	Dnajb11	406.537	381.79	417.431	409.987	422.697	282.938	386.897	-0.101679	0.177139	-0.574004	0.565965	0.817668
ENSMUSG00000004462	Tbccd1	91.7691	70.2142	88.0206	103.882	78.341	60.8854	82.1853	-0.0329495	0.244064	-0.135004	0.892609	0.966314
ENSMUSG00000004473	Clec11a	10.0946	10.2396	8.00187	12.4658	6.02623	5.37224	8.70005	-0.0942447	0.308276	-0.305716	0.759821	0.911709
ENSMUSG00000004500	Zfp324	89.9337	70.2142	70.6832	68.562	60.2623	102.073	76.9546	-0.00783869	0.248498	-0.0315442	0.974836	0.992219
ENSMUSG00000004508	Gab2	1666.53	1214.12	1580.37	1500.75	1602.98	1729.86	1549.1	0.107309	0.149777	0.716458	0.473708	0.761186
ENSMUSG00000004530	Coro1c	9722.93	7760.13	10079.7	6693.45	7444.98	5407.16	7851.39	-0.465195	0.151752	-3.0655	0.00217306	0.0263788
ENSMUSG00000004535	Tax1bp1	1637.16	1540.32	1547.03	1941.9	1843.17	1686.88	1699.41	0.202217	0.130275	1.55223	0.120606	0.386767
ENSMUSG00000004540	Psg17	0	0	0	0	0	0	0	NA	NA	NA	NA	NA
ENSMUSG00000004542	Psg19	0	0	0	0	0	0	0	NA	NA	NA	NA	NA
ENSMUSG00000004552	Ctse	1.83538	0	0	1.38509	0	0	0.536745	-0.019216	0.114715	-0.16751	0.866968	NA
ENSMUSG00000004558	Ndrg2	290.908	289.634	357.417	925.241	1844.89	957.154	777.54	1.74073	0.208071	8.36607	5.95699e-17	1.89313e-14
ENSMUSG00000004561	Mettl17	50.473	86.3049	80.0187	83.1055	74.0365	75.2113	74.8583	0.0941048	0.246531	0.381716	0.702672	0.88688
ENSMUSG00000004562	Arhgef40	3980.02	3601.4	4347.68	3865.79	4544.64	4759.8	4183.22	0.135393	0.137169	0.987053	0.323617	0.645122
ENSMUSG00000004565	Pnpla6	72.4976	108.247	76.0178	93.4936	103.307	153.109	101.112	0.371895	0.239776	1.55101	0.1209	0.387179
ENSMUSG00000004567	Mcoln1	111.041	150.668	157.37	175.907	228.997	268.612	182.099	0.601958	0.209323	2.87574	0.00403081	0.0407667
ENSMUSG00000004568	Arhgef18	117.464	172.61	164.038	184.91	167.874	193.401	166.716	0.243437	0.201792	1.20637	0.227674	0.544138
ENSMUSG00000004591	Pkn2	1907.88	1775.83	1749.74	1726.52	1997.27	1733.44	1815.11	0.00542664	0.132264	0.0410289	0.967273	0.990269
ENSMUSG00000004609	Cd33	0	0	0	0	0	0	0	NA	NA	NA	NA	NA
ENSMUSG00000004610	Etfb	1683.04	1897.25	1836.43	1536.07	1898.26	2275.14	1854.37	0.0710056	0.154495	0.459599	0.645804	0.858144
ENSMUSG00000004612	Nkg7	0	0	0	0	0	0	0	NA	NA	NA	NA	NA
ENSMUSG00000004626	Stxbp2	1.83538	1.4628	4.00094	3.46273	1.72178	3.58149	2.67752	0.0502032	0.243207	0.206422	0.836461	NA
ENSMUSG00000004630	Pcp2	31.2015	26.3303	37.3421	25.6242	37.0183	51.0363	34.7588	0.173654	0.291137	0.596467	0.550864	0.809702
ENSMUSG00000004631	Sgce	168.855	124.338	93.3552	146.82	118.803	120.875	128.841	-0.00676393	0.22511	-0.0300472	0.976029	0.992646
ENSMUSG00000004633	Chn2	747	949.354	840.196	520.794	554.413	685.856	716.269	-0.489298	0.159556	-3.06662	0.00216496	0.026339
ENSMUSG00000004637	Wwox	193.633	176.998	234.722	193.913	190.257	244.437	205.66	0.0476938	0.191819	0.248639	0.80364	0.93198
ENSMUSG00000004642	Slbp	165.184	150.668	164.038	94.1862	131.716	142.364	141.36	-0.338313	0.209824	-1.61237	0.106882	0.361736
ENSMUSG00000004651	Tyr	0.917691	1.4628	0	0	0	0.895373	0.545977	-0.0515801	0.122637	-0.420592	0.674053	NA
ENSMUSG00000004654	Ghrhr	0.917691	0	0	0	0	0	0.152948	-0.0358422	0.0947434	-0.378309	0.705201	NA
ENSMUSG00000004655	Aqp1	3.67076	2.92559	8.00187	2.07764	0	0	2.77931	-0.373905	0.229935	-1.62613	0.103922	NA
ENSMUSG00000004661	Arid3b	16.5184	14.628	18.671	15.236	44.7663	32.2334	23.6755	0.513614	0.309618	1.65887	0.097143	0.344247
ENSMUSG00000004665	Cnn2	67.9091	40.9583	56.0131	58.1738	165.291	74.316	77.1102	0.611299	0.279688	2.18564	0.0288418	0.164029
ENSMUSG00000004667	Polr2e	704.786	684.588	726.837	437.689	437.332	487.978	579.868	-0.599724	0.144777	-4.14239	3.437e-05	0.000984035
ENSMUSG00000004668	Abca13	0	0	0	0	0	0	0	NA	NA	NA	NA	NA
ENSMUSG00000004677	Myo9b	233.093	234.047	148.035	146.82	160.986	142.364	177.558	-0.398404	0.205041	-1.94304	0.052011	0.237162
ENSMUSG00000004698	Hdac9	70.6622	112.635	104.024	58.8664	66.2885	55.5131	77.9983	-0.538276	0.242891	-2.21613	0.0266829	0.155365
ENSMUSG00000004707	Ly9	0	2.92559	0	0	0	0	0.487599	-0.0659125	0.100728	-0.654363	0.512878	NA
ENSMUSG00000004709	Cd244	0	0	0	0	0	0	0	NA	NA	NA	NA	NA
ENSMUSG00000004730	Adgre1	0	0	0	0	0	0	0	NA	NA	NA	NA	NA
ENSMUSG00000004748	Mtfp1	76.1683	76.0654	94.6888	58.1738	39.6009	59.99	67.4479	-0.516523	0.249784	-2.06788	0.0386517	0.196864
ENSMUSG00000004768	Rab23	194.55	197.477	180.042	177.292	201.448	201.459	192.045	0.016877	0.182938	0.0922551	0.926495	0.977347
ENSMUSG00000004771	Rab11a	458.845	438.839	526.79	716.092	572.492	452.163	527.537	0.265814	0.176706	1.50427	0.132512	0.405862
ENSMUSG00000004788	Eif2b2	1325.15	1525.7	1499.02	855.986	782.549	1214.13	1200.42	-0.562564	0.166359	-3.38162	0.00072061	0.0114734
ENSMUSG00000004789	Dlst	1755.54	1521.31	1756.41	1826.93	1517.75	1188.16	1594.35	-0.140291	0.160594	-0.873579	0.382347	0.694957
ENSMUSG00000004791	Pgf	62.403	55.5862	44.0103	33.9347	17.2178	24.1751	39.5545	-0.783266	0.284778	-2.75044	0.00595148	0.0544125
ENSMUSG00000004798	Ulk2	628.618	634.853	581.469	777.036	686.99	684.065	665.505	0.207675	0.144127	1.44091	0.149609	0.434774
ENSMUSG00000004814	Ccl24	0	0	1.33365	0	0	0	0.222274	-0.0358422	0.0947434	-0.378309	0.705201	NA
ENSMUSG00000004815	Dgkq	149.584	121.412	166.706	182.832	168.734	203.25	165.42	0.301204	0.197857	1.52233	0.127927	0.400071
ENSMUSG00000004821	Tmed11	0	0	0	0	0	0	0	NA	NA	NA	NA	NA
ENSMUSG00000004837	Grap	3.67076	4.38839	6.66823	6.23291	0	0	3.49338	-0.195996	0.235576	-0.83199	0.405415	NA
ENSMUSG00000004842	Pou1f1	2.75307	2.92559	8.00187	11.0807	5.16534	2.68612	5.43545	0.139616	0.282623	0.493999	0.621307	NA
ENSMUSG00000004843	Chmp2b	779.119	656.795	688.161	809.586	787.714	770.916	748.715	0.146679	0.142308	1.03071	0.302675	0.624632
ENSMUSG00000004846	Plod3	480.87	529.532	572.134	487.552	464.02	675.111	534.87	0.0368874	0.171509	0.215075	0.829708	0.942248
ENSMUSG00000004849	Ap1s1	1917.97	1920.65	1787.08	1350.46	1094.19	1536.46	1601.14	-0.469481	0.148428	-3.16302	0.00156142	0.0207732
ENSMUSG00000004864	Mapk13	0	0	1.33365	0.692545	2.58267	0	0.768143	0.0628733	0.138712	0.453266	0.650357	NA
ENSMUSG00000004865	Srpk1	1071.86	1078.08	1133.6	713.322	1024.46	956.258	996.263	-0.267391	0.156306	-1.7107	0.0871374	0.323886
ENSMUSG00000004872	Pax3	0	0	0	0	0	0	0	NA	NA	NA	NA	NA
ENSMUSG00000004880	Lbr	1249.89	1160	1080.25	907.234	821.289	733.311	991.996	-0.475663	0.143992	-3.30341	0.000955177	0.014132
ENSMUSG00000004885	Crabp2	0.917691	1.4628	2.66729	2.07764	0.86089	2.68612	1.77874	0.0239598	0.212854	0.112565	0.910375	NA
ENSMUSG00000004891	Nes	7011.16	6448	5227.89	3356.08	3824.07	3123.96	4831.86	-0.810458	0.145319	-5.5771	2.44561e-08	1.81592e-06
ENSMUSG00000004892	Bcan	2129.96	1866.53	2113.83	2010.46	2715.25	2401.39	2206.24	0.208858	0.145139	1.43902	0.150144	0.435444
ENSMUSG00000004894	Hapln2	0	0	0	0	0	0.895373	0.149229	0.00882023	0.0947434	0.0930959	0.925827	NA
ENSMUSG00000004895	Prcc	205.563	286.708	212.05	193.22	191.118	219.366	218.004	-0.196057	0.189292	-1.03574	0.300324	0.622264
ENSMUSG00000004896	Rrnad1	774.531	803.075	861.535	750.719	758.444	718.089	777.732	-0.123664	0.138006	-0.896077	0.370211	0.685066
ENSMUSG00000004897	Hdgf	3290.84	3068.95	3043.38	2890.68	2615.38	2704.03	2935.54	-0.187883	0.124639	-1.50742	0.131702	0.404629
ENSMUSG00000004902	Slc25a18	965.41	974.222	1133.6	1189.1	1225.91	1325.15	1135.57	0.269142	0.138496	1.94332	0.0519776	0.23713
ENSMUSG00000004929	Thop1	217.493	234.047	217.384	131.584	149.795	209.517	193.303	-0.397163	0.200792	-1.97798	0.0479309	0.225532
ENSMUSG00000004931	Apba3	35.7899	32.1815	44.0103	60.944	38.7401	37.6057	41.5452	0.218671	0.280186	0.78045	0.435126	0.734236
ENSMUSG00000004933	Matk	11.93	20.4791	5.33458	11.7733	6.02623	5.37224	10.1526	-0.277715	0.309289	-0.897914	0.369232	0.68404
ENSMUSG00000004934	Pias4	221.163	264.766	246.724	282.559	284.955	280.252	263.403	0.197444	0.170006	1.16139	0.245482	0.562954
ENSMUSG00000004936	Map2k1	219.328	184.312	182.709	337.962	225.553	139.678	214.924	0.220943	0.230682	0.957779	0.338174	0.656964
ENSMUSG00000004937	Sgta	2499.79	2418	2995.37	2264.62	2459.56	2949.36	2597.78	-0.0419402	0.146724	-0.285844	0.774997	0.91942
ENSMUSG00000004939	Nmrk2	0	0	0	1.38509	0	0	0.230848	0.0304278	0.094776	0.32105	0.748173	NA
ENSMUSG00000004945	Tmem242	703.869	794.298	746.841	672.462	771.358	900.745	764.929	0.058771	0.153153	0.383741	0.70117	0.886505
ENSMUSG00000004947	Dtx2	83.5098	65.8258	93.3552	65.0993	55.9579	48.3501	68.683	-0.419793	0.246664	-1.70189	0.0887769	0.326997
ENSMUSG00000004948	Zp3	0	0	0	0	0	0	0	NA	NA	NA	NA	NA
ENSMUSG00000004951	Hspb1	1.83538	0	1.33365	0	0	0	0.528171	-0.103027	0.113948	-0.904162	0.36591	NA
ENSMUSG00000004952	Rasa4	6.42383	7.31398	5.33458	0.692545	4.30445	2.68612	4.45925	-0.330688	0.273963	-1.20706	0.227411	NA
ENSMUSG00000004961	Syt5	0	0	1.33365	3.46273	2.58267	0	1.22984	0.142948	0.16727	0.854594	0.392776	NA
ENSMUSG00000004980	Hnrnpa2b1	3252.3	4259.66	2747.31	3770.91	2637.77	2493.61	3193.59	-0.186295	0.177557	-1.04921	0.29408	0.616715
ENSMUSG00000004988	Fxyd4	0	1.4628	1.33365	4.15527	0	2.68612	1.60631	0.12687	0.188852	0.671795	0.501714	NA
ENSMUSG00000004994	Ccdc130	236.764	162.37	161.371	165.518	235.023	293.682	209.122	0.2576	0.217248	1.18574	0.235723	0.552129
ENSMUSG00000004996	Mri1	243.188	182.849	146.701	117.733	147.212	130.724	161.401	-0.471724	0.211758	-2.22766	0.0259032	0.152389
ENSMUSG00000005034	Prkacb	869.971	1045.9	880.206	1033.97	1210.41	1327.84	1061.38	0.332651	0.149831	2.22017	0.0264074	0.15444
ENSMUSG00000005043	Sgsh	282.649	242.824	266.729	391.981	617.258	724.357	420.966	1.00263	0.196503	5.10239	3.35399e-07	1.90339e-05
ENSMUSG00000005045	Chd5	7.34152	16.0908	12.0028	7.618	9.46979	16.1167	11.4399	-0.035576	0.313228	-0.113578	0.909572	0.972479
ENSMUSG00000005054	Cstb	263.377	223.808	244.057	382.285	271.18	183.551	261.376	0.169898	0.213704	0.795017	0.426604	0.728309
ENSMUSG00000005057	Sh2b2	55.0614	43.8839	52.0122	12.4658	30.1312	20.5936	35.6913	-0.869301	0.292045	-2.9766	0.00291467	0.0327077
ENSMUSG00000005069	Pex5	21.1069	19.0163	16.0037	42.9378	41.3227	17.0121	26.2333	0.520694	0.306126	1.70091	0.0889593	0.327273
ENSMUSG00000005078	Jkamp	605.676	618.763	690.828	745.871	913.404	764.649	723.198	0.319718	0.149436	2.1395	0.0323953	0.176651
ENSMUSG00000005087	Cd44	205.563	204.791	252.059	244.469	163.569	161.167	205.27	-0.188844	0.202573	-0.932229	0.351218	0.667548
ENSMUSG00000005089	Slc1a2	518.495	570.49	464.108	1103.92	1108.83	1266.95	838.798	1.0966	0.146979	7.46093	8.59171e-14	1.92285e-11
ENSMUSG00000005102	Eif2ak4	244.106	296.948	238.722	216.767	198.005	256.077	241.771	-0.19508	0.182766	-1.06738	0.285801	0.608764
ENSMUSG00000005103	Wdr1	202.81	213.568	208.049	244.469	329.721	218.471	236.181	0.309352	0.190863	1.62081	0.105058	0.359281
ENSMUSG00000005107	Slc2a9	178.95	172.61	250.725	261.782	198.005	141.469	200.59	0.00190333	0.218887	0.00869549	0.993062	0.998024
ENSMUSG00000005124	Wisp1	2.75307	0	1.33365	0.692545	6.88712	2.68612	2.39208	0.171177	0.221829	0.771661	0.440315	NA
ENSMUSG00000005125	Ndrg1	112.876	179.924	77.3514	67.8695	2.58267	60.8854	83.5815	-0.352107	0.270519	-1.3016	0.193053	0.498233
ENSMUSG00000005131	4930550C14Rik	14.683	2.92559	4.00094	8.31055	8.6089	3.58149	7.01842	-0.0401043	0.294147	-0.136341	0.891552	0.965969
ENSMUSG00000005142	Man2b1	166.102	150.668	188.044	198.761	244.493	275.775	203.974	0.454116	0.192952	2.35352	0.0185967	0.120805
ENSMUSG00000005148	Klf5	19.2715	19.0163	28.0065	6.23291	62.845	11.6399	24.502	0.130249	0.313851	0.415003	0.678139	0.874952
ENSMUSG00000005150	Wdr83	402.866	541.234	569.466	416.22	567.327	639.296	522.735	0.092553	0.183698	0.503833	0.614378	0.842187
ENSMUSG00000005161	Prdx2	5175.77	4476.15	5306.57	4439.91	4981.11	4545.81	4820.89	-0.0948102	0.129733	-0.730808	0.464896	0.754909
ENSMUSG00000005198	Polr2a	962.657	912.784	913.547	878.84	777.384	810.313	875.921	-0.168516	0.136994	-1.2301	0.218661	0.530716
ENSMUSG00000005202	Shbg	0	2.92559	0	0	0	0	0.487599	-0.0659125	0.100728	-0.654363	0.512878	NA
ENSMUSG00000005204	Senp3	144.077	160.908	102.691	110.807	115.359	130.724	127.428	-0.167263	0.215647	-0.775635	0.437965	0.736352
ENSMUSG00000005220	Corin	0	0	1.33365	0	0	0	0.222274	-0.0358422	0.0947434	-0.378309	0.705201	NA
ENSMUSG00000005225	Plekha8	373.5	292.559	318.741	403.061	436.471	309.799	355.689	0.200582	0.178135	1.12601	0.260162	0.581105
ENSMUSG00000005232	G6pc2	0	0	0	0	0	0	0	NA	NA	NA	NA	NA
ENSMUSG00000005233	Spc25	1382.04	1513.99	1377.66	1367.78	1302.53	1721.8	1444.3	0.0372315	0.146327	0.25444	0.799156	0.930238
ENSMUSG00000005237	Dnah2	1.83538	5.85118	0	2.07764	9.46979	0	3.20567	0.090376	0.225157	0.401391	0.688132	NA
ENSMUSG00000005251	Ripk4	0	0	0	0	0	0	0	NA	NA	NA	NA	NA
ENSMUSG00000005262	Ufd1	344.134	299.873	334.745	466.776	399.453	370.684	369.278	0.311958	0.165137	1.88909	0.0588804	0.257122
ENSMUSG00000005267	Zfp287	76.1683	106.784	86.6869	102.497	89.5326	89.5373	91.8677	0.0616667	0.227589	0.270956	0.786425	0.924282
ENSMUSG00000005268	Prlr	1.83538	0	0	0	0	0	0.305897	-0.0581047	0.0947527	-0.613225	0.539728	NA
ENSMUSG00000005299	Letm1	468.94	399.343	472.11	448.077	499.316	453.954	456.957	0.0580016	0.154876	0.374503	0.70803	0.890082
ENSMUSG00000005312	Ubqln1	2280.46	2439.94	2565.93	2108.8	2173.75	2189.19	2293.01	-0.163612	0.125509	-1.30359	0.192372	0.497444
ENSMUSG00000005320	Fgfr4	0	0	0	0.692545	0	0	0.115424	0.00882023	0.0947434	0.0930959	0.925827	NA
ENSMUSG00000005338	Cadm3	0.917691	0	0	0.692545	2.58267	0	0.698818	0.0715836	0.134	0.534207	0.593198	NA
ENSMUSG00000005339	Fcer1a	0	0	0	0	0	0	0	NA	NA	NA	NA	NA
ENSMUSG00000005354	Txn2	1148.03	1250.69	1264.3	655.841	855.725	1025.2	1033.3	-0.491921	0.16368	-3.00539	0.00265244	0.0306332
ENSMUSG00000005355	Casp14	0	0	0	0	0.86089	0	0.143482	0.00882023	0.0947434	0.0930959	0.925827	NA
ENSMUSG00000005357	Slc1a6	21.1069	20.4791	37.3421	27.0093	22.3831	54.6178	30.4897	0.251182	0.303571	0.827425	0.407996	0.714824
ENSMUSG00000005360	Slc1a3	5810.82	6231.51	6138.77	7306.35	7464.78	7453.09	6734.22	0.279219	0.11815	2.36327	0.0181147	0.118943
ENSMUSG00000005362	Crbn	591.91	640.704	565.465	569.272	613.815	741.369	620.423	0.0912536	0.155142	0.588193	0.556403	0.812476
ENSMUSG00000005364	Il5ra	0	0	0	0	0	0	0	NA	NA	NA	NA	NA
ENSMUSG00000005370	Msh6	657.984	614.374	545.461	477.164	478.655	411.872	530.918	-0.384988	0.153886	-2.50178	0.0123572	0.0912433
ENSMUSG00000005371	Fbxo11	1144.36	1225.82	1080.25	1528.45	1624.5	1544.52	1357.98	0.424995	0.131334	3.23599	0.00121222	0.0171086
ENSMUSG00000005373	Mlxipl	1.83538	5.85118	2.66729	4.15527	6.02623	1.79075	3.72102	0.0561709	0.262887	0.213669	0.830805	NA
ENSMUSG00000005374	Tbl2	257.871	288.171	289.401	233.388	191.118	251.6	251.925	-0.276157	0.178466	-1.54739	0.121768	0.388815
ENSMUSG00000005378	Wbscr22	318.439	228.196	290.735	223.692	296.146	180.865	256.346	-0.230993	0.200345	-1.15298	0.24892	0.567108
ENSMUSG00000005397	Nid1	20.1892	26.3303	6.66823	29.7795	25.8267	81.479	31.7121	0.765598	0.31146	2.4581	0.0139676	0.0999301
ENSMUSG00000005410	Mcm5	1037.91	1040.05	966.893	556.114	549.248	595.423	790.939	-0.798173	0.137781	-5.79304	6.91241e-09	6.2408e-07
ENSMUSG00000005413	Hmox1	254.2	250.138	368.086	451.54	552.691	585.574	410.372	0.786498	0.182209	4.31647	1.58543e-05	0.000497876
ENSMUSG00000005417	Mprip	1580.26	1503.75	1628.38	1452.96	1347.29	1364.55	1479.53	-0.170383	0.128647	-1.32442	0.185364	0.487251
ENSMUSG00000005442	Cic	455.175	393.492	404.094	461.235	504.482	501.409	453.314	0.210463	0.153305	1.37284	0.169803	0.467534
ENSMUSG00000005447	Pafah1b3	381.759	339.369	317.408	287.406	328.86	358.149	335.492	-0.0885785	0.168241	-0.526496	0.598543	0.833335
ENSMUSG00000005465	Il27ra	0	0	0	0	0	0.895373	0.149229	0.00882023	0.0947434	0.0930959	0.925827	NA
ENSMUSG00000005469	Prkaca	5558.45	5295.32	6274.8	3036.12	2432.88	3008.45	4267.67	-0.962447	0.13889	-6.92956	4.22162e-12	7.53726e-10
ENSMUSG00000005470	Asf1b	162.431	112.635	154.703	143.357	92.1152	94.0142	126.543	-0.32512	0.226707	-1.4341	0.151544	0.437956
ENSMUSG00000005474	Myl10	0	0	0	0	0	0	0	NA	NA	NA	NA	NA
ENSMUSG00000005481	Ddx39	997.53	1165.85	926.883	588.664	615.536	821.953	852.736	-0.565042	0.163223	-3.46178	0.000536617	0.00905185
ENSMUSG00000005483	Dnajb1	627.7	547.086	590.805	538.8	677.521	580.202	593.686	0.0213967	0.153397	0.139485	0.889067	0.965804
ENSMUSG00000005493	Msh4	0.917691	1.4628	0	2.07764	6.88712	0	1.89087	0.18776	0.198056	0.948015	0.343122	NA
ENSMUSG00000005501	Usp40	788.296	765.042	825.526	860.834	748.114	859.558	807.895	0.0507017	0.140688	0.360384	0.71856	0.894567
ENSMUSG00000005503	Evx1	0	0	1.33365	0	0	0	0.222274	-0.0358422	0.0947434	-0.378309	0.705201	NA
ENSMUSG00000005505	Kbtbd4	68.8268	55.5862	60.014	76.18	77.4801	56.4085	65.7493	0.147927	0.248392	0.595538	0.551484	0.810196
ENSMUSG00000005506	Celf1	1961.1	1869.45	1897.78	2081.79	2134.15	1857	1966.88	0.0804616	0.128838	0.624518	0.532288	0.796727
ENSMUSG00000005510	Ndufs3	19.2715	24.8675	25.3393	34.6273	27.5485	27.7566	26.5684	0.256058	0.297276	0.86135	0.389045	0.699864
ENSMUSG00000005514	Por	609.347	563.176	522.789	477.856	477.794	536.328	531.215	-0.175013	0.150377	-1.16382	0.244496	0.56199
ENSMUSG00000005533	Igf1r	713.046	687.514	710.833	614.98	614.676	658.099	666.525	-0.153736	0.139596	-1.1013	0.270767	0.593037
ENSMUSG00000005534	Insr	379.924	416.897	422.765	486.859	535.474	519.316	460.206	0.318551	0.1513	2.10542	0.0352544	0.186172
ENSMUSG00000005540	Fcer2a	0	0	1.33365	0	0	0	0.222274	-0.0358422	0.0947434	-0.378309	0.705201	NA
ENSMUSG00000005547	Cyp2a5	0	0	0	0	0	0	0	NA	NA	NA	NA	NA
ENSMUSG00000005553	Atp4a	20.1892	33.6443	37.3421	13.8509	8.6089	29.5473	23.8638	-0.461589	0.310967	-1.48437	0.137711	0.415935
ENSMUSG00000005566	Trim28	1734.44	1499.37	1595.04	1055.44	1190.61	1085.19	1360.01	-0.510739	0.134974	-3.78398	0.00015434	0.00333214
ENSMUSG00000005575	Ube2m	766.272	681.663	689.494	531.182	433.028	683.17	630.801	-0.346863	0.171095	-2.02731	0.0426307	0.209269
ENSMUSG00000005580	Adcy9	67.9091	64.363	53.3458	40.8602	80.0628	97.5957	67.3561	0.171552	0.268454	0.639036	0.522799	0.79132
ENSMUSG00000005583	Mef2c	496.471	609.986	565.465	665.536	923.735	1296.5	759.616	0.705107	0.192837	3.65649	0.000255693	0.00504089
ENSMUSG00000005609	Ctr9	2415.36	2827.58	2664.62	2062.4	2957.16	3663.87	2765.17	0.123799	0.173319	0.714287	0.47505	0.762171
ENSMUSG00000005610	Eif4g2	6009.04	5288.01	5253.23	5598.54	5509.7	4952.31	5435.14	-0.041671	0.127828	-0.325994	0.744429	0.906237
ENSMUSG00000005611	Mrvi1	0	0	1.33365	0.692545	0	0	0.337698	-0.0141659	0.0963814	-0.146978	0.883149	NA
ENSMUSG00000005615	Pcyt1a	991.106	990.313	1036.24	983.414	1127.77	1065.49	1032.39	0.0702561	0.135088	0.520077	0.60301	0.836317
ENSMUSG00000005621	Zfp592	279.896	276.468	302.737	321.341	321.112	253.391	292.491	0.0568828	0.172382	0.329981	0.741414	0.905567
ENSMUSG00000005625	Psmd4	5478.61	5994.54	6106.76	4638.67	6450.65	8134.46	6133.95	0.118824	0.168824	0.703833	0.481537	0.766542
ENSMUSG00000005628	Tmod4	0	1.4628	4.00094	3.46273	0.86089	0	1.63122	-0.0253813	0.186395	-0.136169	0.891687	NA
ENSMUSG00000005640	Insrr	0.917691	0	0	0	0	0	0.152948	-0.0358422	0.0947434	-0.378309	0.705201	NA
ENSMUSG00000005649	Cabp5	0	0	0	0.692545	0	0	0.115424	0.00882023	0.0947434	0.0930959	0.925827	NA
ENSMUSG00000005656	Snx6	1451.79	1297.5	1316.31	1200.87	1312.86	1363.65	1323.83	-0.0662919	0.134153	-0.494152	0.621199	0.845469
ENSMUSG00000005667	Mthfd2	3109.14	4470.3	4047.61	3052.74	2419.96	4279.88	3563.27	-0.229801	0.182505	-1.25915	0.207976	0.517254
ENSMUSG00000005672	Kit	25.6953	38.0327	30.6738	20.7764	44.7663	13.4306	28.8959	-0.153763	0.306289	-0.502019	0.615654	0.842782
ENSMUSG00000005674	Tomm40l	263.377	203.329	304.071	246.546	194.561	178.179	231.677	-0.280568	0.196658	-1.42668	0.153673	0.442253
ENSMUSG00000005677	Nr1i3	249.612	198.94	293.402	227.847	191.978	174.598	222.73	-0.28554	0.193533	-1.47541	0.140102	0.419568
ENSMUSG00000005681	Apoa2	4.58845	8.77677	4.00094	6.23291	1.72178	13.4306	6.45857	0.0938101	0.288991	0.324612	0.745475	NA
ENSMUSG00000005682	Pan2	124.806	61.4374	88.0206	159.285	99.0024	97.5957	105.025	0.294088	0.250021	1.17625	0.239493	0.555616
ENSMUSG00000005683	Cs	1843.64	1711.47	2077.82	1946.05	1769.13	1413.79	1793.65	-0.126553	0.150967	-0.838283	0.401872	0.709527
ENSMUSG00000005686	Ampd3	27.5307	48.2723	24.0056	46.4005	16.3569	32.2334	32.4666	-0.0334522	0.302973	-0.110413	0.912082	0.972479
ENSMUSG00000005687	Bcas2	735.07	918.636	702.831	708.474	786.854	900.745	792.102	0.0230578	0.157931	0.145999	0.883922	0.964003
ENSMUSG00000005696	Sh2d1a	2.75307	1.4628	1.33365	1.38509	0	0	1.15577	-0.146551	0.171838	-0.852845	0.393745	NA
ENSMUSG00000005698	Ctcf	4320.49	5263.14	5301.24	3583.23	4916.54	6156.59	4923.54	-0.0205049	0.170863	-0.120008	0.904477	0.971111
ENSMUSG00000005699	Pard6a	331.286	329.129	398.76	310.953	188.535	305.322	310.664	-0.351976	0.194858	-1.80632	0.0708689	0.286979
ENSMUSG00000005705	Agrp	5.50614	11.7024	12.0028	15.9285	16.3569	8.05836	11.5925	0.22539	0.313282	0.719447	0.471865	0.760286
ENSMUSG00000005716	Pvalb	0.917691	1.4628	0	2.07764	3.44356	0	1.31695	0.101164	0.178397	0.567076	0.570663	NA
ENSMUSG00000005718	Tfap4	149.584	160.908	145.367	81.0278	74.8974	89.5373	116.887	-0.779547	0.209159	-3.72705	0.000193736	0.00398765
ENSMUSG00000005732	Ranbp1	2688.83	2403.37	2457.91	1768.07	1744.16	1477.37	2089.95	-0.568968	0.134677	-4.22468	2.39279e-05	0.000713349
ENSMUSG00000005763	Cd247	103.699	106.784	94.6888	110.115	100.724	82.3743	99.7309	-0.0470902	0.221302	-0.212787	0.831493	0.942896
ENSMUSG00000005774	Rfx5	279.896	375.938	298.736	375.36	298.729	391.278	336.656	0.148354	0.178279	0.832143	0.405328	0.713173
ENSMUSG00000005779	Psmb4	2402.51	2232.23	2809.99	2633.75	2079.91	1814.92	2328.89	-0.17635	0.157233	-1.12158	0.262042	0.583402
ENSMUSG00000005800	Mmp8	0	0	0	0.692545	0	0	0.115424	0.00882023	0.0947434	0.0930959	0.925827	NA
ENSMUSG00000005802	Slc30a4	256.036	206.254	326.743	324.804	309.92	217.576	273.555	0.0991741	0.200568	0.494467	0.620977	0.845376
ENSMUSG00000005803	Sqor	24.7776	16.0908	18.671	23.5465	18.0787	12.5352	18.95	-0.0829467	0.310609	-0.267045	0.789434	0.924947
ENSMUSG00000005804	Bloc1s6	171.608	236.973	185.377	234.08	204.892	218.471	208.567	0.138106	0.188436	0.732908	0.463615	0.754027
ENSMUSG00000005813	Metap1	1438.02	1366.25	1236.29	946.71	1046.84	967.898	1167	-0.427018	0.136043	-3.13884	0.00169618	0.0220199
ENSMUSG00000005823	Gpr108	250.53	260.378	280.065	292.947	244.493	248.018	262.738	-0.00650457	0.172838	-0.0376339	0.96998	0.990933
ENSMUSG00000005824	Tnfsf14	0	0	0	0.692545	0	0	0.115424	0.00882023	0.0947434	0.0930959	0.925827	NA
ENSMUSG00000005836	Gata6	0	0	0	0	0	0	0	NA	NA	NA	NA	NA
ENSMUSG00000005846	Rsl1d1	3506.5	3544.35	3884.91	2895.53	2693.73	2229.48	3125.75	-0.458937	0.138545	-3.31254	0.000924538	0.0137684
ENSMUSG00000005864	Cnga2	12.8477	8.77677	12.0028	13.1584	1.72178	4.47687	8.83071	-0.283069	0.302567	-0.935559	0.3495	0.666037
ENSMUSG00000005871	Apc	4587.53	4489.32	4148.97	5102.67	5612.14	4914.7	4809.22	0.230761	0.125616	1.83704	0.0662038	0.275676
ENSMUSG00000005873	Reep5	579.063	589.507	713.5	675.924	793.741	1001.03	725.46	0.36197	0.168295	2.1508	0.0314916	0.17351
ENSMUSG00000005881	Ergic3	412.961	517.83	456.107	500.71	589.71	573.039	508.393	0.24677	0.157404	1.56775	0.11694	0.380062
ENSMUSG00000005882	Uqcc1	448.751	411.046	453.439	409.294	364.157	422.616	418.217	-0.126816	0.15537	-0.816218	0.414376	0.719217
ENSMUSG00000005883	Spo11	2.75307	2.92559	5.33458	15.236	8.6089	5.37224	6.70506	0.451822	0.295909	1.52689	0.126787	0.398152
ENSMUSG00000005886	Ncoa2	215.657	197.477	148.035	174.521	199.727	180.865	186.047	-0.0183343	0.195543	-0.0937609	0.925299	0.976861
ENSMUSG00000005891	Prl4a1	0	0	0	0	0	0	0	NA	NA	NA	NA	NA
ENSMUSG00000005892	Trh	0	0	0	0	0	0	0	NA	NA	NA	NA	NA
ENSMUSG00000005893	Nr2c2	1475.65	1733.41	1540.36	1765.3	2385.53	2800.73	1950.16	0.509618	0.163511	3.11671	0.00182879	0.0233222
ENSMUSG00000005897	Nr2c1	52.3084	68.7514	69.3495	67.1769	53.3752	77.0021	64.6606	0.0494221	0.2514	0.196587	0.84415	0.948906
ENSMUSG00000005899	Smpd4	164.267	207.717	164.038	195.298	190.257	160.272	180.308	0.0283835	0.193252	0.146873	0.883232	0.963988
ENSMUSG00000005907	Pex1	167.02	172.61	162.705	188.372	164.43	196.982	175.353	0.117868	0.187992	0.626983	0.53067	0.796295
ENSMUSG00000005917	Otx1	203.727	152.131	257.393	234.08	222.11	225.634	215.846	0.134654	0.196957	0.683673	0.494182	0.774754
ENSMUSG00000005936	Kctd20	196.386	156.519	157.37	203.608	158.404	188.028	176.719	0.0924829	0.195837	0.472244	0.636753	0.854646
ENSMUSG00000005947	Itgae	8.25921	11.7024	1.33365	11.7733	7.74801	12.5352	8.89196	0.222016	0.305102	0.727678	0.466811	0.75636
ENSMUSG00000005949	Ctns	177.114	267.692	296.069	341.425	792.88	959.84	472.503	0.944738	0.303208	3.11581	0.00183443	0.0233754
ENSMUSG00000005950	P2rx5	3.67076	4.38839	6.66823	0.692545	0.86089	2.68612	3.16115	-0.340473	0.251412	-1.35424	0.175659	NA
ENSMUSG00000005951	Shpk	1.83538	8.77677	9.33552	12.4658	22.3831	16.1167	11.8189	0.58932	0.311907	1.88941	0.0588367	0.257122
ENSMUSG00000005952	Trpv1	0	0	0	0	0	0	0	NA	NA	NA	NA	NA
ENSMUSG00000005958	Ephb3	3583.58	2801.25	4004.94	3268.12	4421.53	4358.68	3739.68	0.198252	0.160764	1.23319	0.217507	0.529105
ENSMUSG00000005968	Tuft1	8.25921	11.7024	9.33552	6.23291	23.244	19.6982	13.0787	0.33934	0.31352	1.08236	0.279094	0.602064
ENSMUSG00000005973	Rcn1	1668.36	1669.05	1639.05	2185.67	1704.56	1724.49	1765.2	0.165248	0.141425	1.16845	0.242626	0.559322
ENSMUSG00000005980	Dnase1	278.978	257.452	276.065	130.199	169.595	214.89	221.196	-0.590333	0.197046	-2.99592	0.00273623	0.0312346
ENSMUSG00000005981	Trap1	560.709	650.944	636.149	364.279	408.923	471.862	515.478	-0.530417	0.158665	-3.343	0.000828764	0.0125929
ENSMUSG00000005982	Naa60	224.834	226.733	288.067	173.136	344.356	342.928	266.676	0.18616	0.218573	0.851707	0.394377	0.703169
ENSMUSG00000005983	1700037C18Rik	220.246	219.419	286.734	179.369	333.164	332.183	261.853	0.187243	0.214097	0.874574	0.381806	0.694471
ENSMUSG00000005986	Ankrd13d	39.4607	30.7187	49.3449	21.4689	22.3831	40.2918	33.9447	-0.350993	0.293224	-1.19701	0.231302	0.548244
ENSMUSG00000005994	Tyrp1	0	0	0	0.692545	0	0	0.115424	0.00882023	0.0947434	0.0930959	0.925827	NA
ENSMUSG00000006005	Tpr	5245.52	5163.67	4806.46	5056.27	5428.77	5025.73	5121.07	0.02652	0.121757	0.217812	0.827576	0.941383
ENSMUSG00000006007	Pdc	1.83538	0	0	0.692545	0	0	0.421321	-0.0426429	0.104734	-0.407153	0.683895	NA
ENSMUSG00000006010	BC003331	385.43	453.467	376.088	504.866	529.447	523.793	462.182	0.337614	0.153899	2.19374	0.0282538	0.16196
ENSMUSG00000006014	Prg4	205.563	124.338	218.718	267.323	193.7	135.201	190.807	0.0995911	0.232052	0.429175	0.667796	0.870735
ENSMUSG00000006019	Dhx34	66.9914	67.2886	60.014	61.6365	37.0183	60.8854	58.9724	-0.221434	0.259228	-0.854207	0.39299	0.701958
ENSMUSG00000006021	Kptn	41.2961	57.049	40.0094	46.4005	40.4618	58.1993	47.236	0.0565168	0.270016	0.20931	0.834207	0.944463
ENSMUSG00000006024	Napa	359.735	250.138	385.423	304.027	334.886	322.334	326.091	-0.0490827	0.180975	-0.271213	0.786227	0.924118
ENSMUSG00000006050	Sra1	484.541	500.276	504.118	443.229	472.629	504.095	484.815	-0.0645115	0.148945	-0.433122	0.664926	0.869329
ENSMUSG00000006056	Calcoco2	0	0	0	0	0	0	0	NA	NA	NA	NA	NA
ENSMUSG00000006057	Atp5g1	150.501	217.957	185.377	126.043	187.674	259.658	187.868	0.0436359	0.226436	0.192707	0.847188	0.949956
ENSMUSG00000006058	Snf8	153.254	124.338	150.702	144.049	106.75	94.9096	129.001	-0.265648	0.216787	-1.22539	0.220428	0.533445
ENSMUSG00000006095	Tbcb	854.37	827.942	864.202	809.586	813.541	804.94	829.097	-0.0656379	0.134237	-0.48897	0.624863	0.847624
ENSMUSG00000006127	Inpp5k	43.1315	46.8095	53.3458	55.4036	68.0103	79.6882	57.7315	0.396857	0.257236	1.54278	0.122885	0.390764
ENSMUSG00000006134	Crkl	81.6745	84.8421	64.015	61.6365	87.8108	100.282	80.0434	0.0890064	0.244247	0.364412	0.715551	0.893246
ENSMUSG00000006143	Upk3bl	0	0	0	0	0	0	0	NA	NA	NA	NA	NA
ENSMUSG00000006154	Eps8l1	69.7445	71.677	80.0187	12.4658	2.58267	13.4306	41.6532	-1.93918	0.294625	-6.58187	4.64562e-11	6.71081e-09
ENSMUSG00000006169	Clint1	2049.2	2150.31	1964.46	1684.96	1840.58	1625.1	1885.77	-0.247586	0.129171	-1.91674	0.0552709	0.246703
ENSMUSG00000006179	Prss16	0	0	0	1.38509	0	3.58149	0.827764	0.139947	0.135406	1.03354	0.301352	NA
ENSMUSG00000006191	Cdkal1	237.682	276.468	257.393	243.776	247.936	255.181	253.073	-0.0405995	0.170452	-0.238188	0.811736	0.935636
ENSMUSG00000006200	Rhox6	0	0	0	0	0	0	0	NA	NA	NA	NA	NA
ENSMUSG00000006204	5430419D17Rik	0	0	0	0	0	0	0	NA	NA	NA	NA	NA
ENSMUSG00000006205	Htra1	151.419	147.742	172.04	103.882	128.273	154.004	142.893	-0.253816	0.208348	-1.21823	0.223136	0.53763
ENSMUSG00000006215	Zbtb17	241.353	232.585	202.714	171.751	217.805	219.366	214.262	-0.141155	0.185854	-0.759494	0.447557	0.743321
ENSMUSG00000006216	Clcnkb	0	0	0	0	0	0	0	NA	NA	NA	NA	NA
ENSMUSG00000006218	Fam131c	1.83538	0	1.33365	0	0	0	0.528171	-0.103027	0.113948	-0.904162	0.36591	NA
ENSMUSG00000006219	Fblim1	27.5307	43.8839	52.0122	8.31055	17.2178	13.4306	27.0643	-1.03286	0.304173	-3.39563	0.000684716	0.011057
ENSMUSG00000006221	Hspb7	0	0	0	0	0	0	0	NA	NA	NA	NA	NA
ENSMUSG00000006235	Epor	1.83538	2.92559	4.00094	3.46273	0	0.895373	2.18667	-0.131213	0.217881	-0.602223	0.547026	NA
ENSMUSG00000006241	Ccdc159	9.17691	5.85118	13.3365	7.618	2.58267	15.2213	8.96443	-0.061949	0.303977	-0.203795	0.838514	0.946507
ENSMUSG00000006262	Mob1b	247.776	244.287	242.723	279.096	310.781	280.252	267.486	0.224365	0.167757	1.33744	0.18108	0.481083
ENSMUSG00000006269	Atp6v1b1	2.75307	0	0	0.692545	0	0	0.57427	-0.0664511	0.117348	-0.566276	0.571206	NA
ENSMUSG00000006270	Vax1	0.917691	0	0	0	0	0	0.152948	-0.0358422	0.0947434	-0.378309	0.705201	NA
ENSMUSG00000006273	Atp6v1b2	2921.01	2763.22	3620.85	4423.98	3607.99	3042.48	3396.59	0.234241	0.15892	1.47395	0.140494	0.419642
ENSMUSG00000006276	Eps15l1	238.6	361.311	350.749	250.701	474.35	482.606	359.719	0.299784	0.216074	1.38742	0.165315	0.4615
ENSMUSG00000006281	Tep1	4.58845	8.77677	10.6692	7.618	4.30445	0.895373	6.14204	-0.256631	0.287995	-0.891097	0.372877	NA
ENSMUSG00000006288	Ttc5	106.452	109.71	96.0224	137.817	82.6455	124.457	109.517	0.123463	0.227925	0.541685	0.588035	0.828655
ENSMUSG00000006289	Osgep	171.608	206.254	208.049	180.754	116.22	154.9	172.964	-0.324007	0.204684	-1.58296	0.11343	0.374191
ENSMUSG00000006299	Aamp	2113.44	1808.02	2480.58	2027.77	1332.66	1105.79	1811.38	-0.468215	0.186728	-2.50747	0.0121599	0.0900586
ENSMUSG00000006301	Tmbim1	425.808	418.36	524.123	515.946	464.02	409.186	459.574	0.0219947	0.164136	0.134003	0.8934	0.966708
ENSMUSG00000006304	Arpc2	2850.35	2954.85	2996.7	2414.91	3375.55	3375.56	2994.65	0.0547764	0.149077	0.367437	0.713293	0.892403
ENSMUSG00000006307	Kmt2b	340.463	378.864	348.081	317.878	387.401	396.65	361.556	0.0425357	0.164625	0.25838	0.796114	0.929277
ENSMUSG00000006310	Zbtb32	0.917691	1.4628	1.33365	0	3.44356	0	1.19295	-0.00860614	0.167916	-0.0512525	0.959124	NA
ENSMUSG00000006311	Etv2	1.83538	4.38839	4.00094	0.692545	0	3.58149	2.41646	-0.18038	0.223464	-0.807196	0.419553	NA
ENSMUSG00000006313	Upk1a	14.683	8.77677	17.3374	11.7733	13.7742	20.5936	14.4897	0.0834441	0.314389	0.265417	0.790688	0.925417
ENSMUSG00000006315	Tmem147	682.762	667.035	674.824	581.738	760.166	771.812	689.723	0.0568199	0.154645	0.367421	0.713305	0.892403
ENSMUSG00000006333	Rps9	3425.74	2738.35	3778.22	2689.85	2502.61	1809.55	2824.05	-0.467936	0.165467	-2.82797	0.00468443	0.0453599
ENSMUSG00000006335	Tfpt	131.23	115.561	121.362	129.506	103.307	111.026	118.665	-0.0868191	0.209969	-0.413485	0.679251	0.875225
ENSMUSG00000006342	Susd2	0	0	0	0	0	0	0	NA	NA	NA	NA	NA
ENSMUSG00000006344	Ggt5	0.917691	4.38839	0	0.692545	0	1.79075	1.29823	-0.0869239	0.174286	-0.498742	0.617961	NA
ENSMUSG00000006345	Ggt1	0	0	1.33365	0.692545	0	0	0.337698	-0.0141659	0.0963814	-0.146978	0.883149	NA
ENSMUSG00000006356	Crip2	2152.9	1685.14	2024.47	1258.36	1993.82	1608.09	1787.13	-0.250842	0.167091	-1.50123	0.133295	0.407319
ENSMUSG00000006360	Crip1	14.683	16.0908	16.0037	2.77018	2.58267	1.79075	8.98686	-1.00317	0.308526	-3.2515	0.00114799	0.0163895
ENSMUSG00000006362	Cbfa2t3	0	0	0	0	6.02623	0	1.00437	0.13595	0.13301	1.02211	0.306729	NA
ENSMUSG00000006369	Fbln1	411.125	359.848	430.767	227.155	288.398	392.173	351.578	-0.366038	0.191463	-1.91179	0.0559025	0.248334
ENSMUSG00000006373	Pgrmc1	268.883	263.303	200.047	236.158	256.545	251.6	246.089	0.018824	0.180223	0.104448	0.916814	0.973815
ENSMUSG00000006378	Gcat	385.43	468.095	493.449	266.63	349.521	387.697	391.804	-0.386399	0.178248	-2.16776	0.0301768	0.168841
ENSMUSG00000006386	Tek	0.917691	1.4628	4.00094	8.31055	6.02623	0.895373	3.60226	0.248037	0.25255	0.982131	0.326035	NA
ENSMUSG00000006389	Mpl	0	0	0	0	0	0	0	NA	NA	NA	NA	NA
ENSMUSG00000006390	Elovl1	1021.39	1009.33	1073.58	648.915	692.156	880.152	887.588	-0.453572	0.152236	-2.97941	0.00288808	0.0325703
ENSMUSG00000006392	Med8	528.59	551.474	606.808	547.111	665.468	563.19	577.107	0.069929	0.152622	0.458185	0.64682	0.858622
ENSMUSG00000006395	Hyi	580.898	614.374	758.844	604.592	603.484	664.367	637.76	-0.0565673	0.154371	-0.366437	0.714039	0.892619
ENSMUSG00000006398	Cdc20	1126.92	914.247	1108.26	667.614	494.151	639.296	825.082	-0.75121	0.159177	-4.71935	2.36605e-06	0.000102723
ENSMUSG00000006403	Adamts4	365.241	389.104	452.106	297.102	354.687	341.137	366.563	-0.259437	0.165375	-1.56879	0.116698	0.380062
ENSMUSG00000006411	Nectin4	0.917691	1.4628	1.33365	0	0	1.79075	0.91748	-0.0682583	0.155221	-0.43975	0.660118	NA
ENSMUSG00000006412	Pfdn2	665.326	791.372	684.16	656.533	551.831	715.403	677.437	-0.142889	0.155096	-0.921294	0.356897	0.672648
ENSMUSG00000006418	Rnf114	159.678	176.998	210.716	201.531	224.692	158.481	188.683	0.0883327	0.198665	0.444633	0.656585	0.864888
ENSMUSG00000006423	C330007P06Rik	31.2015	40.9583	34.6748	25.6242	35.2965	34.9196	33.7791	-0.108659	0.286065	-0.379838	0.704066	0.887523
ENSMUSG00000006435	Neurl1a	289.073	330.592	374.754	232.003	217.805	325.02	294.874	-0.322939	0.189177	-1.70708	0.0878077	0.325543
ENSMUSG00000006442	Srm	742.412	665.572	705.498	279.096	406.34	433.361	538.713	-0.84445	0.173476	-4.86782	1.12836e-06	5.53386e-05
ENSMUSG00000006445	Epha2	1.83538	4.38839	5.33458	1.38509	3.44356	0	2.73117	-0.198771	0.233892	-0.849844	0.395412	NA
ENSMUSG00000006456	Rbm14	382.677	291.096	329.41	245.161	214.362	191.61	275.719	-0.569442	0.179796	-3.16715	0.00153938	0.020538
ENSMUSG00000006457	Actn3	2.75307	5.85118	0	0	0	0	1.43404	-0.249299	0.168221	-1.48197	0.138348	NA
ENSMUSG00000006462	A530013C23Rik	0	2.92559	0	0	0	1.79075	0.786056	-0.0293224	0.129458	-0.226501	0.820812	NA
ENSMUSG00000006463	Zdhhc24	17.4361	21.9419	9.33552	22.854	18.9396	17.9075	18.0691	0.168782	0.311719	0.541456	0.588194	0.828655
ENSMUSG00000006464	Bbs1	22.0246	23.4047	38.6757	81.0278	35.2965	50.1409	41.7617	0.681818	0.292188	2.33349	0.0196223	0.125573
ENSMUSG00000006469	Slc34a3	0	0	0	0	0	0	0	NA	NA	NA	NA	NA
ENSMUSG00000006471	Ndor1	41.2961	36.5699	50.6785	37.3975	38.7401	50.1409	42.4705	-0.0216285	0.273937	-0.0789545	0.937069	0.981506
ENSMUSG00000006476	Nsmf	267.048	236.973	262.728	307.49	258.267	304.427	272.822	0.166491	0.17148	0.97091	0.331593	0.651565
ENSMUSG00000006488	Prl7a1	0	0	0	0	0	0	0	NA	NA	NA	NA	NA
ENSMUSG00000006490	Prl8a9	0	0	0	0.692545	0	0	0.115424	0.00882023	0.0947434	0.0930959	0.925827	NA
ENSMUSG00000006494	Pdk1	387.265	396.418	318.741	470.238	102.446	365.312	340.07	-0.120583	0.314348	-0.383597	0.701277	0.886522
ENSMUSG00000006498	Ptbp1	1471.98	1354.55	1440.34	923.163	1099.36	1319.78	1268.19	-0.331402	0.152309	-2.17586	0.0295661	0.166775
ENSMUSG00000006517	Mvd	2405.27	2807.1	2624.61	1249.35	1926.67	3801.75	2469.13	-0.108252	0.300874	-0.359792	0.719003	0.89457
ENSMUSG00000006519	Cyba	0	0	0	0	0	0	0	NA	NA	NA	NA	NA
ENSMUSG00000006522	Itih3	0.917691	0	0	0	4.30445	1.79075	1.16881	0.147863	0.162155	0.911863	0.361841	NA
ENSMUSG00000006526	Tmem110	126.641	143.354	133.365	120.503	104.168	54.6178	113.775	-0.429904	0.240769	-1.78555	0.0741728	0.29502
ENSMUSG00000006527	Sfmbt1	238.6	179.924	177.375	155.13	211.779	181.761	190.761	-0.11303	0.199008	-0.567966	0.570058	0.819749
ENSMUSG00000006529	Itih1	0	0	0	0	0	0	0	NA	NA	NA	NA	NA
ENSMUSG00000006538	Ihh	0	0	1.33365	0	0.86089	0	0.365756	-0.014594	0.0992231	-0.147083	0.883067	NA
ENSMUSG00000006542	Prkag3	0	0	0	0	0	0	0	NA	NA	NA	NA	NA
ENSMUSG00000006546	Cryba2	0	0	0	0	0	0	0	NA	NA	NA	NA	NA
ENSMUSG00000006567	Atp7b	22.0246	23.4047	2.66729	26.3167	12.0525	20.5936	17.8432	0.139793	0.314395	0.444641	0.656579	0.864888
ENSMUSG00000006570	Defb2	0	0	0	0	0	0	0	NA	NA	NA	NA	NA
ENSMUSG00000006574	Slc4a1	0	0	0	0	0	0	0	NA	NA	NA	NA	NA
ENSMUSG00000006575	Rundc3a	245.023	273.543	333.411	135.739	181.648	149.527	219.815	-0.77628	0.192204	-4.03883	5.37186e-05	0.00142741
ENSMUSG00000006576	Slc4a3	158.76	146.28	144.034	189.757	275.485	304.427	203.124	0.68149	0.202488	3.36559	0.000763804	0.011976
ENSMUSG00000006585	Cdt1	410.208	339.369	454.773	270.093	223.831	205.04	317.219	-0.714662	0.178589	-4.00173	6.28823e-05	0.00163002
ENSMUSG00000006586	Runx1t1	92.6867	108.247	105.358	129.506	141.186	107.445	114.071	0.267851	0.214779	1.2471	0.212361	0.522354
ENSMUSG00000006587	Snai3	0	0	0	0	3.44356	0	0.573927	0.0775214	0.107747	0.719473	0.47185	NA
ENSMUSG00000006589	Aprt	564.38	517.83	538.793	247.931	388.261	342.033	433.205	-0.668997	0.176144	-3.798	0.000145866	0.00321027
ENSMUSG00000006599	Gtf2h1	477.199	494.425	392.092	610.133	550.109	449.477	495.572	0.221553	0.167374	1.3237	0.185601	0.487552
ENSMUSG00000006611	Hfe	38.543	42.4211	44.0103	57.4813	42.1836	66.2576	48.4828	0.314114	0.268228	1.17107	0.24157	0.557766
ENSMUSG00000006638	Abhd1	147.748	182.849	209.382	144.049	206.614	246.228	189.478	0.126683	0.213324	0.593856	0.552609	0.810874
ENSMUSG00000006641	Slc5a6	43.1315	35.1071	36.0084	33.9347	31.8529	37.6057	36.2734	-0.111005	0.279982	-0.396473	0.691756	0.882047
ENSMUSG00000006642	Tcf23	0	0	1.33365	0	0	0	0.222274	-0.0358422	0.0947434	-0.378309	0.705201	NA
ENSMUSG00000006649	Nphs1	0	1.4628	0	0	0	0.895373	0.393028	-0.0153744	0.101749	-0.151101	0.879896	NA
ENSMUSG00000006651	Aplp1	104.617	48.2723	61.3477	97.6489	78.341	96.7003	81.1545	0.260933	0.254811	1.02403	0.305822	0.627843
ENSMUSG00000006673	Qrich1	366.159	282.32	278.732	331.729	297.868	270.403	304.535	-0.0426371	0.177103	-0.240748	0.809751	0.934832
ENSMUSG00000006675	P4htm	24.7776	35.1071	32.0075	33.9347	20.6614	39.3964	30.9808	0.0298248	0.294911	0.101132	0.919446	0.974389
ENSMUSG00000006676	Usp19	668.996	724.084	646.818	680.08	532.03	595.423	641.238	-0.16223	0.151831	-1.06849	0.2853	0.608501
ENSMUSG00000006678	Pola1	1437.1	1282.87	1261.63	1081.06	1134.65	1280.38	1246.28	-0.179276	0.138597	-1.29351	0.195835	0.501988
ENSMUSG00000006699	Cdc42	2182.27	1824.11	1967.13	2218.22	2060.11	1920.58	2028.73	0.0502847	0.134865	0.372851	0.709259	0.890744
ENSMUSG00000006705	Pknox1	278.978	336.443	306.738	227.847	420.114	406.499	329.437	0.170056	0.203785	0.83449	0.404005	0.711553
ENSMUSG00000006711	D130043K22Rik	2.75307	0	0	1.38509	1.72178	6.26761	2.02126	0.183534	0.206816	0.887429	0.374848	NA
ENSMUSG00000006715	Gmnn	373.5	315.964	345.414	286.714	207.475	193.401	287.078	-0.531928	0.185736	-2.8639	0.00418459	0.0418986
ENSMUSG00000006717	Acot13	507.483	519.292	600.14	712.629	855.725	734.206	654.913	0.470685	0.151536	3.10609	0.00189577	0.0239077
ENSMUSG00000006720	Zfp184	61.4853	32.1815	52.0122	62.3291	65.4276	108.34	63.6293	0.514064	0.269071	1.91051	0.0560676	0.248859
ENSMUSG00000006724	Cyp27b1	0	0	0	0	0.86089	0	0.143482	0.00882023	0.0947434	0.0930959	0.925827	NA
ENSMUSG00000006728	Cdk4	1998.73	2068.39	2089.82	1719.59	1821.64	2407.66	2017.64	-0.0468565	0.149242	-0.313962	0.75355	0.909507
ENSMUSG00000006731	B4galnt1	10.0946	2.92559	12.0028	4.84782	6.02623	8.05836	7.3259	-0.151755	0.300823	-0.504467	0.613933	0.842187
ENSMUSG00000006732	Mettl1	356.982	412.508	402.761	275.633	305.616	330.393	347.315	-0.335269	0.163667	-2.04848	0.0405128	0.203139
ENSMUSG00000006736	Tspan31	837.851	921.561	854.866	704.319	833.342	1083.4	872.557	0.00305611	0.164719	0.0185535	0.985197	0.995379
ENSMUSG00000006740	Kif5b	5846.61	5811.69	5740.01	5294.51	6374.89	5600.56	5778.04	-0.0103281	0.126803	-0.0814498	0.935084	0.980572
ENSMUSG00000006763	Saal1	246.859	272.08	290.735	183.525	254.823	232.797	246.803	-0.245292	0.183828	-1.33435	0.182088	0.48231
ENSMUSG00000006764	Tph2	0	1.4628	1.33365	0	0.86089	0	0.609555	-0.0592758	0.126318	-0.469258	0.638886	NA
ENSMUSG00000006777	Krt23	0	0	0	0	0	0	0	NA	NA	NA	NA	NA
ENSMUSG00000006782	Cnp	418.467	411.046	468.109	485.474	611.232	494.246	481.429	0.273493	0.159812	1.71135	0.0870171	0.323739
ENSMUSG00000006784	Ttc25	15.6007	10.2396	12.0028	13.1584	6.88712	17.0121	12.4834	-0.0215879	0.31428	-0.0686899	0.945236	0.983422
ENSMUSG00000006800	Sulf2	1212.27	1104.41	1082.92	1277.05	1107.97	1221.29	1167.65	0.0803358	0.136367	0.589115	0.555784	0.812159
ENSMUSG00000006818	Sod2	733.235	762.117	902.878	959.868	678.381	547.073	763.925	-0.119754	0.183386	-0.653016	0.513746	0.785977
ENSMUSG00000006850	Tmco6	59.6499	46.8095	42.6766	49.1707	38.7401	34.9196	45.3277	-0.21425	0.271396	-0.789437	0.429857	0.729927
ENSMUSG00000006906	Stambp	241.353	301.336	270.73	229.233	216.944	233.692	248.881	-0.233209	0.17442	-1.33705	0.181205	0.481254
ENSMUSG00000006920	Ezh1	157.843	176.998	156.036	137.817	130.855	164.749	154.05	-0.159031	0.197109	-0.80682	0.41977	0.723078
ENSMUSG00000006930	Hap1	188.127	160.908	162.705	212.611	209.196	153.109	181.109	0.147566	0.197483	0.747235	0.454922	0.747153
ENSMUSG00000006931	P3h4	854.37	801.612	877.538	924.548	905.656	1010.88	895.767	0.156409	0.137239	1.13969	0.254417	0.573676
ENSMUSG00000006932	Ctnnb1	6142.1	5744.4	6557.53	8104.86	6937.91	5653.39	6523.37	0.156671	0.14704	1.0655	0.286651	0.609349
ENSMUSG00000006941	Eif1b	3648.74	3607.25	3950.26	3380.31	3788.78	4174.23	3758.26	0.0165874	0.132025	0.125638	0.900018	0.969316
ENSMUSG00000006948	Klk4	0	0	0	0	0	0	0	NA	NA	NA	NA	NA
ENSMUSG00000006958	Chrd	6.42383	1.4628	5.33458	3.46273	2.58267	2.68612	3.65879	-0.143008	0.264024	-0.54165	0.58806	NA
ENSMUSG00000006998	Psmd2	1734.44	1843.12	1815.09	1351.16	1230.21	1583.02	1592.84	-0.353391	0.139722	-2.52925	0.0114307	0.0862462
ENSMUSG00000007021	Syngr3	2.75307	1.4628	2.66729	11.0807	0.86089	1.79075	3.43592	0.185054	0.246668	0.750215	0.453125	NA
ENSMUSG00000007029	Vars	1545.39	1417.45	1370.99	882.995	823.872	838.965	1146.61	-0.731676	0.133501	-5.48068	4.23689e-08	2.9019e-06
ENSMUSG00000007030	Vwa7	35.7899	36.5699	37.3421	33.9347	24.1049	28.6519	32.7322	-0.236485	0.286288	-0.826039	0.408782	0.71525
ENSMUSG00000007033	Hspa1l	27.5307	21.9419	41.343	19.3913	15.496	36.7103	27.0689	-0.216348	0.305187	-0.708905	0.478384	0.764586
ENSMUSG00000007034	Slc44a4	0	0	0	0.692545	0	0	0.115424	0.00882023	0.0947434	0.0930959	0.925827	NA
ENSMUSG00000007035	Msh5	16.5184	14.628	40.0094	29.0869	32.7138	34.0242	27.8301	0.274518	0.303851	0.903463	0.36628	0.68164
ENSMUSG00000007036	Abhd16a	106.452	54.1234	94.6888	130.199	90.3935	84.1651	93.3369	0.19954	0.249309	0.800373	0.423494	0.725456
ENSMUSG00000007038	Neu1	272.554	301.336	364.085	537.415	415.81	424.407	385.935	0.511514	0.174856	2.92535	0.00344068	0.0366437
ENSMUSG00000007039	Ddah2	4331.5	4331.34	4946.49	4470.38	3488.33	3617.31	4197.56	-0.22097	0.139937	-1.57907	0.11432	0.375707
ENSMUSG00000007041	Clic1	2225.4	2824.66	3406.13	1854.64	2462.15	3644.17	2736.19	-0.0775357	0.195604	-0.396392	0.691816	0.882047
ENSMUSG00000007050	Lsm2	936.044	870.363	914.88	524.257	598.319	750.323	765.698	-0.504077	0.158178	-3.18678	0.00143866	0.0194225
ENSMUSG00000007080	Pole	323.027	311.575	281.399	236.158	221.249	339.346	285.459	-0.183579	0.188613	-0.973314	0.330397	0.650676
ENSMUSG00000007097	Atp1a2	704.786	675.812	909.546	2169.74	2565.45	1942.06	1494.57	1.43971	0.157999	9.1122	8.07316e-20	3.28929e-17
ENSMUSG00000007107	Atp1a4	0	0	0	0	0	0	0	NA	NA	NA	NA	NA
ENSMUSG00000007122	Casq1	8.25921	2.92559	2.66729	4.15527	0	1.79075	3.29969	-0.223387	0.244378	-0.914103	0.360663	NA
ENSMUSG00000007207	Stx1a	22.9423	23.4047	36.0084	23.5465	20.6614	12.5352	23.1831	-0.323427	0.305896	-1.05731	0.29037	0.613235
ENSMUSG00000007209	Ceacam9	1.83538	0	0	0	0	0.895373	0.455126	-0.0376789	0.107933	-0.349096	0.727017	NA
ENSMUSG00000007216	Zfp775	389.101	362.773	401.427	272.863	259.128	337.556	337.141	-0.377269	0.168613	-2.23749	0.0252545	0.149961
ENSMUSG00000007279	Scube2	3.67076	8.77677	4.00094	15.9285	7.74801	7.16298	7.88134	0.338543	0.302819	1.11797	0.263578	0.585302
ENSMUSG00000007338	Mrpl49	325.78	288.171	332.078	336.577	322.834	258.763	310.7	-0.0396398	0.17233	-0.230023	0.818074	0.937845
ENSMUSG00000007379	Dennd2c	7.34152	7.31398	14.6701	18.6987	7.74801	10.7445	11.0861	0.159578	0.312346	0.510901	0.60942	0.839796
ENSMUSG00000007411	Mark3	1421.5	1696.84	1416.33	1370.55	1644.3	1818.5	1561.34	0.086727	0.1491	0.581668	0.56079	0.815416
ENSMUSG00000007415	Gatad1	2351.12	2483.83	2305.87	2149.66	2156.53	2134.57	2263.6	-0.142736	0.123158	-1.15896	0.246472	0.564168
ENSMUSG00000007440	Pcdha11	43.1315	59.9746	62.6813	75.4875	100.724	59.99	66.9982	0.410678	0.257218	1.59662	0.110351	0.368919
ENSMUSG00000007457	2310003L06Rik	0	0	0	0	0	0	0	NA	NA	NA	NA	NA
ENSMUSG00000007458	M6pr	159.678	187.238	160.037	225.77	188.535	164.749	181.001	0.176001	0.195252	0.901407	0.367372	0.683094
ENSMUSG00000007476	Lrrc8a	512.071	421.285	526.79	614.98	721.426	604.377	566.822	0.381201	0.157046	2.42732	0.0152109	0.105639
ENSMUSG00000007480	Mc5r	0	0	0	0	0	0	0	NA	NA	NA	NA	NA
ENSMUSG00000007564	Ppp2r1a	867.218	746.026	857.534	675.924	591.432	577.516	719.275	-0.397334	0.146921	-2.7044	0.00684276	0.0600726
ENSMUSG00000007570	Fance	657.984	539.772	658.821	512.484	386.54	359.045	519.107	-0.515781	0.171035	-3.01565	0.00256429	0.0299023
ENSMUSG00000007589	Tinf2	611.182	636.316	630.814	452.232	482.098	648.25	576.815	-0.229709	0.164582	-1.39571	0.162802	0.457459
ENSMUSG00000007591	Tssk4	0.917691	4.38839	5.33458	8.31055	1.72178	3.58149	4.04241	0.0928849	0.262682	0.353602	0.723637	NA
ENSMUSG00000007594	Hapln4	21.1069	29.2559	30.6738	22.854	43.0445	35.8149	30.4583	0.222424	0.296345	0.750556	0.45292	0.746411
ENSMUSG00000007603	Dus3l	117.464	118.486	141.366	134.354	111.055	130.724	125.575	-0.00132469	0.207774	-0.00637565	0.994913	0.998149
ENSMUSG00000007610	Gtpbp3	116.547	127.263	145.367	107.345	129.994	87.7466	119.044	-0.220205	0.217843	-1.01084	0.312091	0.632946
ENSMUSG00000007613	Tgfbr1	168.855	134.577	86.6869	144.742	173.9	167.435	146.033	0.262096	0.222819	1.17627	0.239486	0.555616
ENSMUSG00000007617	Homer1	500.141	557.325	468.109	459.158	531.169	457.536	495.573	-0.0700267	0.154691	-0.452687	0.650774	0.860797
ENSMUSG00000007646	Rad51c	219.328	242.824	220.051	174.521	130.855	297.264	214.141	-0.152356	0.22612	-0.673785	0.500448	0.778627
ENSMUSG00000007653	Gabrb2	0.917691	0	0	0	0	0	0.152948	-0.0358422	0.0947434	-0.378309	0.705201	NA
ENSMUSG00000007655	Cav1	16.5184	26.3303	21.3383	23.5465	23.244	20.5936	21.9285	0.0544384	0.304831	0.178585	0.858263	0.953311
ENSMUSG00000007656	Arpp19	2323.59	2938.76	2503.25	1752.83	2079.05	2849.97	2407.91	-0.19979	0.16913	-1.18128	0.237493	0.553507
ENSMUSG00000007659	Bcl2l1	285.402	342.294	304.071	259.705	341.773	387.697	320.157	0.078542	0.182158	0.431176	0.666341	0.869996
ENSMUSG00000007670	Khsrp	1045.25	867.438	886.874	626.061	541.5	638.401	767.587	-0.596228	0.148818	-4.00643	6.16427e-05	0.00160311
ENSMUSG00000007682	Dio2	30.2838	45.3467	34.6748	64.4067	46.4881	67.153	48.0588	0.529849	0.271215	1.95361	0.0507474	0.234343
ENSMUSG00000007721	Ccdc124	689.186	719.695	605.475	466.776	467.463	591.842	590.073	-0.374296	0.157994	-2.36905	0.0178339	0.117796
ENSMUSG00000007739	Cct4	1261.82	1002.02	1170.94	1308.22	974.528	650.041	1061.26	-0.20389	0.192448	-1.05945	0.289393	0.612066
ENSMUSG00000007777	0610009B22Rik	33.0369	13.1652	12.0028	40.1676	24.1049	25.0704	24.5913	0.346051	0.309473	1.11819	0.263484	0.585234
ENSMUSG00000007783	Cpt1c	163.349	198.94	222.719	170.366	186.813	183.551	187.623	-0.0978554	0.190598	-0.513413	0.607662	0.838683
ENSMUSG00000007805	Twist2	0	0	0	0	2.58267	0	0.430445	0.052578	0.0965928	0.544326	0.586217	NA
ENSMUSG00000007812	Zfp655	162.431	160.908	158.704	216.767	185.952	222.948	184.618	0.33965	0.186217	1.82394	0.0681606	0.280371
ENSMUSG00000007815	Rhoa	4763.73	4281.6	4907.81	5021.65	4378.49	4484.92	4639.7	-0.00678537	0.128539	-0.0527885	0.9579	0.986922
ENSMUSG00000007817	Zmiz1	752.506	706.53	645.484	785.347	932.344	812.103	772.386	0.248914	0.146141	1.70325	0.0885212	0.326436
ENSMUSG00000007827	Ankrd26	813.074	750.414	702.831	687.698	730.896	718.985	733.983	-0.0813778	0.141052	-0.576935	0.563983	0.817151
ENSMUSG00000007833	Aldh16a1	278.978	223.808	249.392	231.31	216.944	209.517	234.992	-0.179804	0.176999	-1.01585	0.3097	0.630655
ENSMUSG00000007836	Hnrnpa0	7386.49	6102.78	6682.9	6768.25	5688.76	5074.97	6284.03	-0.191375	0.143074	-1.3376	0.181027	0.481023
ENSMUSG00000007837	Prrg2	221.163	188.701	262.728	333.114	334.025	212.203	258.656	0.342691	0.201031	1.70467	0.0882561	0.325985
ENSMUSG00000007850	Hnrnph1	1552.73	1954.3	1539.03	1364.31	1825.09	1814.03	1674.91	-0.0111843	0.156606	-0.0714168	0.943066	0.98289
ENSMUSG00000007867	Ift43	157.843	155.056	156.036	209.841	159.265	153.109	165.192	0.140227	0.198623	0.705995	0.480191	0.765396
ENSMUSG00000007872	Id3	1299.45	618.763	1280.3	2880.3	1417.03	646.459	1357.05	0.304061	0.314422	0.967048	0.33352	0.652466
ENSMUSG00000007877	Tcap	0	2.92559	2.66729	2.77018	9.46979	14.326	5.3598	0.509675	0.273143	1.86597	0.0620461	NA
ENSMUSG00000007880	Arid1a	935.127	962.52	884.207	741.024	922.013	967.003	901.982	-0.0769862	0.148618	-0.518014	0.604449	0.837229
ENSMUSG00000007888	Crlf1	30.2838	32.1815	30.6738	119.118	86.089	99.3864	66.2887	1.35554	0.253997	5.33684	9.458e-08	5.91683e-06
ENSMUSG00000007891	Ctsd	2043.7	1939.67	2080.49	2138.58	2463.01	2840.12	2250.93	0.279348	0.140635	1.98633	0.0469967	0.223519
ENSMUSG00000007892	Rplp1	20345.2	23575.9	25051.2	16664	20807.7	23328.1	21628.7	-0.171272	0.147781	-1.15896	0.246473	0.564168
ENSMUSG00000007907	Cabs1	0	0	0	0	0	0	0	NA	NA	NA	NA	NA
ENSMUSG00000007908	Hmgcll1	4.58845	4.38839	4.00094	1.38509	0	0	2.39381	-0.384147	0.224221	-1.71326	0.0866655	NA
ENSMUSG00000007944	Ttc9b	8.25921	17.5535	42.6766	23.5465	47.349	56.4085	32.6322	0.52218	0.310743	1.68042	0.0928751	0.335558
ENSMUSG00000007946	Phox2a	805.732	813.314	918.881	946.71	950.423	782.556	869.603	0.0748005	0.146346	0.511122	0.609265	0.839691
ENSMUSG00000007950	Abhd8	251.447	304.261	369.42	325.496	315.086	244.437	301.691	-0.0531098	0.187029	-0.283965	0.776437	0.919867
ENSMUSG00000007987	Ift22	166.102	203.329	174.708	157.208	222.11	248.018	195.246	0.181391	0.202738	0.894705	0.370945	0.685704
ENSMUSG00000007989	Fzd3	2051.96	2028.9	1771.08	2145.51	2979.54	2656.57	2272.26	0.386211	0.148752	2.59634	0.0094223	0.0746735
ENSMUSG00000008028	1700008O03Rik	8.25921	16.0908	10.6692	6.23291	3.44356	20.5936	10.8815	-0.0813583	0.307875	-0.264257	0.791582	0.925857
ENSMUSG00000008035	Mid1ip1	690.103	589.507	694.829	914.16	709.373	586.469	697.407	0.149806	0.171103	0.875531	0.381285	0.69408
ENSMUSG00000008036	Ap2s1	538.684	801.612	774.848	574.12	1170.81	1595.55	909.272	0.437002	0.29735	1.46966	0.141655	0.421437
ENSMUSG00000008090	Fgfrl1	1080.12	1009.33	1193.61	1341.46	940.953	889.106	1075.76	-0.0452488	0.166443	-0.271858	0.785732	0.923983
ENSMUSG00000008129	4930432K21Rik	12.8477	14.628	10.6692	13.8509	5.16534	17.0121	12.3622	-0.0369408	0.313826	-0.117711	0.906297	0.971623
ENSMUSG00000008136	Fhl2	0.917691	1.4628	1.33365	0.692545	6.88712	2.68612	2.32999	0.205354	0.225471	0.910779	0.362412	NA
ENSMUSG00000008140	Emc10	2482.35	2445.79	2633.95	2322.1	3013.12	3629.84	2754.53	0.228748	0.157374	1.45353	0.146077	0.429129
ENSMUSG00000008153	Clstn3	0.917691	0	2.66729	0.692545	1.72178	5.37224	1.89526	0.128676	0.206981	0.621682	0.534151	NA
ENSMUSG00000008167	Fbxw9	119.3	127.263	118.694	104.574	130.855	109.236	118.32	-0.0731763	0.209624	-0.349084	0.727027	0.898439
ENSMUSG00000008193	Spib	0	2.92559	1.33365	0	0	0	0.709873	-0.12751	0.12511	-1.01919	0.308115	NA
ENSMUSG00000008200	Fnbp4	1010.38	1108.8	905.545	932.166	959.892	1040.42	992.867	-0.0422626	0.141444	-0.298793	0.765098	0.913953
ENSMUSG00000008206	Cers4	66.0737	49.7351	66.6823	41.5527	22.3831	34.9196	46.8911	-0.656718	0.274723	-2.39047	0.0168267	0.113199
ENSMUSG00000008226	Scrn3	82.5921	68.7514	68.0159	104.574	99.8633	59.0946	80.4819	0.212191	0.247907	0.855932	0.392035	0.701356
ENSMUSG00000008301	Phax	1162.71	1105.87	1372.32	1193.26	1186.31	960.735	1163.53	-0.116366	0.149318	-0.779316	0.435793	0.7348
ENSMUSG00000008305	Tle1	239.517	198.94	246.724	319.956	357.269	291.892	275.716	0.455236	0.175441	2.5948	0.00946452	0.0748961
ENSMUSG00000008307	1700109H08Rik	36.7076	65.8258	49.3449	45.0155	30.992	50.1409	46.3378	-0.185984	0.277222	-0.670884	0.502295	0.780201
ENSMUSG00000008318	Relt	20.1892	8.77677	9.33552	10.3882	10.3307	13.4306	12.0752	-0.0950659	0.314059	-0.302701	0.762118	0.912595
ENSMUSG00000008333	Snrpb2	1838.13	1489.13	1987.13	1505.59	1287.89	1066.39	1529.04	-0.429158	0.15999	-2.68241	0.00730932	0.0629854
ENSMUSG00000008348	Ubc	19813.9	17692.5	16912	18934.2	22015.5	30620	20998	0.366811	0.162362	2.25921	0.0238704	0.144304
ENSMUSG00000008373	Prpf31	577.227	674.349	665.489	418.297	562.161	711.822	601.558	-0.163981	0.180318	-0.909399	0.36314	0.678698
ENSMUSG00000008384	Sertad1	119.3	111.172	170.707	95.5713	184.23	92.2234	128.867	-0.0888181	0.245542	-0.361722	0.71756	0.894277
ENSMUSG00000008393	Carhsp1	482.705	380.327	444.104	346.273	305.616	248.914	367.99	-0.492475	0.174815	-2.81712	0.00484568	0.0465244
ENSMUSG00000008398	Elk3	457.01	453.467	486.78	473.701	513.091	489.769	478.97	0.0748632	0.148261	0.504943	0.613599	0.842049
ENSMUSG00000008429	Herpud2	190.88	198.94	189.378	213.304	195.422	196.087	197.335	0.0583618	0.179877	0.324453	0.745595	0.906503
ENSMUSG00000008435	Rdh13	143.16	140.428	145.367	99.7265	136.021	114.608	129.885	-0.258289	0.207168	-1.24676	0.212484	0.522496
ENSMUSG00000008438	Adam21	0.917691	0	0	0.692545	4.30445	0	0.985781	0.11809	0.15134	0.780295	0.435218	NA
ENSMUSG00000008450	Nutf2	0	1.4628	0	1.38509	0	0	0.474648	0.00404621	0.108725	0.037215	0.970314	NA
ENSMUSG00000008461	Fut1	4.58845	7.31398	9.33552	11.0807	5.16534	3.58149	6.84425	-0.021204	0.297634	-0.0712417	0.943205	0.98289
ENSMUSG00000008475	Arpc5	472.611	570.49	486.78	536.03	493.29	297.264	476.078	-0.18164	0.192573	-0.943222	0.345567	0.662555
ENSMUSG00000008482	Rnf151	0	0	0	0	0	0	0	NA	NA	NA	NA	NA
ENSMUSG00000008489	Elavl2	260.624	261.84	286.734	198.068	198.866	226.529	238.777	-0.345045	0.173936	-1.98375	0.0472838	0.22408
ENSMUSG00000008496	Pou2f2	13.7654	16.0908	9.33552	6.23291	6.02623	9.8491	10.2166	-0.366778	0.312467	-1.17381	0.24047	0.556108
ENSMUSG00000008540	Mgst1	124.806	49.7351	112.026	179.369	150.656	92.2234	118.136	0.431216	0.25927	1.66319	0.0962737	0.342848
ENSMUSG00000008575	Nfib	5805.31	5298.25	5994.73	6329.17	6782.95	5536.99	5957.9	0.11946	0.131484	0.908555	0.363585	0.679026
ENSMUSG00000008590	Htr3b	0	0	0	0	0	0	0	NA	NA	NA	NA	NA
ENSMUSG00000008601	Rab25	0	0	1.33365	0	0	1.79075	0.520732	0.0130553	0.112227	0.116329	0.907392	NA
ENSMUSG00000008604	Ubqln4	324.862	342.294	373.421	151.667	201.448	247.123	273.469	-0.714662	0.190699	-3.74759	0.000178542	0.00374772
ENSMUSG00000008658	Rbfox1	4.58845	1.4628	0	0.692545	13.7742	0	3.41967	0.161499	0.219111	0.737066	0.461082	NA
ENSMUSG00000008668	Rps18	182.62	118.486	170.707	155.823	156.682	119.98	150.716	-0.113774	0.212262	-0.536009	0.591952	0.830757
ENSMUSG00000008682	Rpl10	7.34152	5.85118	4.00094	20.0838	6.02623	4.47687	7.96343	0.284302	0.299129	0.950433	0.341892	0.659785
ENSMUSG00000008683	Rps15a	773.613	814.777	878.872	640.605	525.143	549.759	697.128	-0.491659	0.148216	-3.31718	0.000909313	0.0135799
ENSMUSG00000008690	Ncaph2	842.44	766.505	820.192	522.872	533.752	723.461	701.537	-0.418774	0.160314	-2.61221	0.00899583	0.0723144
ENSMUSG00000008730	Hipk1	878.23	766.505	809.523	882.995	824.733	702.868	810.809	-0.0248984	0.14787	-0.16838	0.866285	0.956253
ENSMUSG00000008734	Gprc5b	347.805	346.683	389.424	430.763	537.195	684.065	455.989	0.553259	0.178633	3.09719	0.00195363	0.0244627
ENSMUSG00000008763	Man1a2	1095.72	1078.08	1244.29	1071.37	1213.86	1241.88	1157.53	0.042765	0.139126	0.307383	0.758552	0.911108
ENSMUSG00000008789	Ceacam5	0	0	0	0	0	0	0	NA	NA	NA	NA	NA
ENSMUSG00000008813	Tppp2	0	0	0	0	0	0	0	NA	NA	NA	NA	NA
ENSMUSG00000008822	Acyp1	175.279	150.668	169.373	140.587	123.107	132.515	148.588	-0.288804	0.195846	-1.47465	0.140308	0.419642
ENSMUSG00000008843	Cldn13	0	0	0	0	0	0	0	NA	NA	NA	NA	NA
ENSMUSG00000008845	Cd163	36.7076	33.6443	25.3393	35.3198	33.5747	28.6519	32.2063	0.0162512	0.28803	0.0564218	0.955006	0.986112
ENSMUSG00000008855	Hdac5	178.95	198.94	184.043	207.071	165.291	167.435	183.622	-0.0480799	0.189529	-0.25368	0.799743	0.930505
ENSMUSG00000008859	Rala	2153.82	2232.23	2349.88	2232.07	2348.51	2353.94	2278.41	0.0403745	0.124512	0.324262	0.74574	0.906503
ENSMUSG00000008874	Clec3a	0	0	0	0	0	0	0	NA	NA	NA	NA	NA
ENSMUSG00000008892	Vdac3	499.224	425.674	461.441	396.829	441.637	408.29	438.849	-0.145793	0.154382	-0.944368	0.344982	0.662044
ENSMUSG00000008932	Slc1a7	0	0	0	0	0	0	0	NA	NA	NA	NA	NA
ENSMUSG00000008958	Vps72	1593.11	1553.49	1611.04	1118.46	928.9	1250.84	1342.64	-0.49906	0.144715	-3.44857	0.000563566	0.00944628
ENSMUSG00000008976	Gabpa	452.421	513.441	320.075	384.363	442.498	511.258	437.343	0.0510562	0.184096	0.277334	0.781523	0.921805
ENSMUSG00000008999	Bmp7	379.006	430.062	406.762	470.238	654.276	771.812	518.693	0.583908	0.179444	3.25399	0.00113797	0.0162757
ENSMUSG00000009013	Dynll1	492.8	427.136	369.42	326.189	411.505	453.954	413.501	-0.10791	0.17549	-0.614905	0.538617	0.801145
ENSMUSG00000009030	Pdcl	423.973	494.425	382.756	509.021	299.59	331.288	406.842	-0.167781	0.193688	-0.866241	0.386358	0.697402
ENSMUSG00000009035	Tmem184b	138.571	127.263	200.047	105.959	137.742	111.922	136.917	-0.335163	0.21787	-1.53836	0.12396	0.392845
ENSMUSG00000009047	Gm5965	0	0	0	0	0	0	0	NA	NA	NA	NA	NA
ENSMUSG00000009070	Rsph14	0	0	0	0	0	0	0	NA	NA	NA	NA	NA
ENSMUSG00000009073	Nf2	1822.53	2261.48	2480.58	2356.04	3138.81	3280.65	2556.68	0.390173	0.159796	2.44169	0.0146185	0.103246
ENSMUSG00000009075	Cabp7	111.041	102.396	97.3561	90.7234	65.4276	102.073	94.836	-0.226893	0.23005	-0.986278	0.323997	0.645323
ENSMUSG00000009076	Zmat5	114.711	105.321	100.023	92.1085	67.1494	102.073	96.8977	-0.249079	0.227953	-1.09268	0.274535	0.596685
ENSMUSG00000009079	Ewsr1	508.401	557.325	468.109	506.943	351.243	368.894	460.153	-0.292989	0.17329	-1.69074	0.090886	0.331614
ENSMUSG00000009090	Ap1b1	344.134	394.955	354.75	325.496	394.288	365.312	363.156	-0.00988196	0.162641	-0.0607592	0.951551	0.985176
ENSMUSG00000009092	Derl3	5.50614	1.4628	0	2.77018	1.72178	1.79075	2.20861	-0.0306311	0.219864	-0.139319	0.889198	NA
ENSMUSG00000009093	Gstt4	0	0	0	0	0	0	0	NA	NA	NA	NA	NA
ENSMUSG00000009097	Tbx1	0	0	0	0	0	0	0	NA	NA	NA	NA	NA
ENSMUSG00000009108	Gnat2	5.50614	2.92559	1.33365	2.07764	2.58267	6.26761	3.44888	0.0233039	0.257132	0.0906301	0.927787	NA
ENSMUSG00000009112	Bcl2l13	622.194	637.779	638.816	636.449	597.458	867.617	666.719	0.135182	0.164063	0.823963	0.40996	0.715696
ENSMUSG00000009114	2610028H24Rik	0	0	0	0	0	0	0	NA	NA	NA	NA	NA
ENSMUSG00000009115	Spatc1l	0.917691	1.4628	0	0	0	0	0.396748	-0.0677777	0.102097	-0.663856	0.506782	NA
ENSMUSG00000009145	Dqx1	110.123	92.1561	138.699	81.0278	49.0707	68.9437	90.0034	-0.634711	0.241209	-2.63137	0.00850412	0.069619
ENSMUSG00000009185	Ccl8	0	0	0	0	0	0	0	NA	NA	NA	NA	NA
ENSMUSG00000009207	Lnpk	250.53	296.948	294.736	279.788	342.634	443.21	317.974	0.306611	0.187698	1.63354	0.102356	0.353884
ENSMUSG00000009210	Prr29	0	0	0	0	0	0	0	NA	NA	NA	NA	NA
ENSMUSG00000009214	Mymk	0	0	0	0	0	0	0	NA	NA	NA	NA	NA
ENSMUSG00000009216	Fam163b	0	0	0	0	0	0	0	NA	NA	NA	NA	NA
ENSMUSG00000009246	Trpm5	37.6253	23.4047	33.3411	27.0093	25.8267	45.664	32.1452	0.0301967	0.294533	0.102524	0.918341	0.974323
ENSMUSG00000009248	Ascl2	0	0	0	0.692545	0	5.37224	1.0108	0.160881	0.144075	1.11665	0.264144	NA
ENSMUSG00000009281	Rarres2	63.3206	51.1978	86.6869	92.1085	61.1232	56.4085	68.4743	0.0504498	0.259067	0.194736	0.8456	0.949514
ENSMUSG00000009291	Pttg1ip	628.618	702.142	586.804	858.756	804.071	862.244	740.439	0.376147	0.143276	2.62534	0.00865634	0.0703217
ENSMUSG00000009292	Trpm2	3.67076	5.85118	6.66823	8.31055	2.58267	11.6399	6.45387	0.157141	0.29344	0.535513	0.592295	NA
ENSMUSG00000009293	Ube2g2	94.5221	46.8095	128.03	136.431	82.6455	57.3039	90.957	0.028106	0.275425	0.102046	0.91872	0.974335
ENSMUSG00000009350	Mpo	0	2.92559	1.33365	0	0.86089	1.79075	1.15181	-0.0488295	0.166895	-0.292576	0.769846	NA
ENSMUSG00000009356	Lpo	66.0737	59.9746	50.6785	54.0185	46.4881	66.2576	57.2485	-0.071185	0.256827	-0.277171	0.781649	0.921805
ENSMUSG00000009376	Met	0	1.4628	0	0.692545	2.58267	2.68612	1.23736	0.154065	0.176765	0.871579	0.383438	NA
ENSMUSG00000009378	Slc16a12	1.83538	0	1.33365	2.07764	11.1916	1.79075	3.03816	0.326269	0.237515	1.37367	0.169543	NA
ENSMUSG00000009394	Syn2	635.042	609.986	604.141	689.083	666.329	685.856	648.406	0.134609	0.139643	0.963955	0.335069	0.654187
ENSMUSG00000009406	Elk1	352.393	277.931	402.761	380.9	309.06	296.369	336.569	-0.0607975	0.180864	-0.33615	0.736758	0.903163
ENSMUSG00000009418	Nav1	719.469	659.721	688.161	975.104	1212.13	1229.35	913.989	0.681121	0.147215	4.62671	3.71527e-06	0.000148486
ENSMUSG00000009470	Tnpo1	1330.65	1148.29	1173.61	1684.27	1448.02	1429.02	1368.98	0.303235	0.139467	2.17424	0.0296873	0.167162
ENSMUSG00000009471	Myod1	0.917691	0	4.00094	0	4.30445	0	1.53718	-0.0163918	0.172429	-0.0950645	0.924264	NA
ENSMUSG00000009487	Otog	0	0	0	0	0	0.895373	0.149229	0.00882023	0.0947434	0.0930959	0.925827	NA
ENSMUSG00000009535	Rnmt	577.227	551.474	521.455	558.192	539.778	487.978	539.351	-0.0542231	0.148215	-0.36584	0.714484	0.892788
ENSMUSG00000009545	Kcnq1	1.83538	1.4628	0	2.07764	0	1.79075	1.19443	0.0174237	0.1731	0.100657	0.919823	NA
ENSMUSG00000009549	Srp14	1019.55	753.34	944.221	1641.33	953.866	686.751	999.844	0.236334	0.213629	1.10628	0.268605	0.590664
ENSMUSG00000009551	6330409D20Rik	0	0	0	0	0	0	0	NA	NA	NA	NA	NA
ENSMUSG00000009555	Cdk9	39.4607	40.9583	18.671	28.3944	49.9316	17.9075	32.5539	-0.0298273	0.303581	-0.0982515	0.921733	0.975252
ENSMUSG00000009563	Tor2a	148.666	117.024	136.032	116.348	118.803	105.654	123.754	-0.212028	0.207373	-1.02245	0.30657	0.628414
ENSMUSG00000009566	Fpgs	85.3452	83.3794	82.686	42.2453	33.5747	29.5473	59.463	-0.992263	0.253751	-3.91038	9.21525e-05	0.00222538
ENSMUSG00000009569	Mkl2	388.183	447.615	373.421	511.099	555.274	479.92	459.252	0.332889	0.156298	2.12984	0.0331851	0.179236
ENSMUSG00000009575	Cbx5	11110.5	10476.5	10110.4	9757.96	9430.19	9165.04	10008.4	-0.154902	0.119328	-1.29811	0.194249	0.500182
ENSMUSG00000009580	Odam	0	0	0	0	0	0	0	NA	NA	NA	NA	NA
ENSMUSG00000009585	Apobec3	78.0037	78.991	82.686	104.574	67.1494	40.2918	75.2827	-0.129884	0.264598	-0.490873	0.623516	0.846376
ENSMUSG00000009588	St6galnac1	0	0	0	0	0	0	0	NA	NA	NA	NA	NA
ENSMUSG00000009596	Taf7l	0	0	0	0.692545	1.72178	1.79075	0.700845	0.138064	0.136403	1.01218	0.311452	NA
ENSMUSG00000009614	Sardh	371.665	361.311	420.098	328.959	331.443	342.928	359.401	-0.186897	0.158462	-1.17945	0.23822	0.554591
ENSMUSG00000009621	Vav2	72.4976	84.8421	86.6869	65.7918	50.7925	40.2918	66.8171	-0.501903	0.251028	-1.99939	0.0455665	0.219409
ENSMUSG00000009628	Tex15	28.4484	29.2559	42.6766	31.1645	49.9316	26.8612	34.7231	0.074693	0.29156	0.256184	0.797809	0.929889
ENSMUSG00000009630	Ppp2cb	220.246	361.311	192.045	173.136	243.632	282.043	245.402	-0.123688	0.221062	-0.559518	0.575808	0.823034
ENSMUSG00000009633	G0s2	117.464	96.5445	117.361	220.922	53.3752	70.7345	112.734	0.0449175	0.28452	0.157871	0.874558	0.959983
ENSMUSG00000009640	Dmap1	234.929	258.915	268.063	223.692	258.267	297.264	256.855	0.0298446	0.178718	0.166993	0.867376	0.95666
ENSMUSG00000009646	Pla2g12b	0	0	0	0	0	0	0	NA	NA	NA	NA	NA
ENSMUSG00000009647	Mcu	1482.99	1319.44	1683.06	1649.64	1585.76	1652.86	1562.29	0.117567	0.138031	0.851743	0.394357	0.703169
ENSMUSG00000009654	Oit3	0	0	0	0	0.86089	0	0.143482	0.00882023	0.0947434	0.0930959	0.925827	NA
ENSMUSG00000009670	Tex11	0	0	0	0	0	0	0	NA	NA	NA	NA	NA
ENSMUSG00000009681	Bcr	468.94	497.351	457.44	344.888	445.08	408.29	436.998	-0.232267	0.159865	-1.4529	0.146252	0.429407
ENSMUSG00000009687	Fxyd5	0	0	1.33365	2.07764	0	0	0.568547	0.0229322	0.116334	0.197123	0.843731	NA
ENSMUSG00000009731	Kcnd1	2.75307	10.2396	6.66823	2.77018	6.02623	0.895373	4.89211	-0.25027	0.274848	-0.910576	0.362519	NA
ENSMUSG00000009733	Tfcp2	203.727	220.882	169.373	182.139	181.648	205.04	193.802	-0.0568791	0.18747	-0.303404	0.761582	0.912595
ENSMUSG00000009734	Pou6f2	0	0	0	0	0	0.895373	0.149229	0.00882023	0.0947434	0.0930959	0.925827	NA
ENSMUSG00000009739	Pou6f1	182.62	285.245	261.394	166.211	200.587	264.135	226.699	-0.179417	0.208859	-0.859031	0.390324	0.700882
ENSMUSG00000009741	Ubp1	887.407	759.191	921.549	975.796	944.396	809.417	882.959	0.0824085	0.147619	0.558251	0.576673	0.823552
ENSMUSG00000009772	Nuak2	156.925	162.37	160.037	96.9564	76.6192	92.2234	124.189	-0.743233	0.206975	-3.59093	0.000329495	0.0062034
ENSMUSG00000009828	Ick	341.381	503.202	304.071	365.664	481.238	493.351	414.818	0.201265	0.191869	1.04897	0.294191	0.616715
ENSMUSG00000009863	Sdhb	3557.89	3501.93	3560.83	2707.16	3397.07	3816.08	3423.49	-0.0932357	0.144481	-0.645315	0.518723	0.78921
ENSMUSG00000009876	Cox4i2	0	0	0	1.38509	0	0	0.230848	0.0304278	0.094776	0.32105	0.748173	NA
ENSMUSG00000009894	Snap47	149.584	215.031	172.04	165.518	285.816	234.588	203.763	0.310221	0.212628	1.45899	0.144568	0.426829
ENSMUSG00000009900	Wnt3a	0	0	0	0	0	0	0	NA	NA	NA	NA	NA
ENSMUSG00000009905	Kdsr	164.267	134.577	124.029	168.289	167.013	125.352	147.254	0.104273	0.207995	0.501326	0.616142	0.842878
ENSMUSG00000009907	Vps4b	512.989	491.499	573.467	580.353	550.109	503.2	535.27	0.047715	0.150895	0.316214	0.75184	0.908705
ENSMUSG00000009927	Rps25	884.654	1057.6	1057.58	515.254	435.61	586.469	756.195	-0.89894	0.157041	-5.72425	1.03891e-08	8.87544e-07
ENSMUSG00000009941	Nxf2	4.58845	2.92559	2.66729	2.77018	6.02623	0.895373	3.31219	-0.0189325	0.25417	-0.0744874	0.940623	NA
ENSMUSG00000009995	Taz	204.645	257.452	206.715	209.149	212.64	278.461	228.177	0.0613192	0.189492	0.323598	0.746243	0.906513
ENSMUSG00000010021	Kif19a	5.50614	17.5535	25.3393	11.0807	6.88712	8.05836	12.4042	-0.379814	0.312555	-1.21519	0.224293	0.539186
ENSMUSG00000010025	Aldh3a2	41.2961	42.4211	52.0122	76.8725	61.9841	82.3743	59.4934	0.561731	0.254787	2.20471	0.0274743	0.158809
ENSMUSG00000010044	Zmynd10	2.75307	7.31398	10.6692	8.31055	13.7742	16.1167	9.82295	0.363644	0.309068	1.17658	0.239362	0.555575
ENSMUSG00000010045	Tmem115	79.8391	99.4701	81.3523	84.4905	142.047	140.574	104.629	0.410751	0.235686	1.74279	0.0813711	0.311263
ENSMUSG00000010047	Hyal2	77.086	74.6026	97.3561	85.1831	92.1152	70.7345	82.8462	-0.00246626	0.234067	-0.0105366	0.991593	0.997368
ENSMUSG00000010048	Ifrd2	85.3452	71.677	92.0215	36.0124	14.6351	57.3039	59.4992	-0.858734	0.285099	-3.01205	0.00259488	0.030185
ENSMUSG00000010051	Hyal1	68.8268	57.049	84.0196	58.8664	78.341	106.549	75.6087	0.166823	0.253136	0.659024	0.50988	0.784402
ENSMUSG00000010054	Tusc2	180.785	185.775	216.05	200.838	167.013	187.133	189.599	-0.0603891	0.187186	-0.322616	0.746986	0.906741
ENSMUSG00000010057	Nprl2	173.444	200.403	197.379	157.208	286.676	328.602	223.952	0.372346	0.220271	1.6904	0.0909516	0.331777
ENSMUSG00000010064	Slc38a3	384.512	405.194	465.442	518.717	557.857	646.459	496.364	0.42618	0.159545	2.67122	0.00755756	0.0640137
ENSMUSG00000010066	Cacna2d2	42.2138	80.4538	77.3514	48.4782	102.446	92.2234	73.8611	0.219305	0.270258	0.811463	0.4171	0.721601
ENSMUSG00000010067	Rassf1	488.211	548.548	536.125	385.055	527.726	658.995	524.11	-0.0015035	0.181842	-0.00826813	0.993403	0.998109
ENSMUSG00000010080	Epn3	0	0	0	0.692545	0	0	0.115424	0.00882023	0.0947434	0.0930959	0.925827	NA
ENSMUSG00000010086	Rnf112	2.75307	5.85118	16.0037	9.00309	9.46979	4.47687	7.92629	-0.0234011	0.299325	-0.0781793	0.937685	0.981506
ENSMUSG00000010095	Slc3a2	1326.06	1554.95	1913.78	1926.66	1025.32	1134.44	1480.2	-0.204246	0.19623	-1.04085	0.297945	0.620977
ENSMUSG00000010097	Nxf1	673.585	593.895	550.795	519.409	642.224	590.051	594.993	-0.0529067	0.155137	-0.341032	0.73308	0.901098
ENSMUSG00000010110	Stx5a	168.855	169.684	172.04	209.841	210.057	331.288	210.294	0.489042	0.203694	2.40086	0.0163566	0.110976
ENSMUSG00000010122	Slc47a1	0.917691	0	1.33365	0	2.58267	0	0.805668	0.00821005	0.139966	0.0586573	0.953225	NA
ENSMUSG00000010136	Pifo	0	0	0	0	0	0	0	NA	NA	NA	NA	NA
ENSMUSG00000010142	Tnfrsf13b	5.50614	4.38839	6.66823	3.46273	6.02623	6.26761	5.38655	-0.0259968	0.290111	-0.0896098	0.928597	NA
ENSMUSG00000010154	Spire2	0.917691	1.4628	0	1.38509	0	0.895373	0.776825	-0.0022694	0.147416	-0.0153946	0.987717	NA
ENSMUSG00000010175	Prox1	663.49	693.365	748.175	591.434	548.387	411.872	609.454	-0.406118	0.163555	-2.48306	0.0130258	0.0950319
ENSMUSG00000010205	Raver1	105.534	90.6933	120.028	81.0278	158.404	147.737	117.237	0.236138	0.238817	0.988784	0.322769	0.644079
ENSMUSG00000010277	2610507B11Rik	2898.07	2611.09	2319.21	2726.55	2596.44	2592.11	2623.91	0.0146539	0.133183	0.110028	0.912387	0.972485
ENSMUSG00000010290	AI597479	240.435	228.196	256.06	216.767	216.083	326.811	247.392	0.0587385	0.193951	0.302853	0.762002	0.912595
ENSMUSG00000010307	Tmem86a	27.5307	13.1652	21.3383	37.3975	40.4618	34.9196	29.1355	0.555802	0.296733	1.87307	0.0610587	0.262607
ENSMUSG00000010311	Optc	20.1892	16.0908	12.0028	24.9316	18.0787	10.7445	17.0063	0.0824712	0.313388	0.26316	0.792427	0.926403
ENSMUSG00000010342	Tex14	2.75307	8.77677	1.33365	9.69564	7.74801	0.895373	5.20042	0.135398	0.271154	0.49934	0.61754	NA
ENSMUSG00000010358	Ifi35	26.613	24.8675	24.0056	16.6211	24.1049	16.1167	22.0548	-0.259245	0.304559	-0.851215	0.39465	0.703399
ENSMUSG00000010362	Rdm1	190.88	165.296	165.372	164.826	210.057	232.797	188.205	0.191015	0.195433	0.977392	0.328375	0.649578
ENSMUSG00000010376	Nedd8	5552.03	5599.58	5515.96	4496	4010.03	5136.76	5051.73	-0.275481	0.132601	-2.07752	0.0377539	0.194523
ENSMUSG00000010392	Gosr1	101.864	165.296	118.694	197.375	167.874	120.875	145.33	0.292384	0.225721	1.29533	0.195205	0.501261
ENSMUSG00000010406	Mrpl52	821.333	804.538	973.561	844.905	826.455	686.751	826.257	-0.13107	0.150836	-0.868958	0.38487	0.697012
ENSMUSG00000010435	Spaca7	0	0	0	0	0	0.895373	0.149229	0.00882023	0.0947434	0.0930959	0.925827	NA
ENSMUSG00000010453	Kansl3	744.247	631.928	814.857	727.865	915.126	935.665	794.948	0.217664	0.157856	1.37888	0.167932	0.465046
ENSMUSG00000010461	Eya4	50.473	49.7351	54.6794	27.0093	26.6876	29.5473	39.6886	-0.667022	0.274327	-2.43148	0.0150371	0.104936
ENSMUSG00000010476	Ebf3	120.217	122.875	100.023	67.1769	93.837	94.0142	99.6906	-0.367371	0.226158	-1.6244	0.10429	0.357691
ENSMUSG00000010492	Uckl1os	123.888	156.519	176.041	131.584	238.467	299.055	187.592	0.460843	0.234158	1.96809	0.049058	0.229341
ENSMUSG00000010505	Myt1	100.946	100.933	93.3552	141.972	158.404	164.749	126.726	0.574015	0.205323	2.79567	0.00517925	0.0488997
ENSMUSG00000010517	Faf1	390.018	615.837	378.755	372.589	420.975	373.371	425.258	-0.219662	0.186433	-1.17824	0.238702	0.555204
ENSMUSG00000010529	Gm266	9.17691	26.3303	18.671	30.472	21.5223	30.4427	22.7692	0.378558	0.308876	1.2256	0.22035	0.533396
ENSMUSG00000010538	Tsacc	12.8477	39.4955	28.0065	34.6273	29.2703	38.501	30.458	0.243717	0.301373	0.80869	0.418693	0.722292
ENSMUSG00000010554	Mettl16	968.164	1152.68	914.88	792.272	1044.26	1037.74	984.999	-0.0735282	0.157358	-0.467268	0.640308	0.856295
ENSMUSG00000010592	Dazl	0	0	0	0	0	0	0	NA	NA	NA	NA	NA
ENSMUSG00000010601	Apol7a	1.83538	0	2.66729	0	0	0	0.750445	-0.141741	0.130653	-1.08487	0.277978	NA
ENSMUSG00000010607	Pigyl	393.689	460.781	389.424	448.077	380.513	356.359	404.807	-0.0619142	0.164066	-0.377374	0.705895	0.888648
ENSMUSG00000010608	Rbm25	5370.33	5976.98	6666.89	4971.78	6115.76	5321.2	5737.16	-0.127693	0.138126	-0.924466	0.355244	0.670885
ENSMUSG00000010609	Psen2	45.8845	52.6606	64.015	96.9564	63.7059	68.9437	65.361	0.403546	0.255132	1.58171	0.113715	0.37496
ENSMUSG00000010651	Acaa1b	1.83538	1.4628	5.33458	1.38509	4.30445	13.4306	4.62548	0.253542	0.26533	0.955572	0.339288	NA
ENSMUSG00000010660	Plcd1	26.613	35.1071	28.0065	25.6242	68.0103	38.501	36.977	0.373752	0.295957	1.26286	0.206639	0.515706
ENSMUSG00000010663	Fads1	1990.47	1824.11	1944.45	2265.32	2044.61	1952.81	2003.63	0.115417	0.130387	0.885192	0.376053	0.689103
ENSMUSG00000010721	Lmbr1	133.065	147.742	154.703	195.298	204.031	185.342	170.03	0.385565	0.189312	2.03666	0.0416839	0.206782
ENSMUSG00000010751	Tnfrsf22	24.7776	32.1815	20.0047	19.3913	35.2965	32.2334	27.3142	0.112472	0.300386	0.374424	0.708089	0.890082
ENSMUSG00000010755	Cars	958.987	1576.89	1165.61	1243.12	1050.29	1433.49	1238.06	0.01065	0.176521	0.0603325	0.951891	0.985176
ENSMUSG00000010760	Phlda2	0	1.4628	0	0	0	0	0.243799	-0.0358422	0.0947434	-0.378309	0.705201	NA
ENSMUSG00000010796	Asz1	0	0	0	0	0	0	0	NA	NA	NA	NA	NA
ENSMUSG00000010797	Wnt2	0	0	0	0	0	0	0	NA	NA	NA	NA	NA
ENSMUSG00000010803	Gabra1	0	0	0	0	0	0	0	NA	NA	NA	NA	NA
ENSMUSG00000010825	Grid2ip	2.75307	4.38839	6.66823	3.46273	2.58267	0.895373	3.45841	-0.203981	0.258785	-0.788224	0.430566	NA
ENSMUSG00000010830	Kdelr3	100.946	114.098	122.695	91.416	179.926	124.457	122.256	0.190744	0.234087	0.814844	0.415162	0.719886
ENSMUSG00000010841	1700006E09Rik	0	4.38839	2.66729	1.38509	1.72178	0	1.69376	-0.112819	0.19204	-0.587479	0.556882	NA
ENSMUSG00000010911	Apip	98.1929	90.6933	70.6832	194.605	152.378	126.248	122.133	0.734256	0.224711	3.26756	0.0010848	0.0157424
ENSMUSG00000010914	Pdhx	593.746	520.755	608.142	592.819	552.691	460.222	554.729	-0.0946255	0.157324	-0.601469	0.547528	0.806774
ENSMUSG00000010936	Vac14	139.489	159.445	166.706	107.345	115.359	136.992	137.556	-0.326675	0.204121	-1.6004	0.10951	0.367189
ENSMUSG00000011008	Mcoln2	0	0	0	0	0	0	0	NA	NA	NA	NA	NA
ENSMUSG00000011034	Slc5a1	0	0	0	0.692545	0	0	0.115424	0.00882023	0.0947434	0.0930959	0.925827	NA
ENSMUSG00000011052	1700049J03Rik	0	0	0	0	0	0	0	NA	NA	NA	NA	NA
ENSMUSG00000011096	Akt1s1	292.743	538.309	457.44	335.885	585.405	774.498	497.38	0.336859	0.227276	1.48216	0.138299	0.416758
ENSMUSG00000011114	Tbrg1	837.851	944.966	998.9	878.84	838.507	733.311	872.063	-0.17066	0.145713	-1.1712	0.241517	0.557724
ENSMUSG00000011118	Panx3	0.917691	0	0	0	0	0	0.152948	-0.0358422	0.0947434	-0.378309	0.705201	NA
ENSMUSG00000011148	Adssl1	1.83538	0	1.33365	0	3.44356	0	1.1021	0.00394474	0.156422	0.0252186	0.979881	NA
ENSMUSG00000011154	Cfap161	0.917691	1.4628	2.66729	2.07764	0	1.79075	1.48603	-0.0366579	0.193232	-0.189709	0.849537	NA
ENSMUSG00000011158	Brf1	338.628	389.104	302.737	369.127	321.112	382.324	350.505	0.0546647	0.167841	0.325693	0.744657	0.906246
ENSMUSG00000011171	Vipr2	6.42383	8.77677	8.00187	7.618	6.02623	3.58149	6.73803	-0.143552	0.300374	-0.477911	0.632714	0.852443
ENSMUSG00000011179	Odc1	145.913	125.8	109.359	105.267	119.664	87.7466	115.625	-0.249626	0.217754	-1.14637	0.251643	0.570354
ENSMUSG00000011254	Thg1l	73.4152	54.1234	62.6813	40.8602	43.0445	42.9779	52.8504	-0.466007	0.258452	-1.80307	0.0713778	0.28807
ENSMUSG00000011256	Adam19	1611.46	1714.4	1527.02	910.005	773.94	748.532	1214.23	-0.94321	0.140194	-6.72787	1.72164e-11	2.60541e-09
ENSMUSG00000011257	Pabpc4	619.441	550.011	686.827	638.527	693.017	383.22	595.174	-0.102318	0.190423	-0.537316	0.591049	0.830102
ENSMUSG00000011263	Exoc3l2	1.83538	0	0	4.15527	0	0	0.998442	0.0579288	0.142673	0.406024	0.684725	NA
ENSMUSG00000011267	Zfp296	0.917691	0	0	0	0	0	0.152948	-0.0358422	0.0947434	-0.378309	0.705201	NA
ENSMUSG00000011305	Plin5	0	0	0	0.692545	0	0	0.115424	0.00882023	0.0947434	0.0930959	0.925827	NA
ENSMUSG00000011306	Sugp1	157.843	219.419	182.709	190.45	191.978	213.099	192.583	0.0850747	0.190901	0.445649	0.655851	0.864565
ENSMUSG00000011349	Dmrtc2	0	0	0	0.692545	0	0	0.115424	0.00882023	0.0947434	0.0930959	0.925827	NA
ENSMUSG00000011350	Gm5893	0	0	0	0.692545	0	0	0.115424	0.00882023	0.0947434	0.0930959	0.925827	NA
ENSMUSG00000011382	Dhdh	25.6953	30.7187	38.6757	24.9316	10.3307	17.9075	24.7099	-0.507818	0.305547	-1.66199	0.096514	0.343162
ENSMUSG00000011427	Zfp790	63.3206	43.8839	34.6748	45.708	35.2965	39.3964	43.7134	-0.183401	0.277247	-0.661509	0.508286	0.783516
ENSMUSG00000011463	Cpb1	0	1.4628	0	0.692545	0	0.895373	0.508452	0.0102274	0.119443	0.0856263	0.931763	NA
ENSMUSG00000011486	Slc25a41	0.917691	0	0	0.692545	0	0	0.268373	-0.0136866	0.0947673	-0.144423	0.885166	NA
ENSMUSG00000011589	Fsd1	38.543	27.7931	26.6729	32.5496	20.6614	26.8612	28.8469	-0.15027	0.295675	-0.508226	0.611295	0.840412
ENSMUSG00000011632	Pinlyp	0	0	0	0	0	0	0	NA	NA	NA	NA	NA
ENSMUSG00000011658	Fuz	420.302	494.425	493.449	430.071	414.088	491.56	457.316	-0.0692053	0.157691	-0.438865	0.660759	0.867255
ENSMUSG00000011751	Sptbn4	13.7654	16.0908	9.33552	15.236	10.3307	17.0121	13.6284	0.0615597	0.314503	0.195737	0.844816	0.949171
ENSMUSG00000011752	Pgam1	69.7445	95.0817	76.0178	56.7887	92.1152	121.771	85.2531	0.134057	0.254415	0.526923	0.598247	0.833214
ENSMUSG00000011831	Evi5	747	779.67	700.164	946.71	1021.02	954.468	858.171	0.372425	0.137243	2.71362	0.00665517	0.0588812
ENSMUSG00000011832	Evi5l	197.303	165.296	196.046	277.018	257.406	233.692	221.127	0.415606	0.180995	2.29623	0.0216625	0.13504
ENSMUSG00000011837	Snapc2	306.509	247.212	300.07	252.087	261.711	347.405	285.832	0.00733383	0.183126	0.040048	0.968055	0.990538
ENSMUSG00000011877	Git1	718.552	649.481	681.493	418.99	641.363	1010.88	686.792	0.0116411	0.211157	0.0551302	0.956035	0.986426
ENSMUSG00000011884	Gltp	136.736	115.561	138.699	131.584	108.472	100.282	121.889	-0.174	0.211579	-0.822389	0.410856	0.716277
ENSMUSG00000011958	Bnip2	3622.12	3222.54	3791.55	3895.57	3991.09	3404.21	3654.51	0.0820499	0.132526	0.619122	0.535836	0.799261
ENSMUSG00000011960	Ccnt1	868.135	873.289	834.862	725.788	898.769	680.484	813.554	-0.150984	0.150361	-1.00414	0.315309	0.636008
ENSMUSG00000012017	Scarf2	28.4484	33.6443	41.343	33.9347	26.6876	39.3964	33.9091	-0.0285657	0.287207	-0.0994602	0.920773	0.97481
ENSMUSG00000012042	4930579F01Rik	0	0	0	0	0	0	0	NA	NA	NA	NA	NA
ENSMUSG00000012076	Brms1l	256.036	280.857	237.389	232.003	235.884	341.137	263.884	0.0559499	0.18987	0.294676	0.768242	0.915761
ENSMUSG00000012114	Med15	137.654	112.635	120.028	101.112	109.333	86.8512	111.269	-0.278028	0.214725	-1.29481	0.195386	0.501381
ENSMUSG00000012117	Dhdds	216.575	182.849	230.721	164.133	150.656	193.401	189.722	-0.281001	0.191151	-1.47005	0.141548	0.421278
ENSMUSG00000012123	Crybg2	0	0	0	0.692545	0	0	0.115424	0.00882023	0.0947434	0.0930959	0.925827	NA
ENSMUSG00000012126	Ubxn11	141.324	160.908	190.711	141.279	162.708	194.296	165.204	0.0153211	0.20311	0.0754327	0.93987	0.981825
ENSMUSG00000012187	Mogat1	7.34152	2.92559	1.33365	2.77018	4.30445	0.895373	3.26179	-0.115587	0.250498	-0.461429	0.644491	NA
ENSMUSG00000012211	Tex22	0	0	0	0	0	0	0	NA	NA	NA	NA	NA
ENSMUSG00000012282	Wnt8a	0	0	0	0	0	0.895373	0.149229	0.00882023	0.0947434	0.0930959	0.925827	NA
ENSMUSG00000012296	Tjap1	288.155	184.312	293.402	371.204	266.015	205.04	268.021	0.117621	0.215132	0.546739	0.584558	0.826611
ENSMUSG00000012350	Ehf	0	0	0	0	0	0	0	NA	NA	NA	NA	NA
ENSMUSG00000012396	Nanog	6.42383	2.92559	0	0.692545	7.74801	0	2.965	-0.0272762	0.217441	-0.125442	0.900174	NA
ENSMUSG00000012405	Rpl15	90.8514	52.6606	94.6888	125.351	80.9237	53.7224	83.0329	0.0960999	0.266082	0.361166	0.717975	0.894567
ENSMUSG00000012422	Tmem167	557.038	491.499	537.459	620.521	650.833	534.538	565.315	0.17467	0.151852	1.15027	0.250034	0.568796
ENSMUSG00000012428	Steap4	0	0	0	0	0	0	0	NA	NA	NA	NA	NA
ENSMUSG00000012429	Mplkip	154.172	138.966	162.705	160.671	118.803	97.5957	138.819	-0.233266	0.216131	-1.07928	0.280462	0.60354
ENSMUSG00000012443	Kif11	1208.6	1259.47	1017.57	1133.7	1158.76	925.816	1117.32	-0.108021	0.149475	-0.722672	0.469881	0.75859
ENSMUSG00000012483	Rpa3	154.172	187.238	101.357	84.4905	88.6717	77.8975	115.638	-0.688727	0.228931	-3.00845	0.00262581	0.0304112
ENSMUSG00000012519	Mlkl	22.9423	23.4047	21.3383	12.4658	13.7742	27.7566	20.2803	-0.195846	0.310148	-0.631461	0.527739	0.794208
ENSMUSG00000012520	Phox2b	0	0	0	0	0	0	0	NA	NA	NA	NA	NA
ENSMUSG00000012535	Tnpo3	2880.63	3283.98	3398.13	2908	2997.62	3081.87	3091.7	-0.0852038	0.128115	-0.665058	0.506013	0.782035
ENSMUSG00000012609	Ttll5	355.146	374.476	369.42	333.114	310.781	306.218	341.526	-0.194256	0.15797	-1.2297	0.218809	0.530903
ENSMUSG00000012640	Zfp715	93.6044	64.363	68.0159	104.574	85.2281	106.549	87.0559	0.315612	0.235165	1.34209	0.179568	0.47907
ENSMUSG00000012705	Retn	2.75307	1.4628	5.33458	0	0	0	1.59174	-0.319057	0.186428	-1.71143	0.0870027	NA
ENSMUSG00000012777	Acpt	241.353	245.75	284.066	268.708	307.338	482.606	304.97	0.402474	0.202543	1.9871	0.0469113	0.22327
ENSMUSG00000012819	Cdh23	2.75307	2.92559	10.6692	5.54036	4.30445	1.79075	4.6639	-0.117129	0.274184	-0.42719	0.669241	NA
ENSMUSG00000012848	Rps5	8990.61	9083.96	9794.29	7262.03	8280.04	8010.9	8570.31	-0.233025	0.123473	-1.88726	0.0591257	0.257823
ENSMUSG00000012889	Podnl1	0	0	0	0	0	0	0	NA	NA	NA	NA	NA
ENSMUSG00000013033	Adgrl1	2078.57	1769.98	2237.86	1529.14	1448.02	1737.92	1800.25	-0.348791	0.14266	-2.44492	0.0144884	0.10259
ENSMUSG00000013076	Amotl1	5708.04	4610.73	6949.62	5306.28	4428.42	3541.2	5090.72	-0.34936	0.169447	-2.06177	0.0392301	0.198841
ENSMUSG00000013083	2200002J24Rik	0.917691	0	0	0	0	0	0.152948	-0.0358422	0.0947434	-0.378309	0.705201	NA
ENSMUSG00000013089	Etv5	472.611	542.697	462.775	361.509	280.65	438.733	426.496	-0.411381	0.177631	-2.31592	0.0205625	0.129872
ENSMUSG00000013091	Tmem190	0	0	0	0	0	0	0	NA	NA	NA	NA	NA
ENSMUSG00000013150	Gfod2	374.418	465.169	544.127	337.962	458.854	402.918	430.575	-0.185992	0.178274	-1.04329	0.296813	0.619514
ENSMUSG00000013155	Enkd1	135.818	137.503	136.032	109.422	129.134	140.574	131.414	-0.0995675	0.204219	-0.487553	0.625866	0.847922
ENSMUSG00000013158	4933405L10Rik	4.58845	1.4628	0	0.692545	0	0.895373	1.27319	-0.153897	0.175279	-0.878012	0.379937	NA
ENSMUSG00000013160	Atp6v0d1	348.722	359.848	412.096	470.931	602.623	718.985	485.534	0.619967	0.175138	3.53988	0.000400306	0.00723647
ENSMUSG00000013236	Ptprs	1397.64	1187.79	1265.63	1323.45	1098.5	1179.21	1242.04	-0.0922802	0.140814	-0.655335	0.512252	0.785154
ENSMUSG00000013275	Slc41a1	136.736	152.131	138.699	230.618	188.535	149.527	166.041	0.366306	0.204892	1.78781	0.0738072	0.294229
ENSMUSG00000013338	Fer1l4	0	0	0	0	2.58267	0	0.430445	0.052578	0.0965928	0.544326	0.586217	NA
ENSMUSG00000013353	4931406B18Rik	0	0	0	0	0	0	0	NA	NA	NA	NA	NA
ENSMUSG00000013367	Iglon5	271.636	285.245	270.73	243.776	279.789	568.562	319.956	0.337389	0.22659	1.48898	0.136492	0.413587
ENSMUSG00000013415	Igf2bp1	0.917691	0	0	0.692545	0	0	0.268373	-0.0136866	0.0947673	-0.144423	0.885166	NA
ENSMUSG00000013418	B4galnt2	1.83538	0	0	0.692545	0	0	0.421321	-0.0426429	0.104734	-0.407153	0.683895	NA
ENSMUSG00000013419	Zfp651	119.3	100.933	62.6813	124.658	113.637	93.1188	102.388	0.183485	0.238026	0.770861	0.44079	0.738289
ENSMUSG00000013465	Nelfb	330.369	334.98	377.422	311.645	409.784	504.99	378.198	0.210856	0.183781	1.14733	0.251247	0.570074
ENSMUSG00000013483	Card14	1.83538	1.4628	1.33365	7.618	3.44356	0	2.61556	0.182513	0.226073	0.80732	0.419482	NA
ENSMUSG00000013495	Tmem175	263.377	238.436	276.065	303.335	324.556	364.417	295.031	0.321514	0.169248	1.89966	0.0574776	0.252997
ENSMUSG00000013523	Bcas1	1496.75	1554.95	1411	1620.56	1824.23	1867.75	1629.21	0.239581	0.132299	1.8109	0.0701563	0.284911
ENSMUSG00000013539	Tango2	83.5098	96.5445	86.6869	108.73	120.525	70.7345	94.455	0.145243	0.235961	0.615539	0.538199	0.800822
ENSMUSG00000013562	4833413E03Rik	0	0	0	0	0	0	0	NA	NA	NA	NA	NA
ENSMUSG00000013584	Aldh1a2	0	0	0	0	0	0	0	NA	NA	NA	NA	NA
ENSMUSG00000013593	Ndufs2	1936.33	1968.92	2093.82	2253.54	2085.94	1897.3	2039.31	0.0539681	0.131367	0.410819	0.681205	0.876162
ENSMUSG00000013611	Snx31	0	0	0	0	0	0	0	NA	NA	NA	NA	NA
ENSMUSG00000013622	Atraid	593.746	614.374	540.126	711.244	669.773	735.997	644.21	0.260777	0.14385	1.81284	0.0698567	0.28433
ENSMUSG00000013629	Cad	653.396	571.953	554.796	347.658	443.358	513.944	514.184	-0.415573	0.169979	-2.44485	0.0144913	0.10259
ENSMUSG00000013643	Lypd8	0	0	0	0	0	0	0	NA	NA	NA	NA	NA
ENSMUSG00000013646	Sh3bp5l	618.523	750.414	766.846	610.825	600.901	698.391	674.317	-0.149382	0.152074	-0.982297	0.325953	0.647749
ENSMUSG00000013653	1810065E05Rik	0	0	0	0	0	0	0	NA	NA	NA	NA	NA
ENSMUSG00000013662	Atad1	742.412	577.804	598.807	919.008	748.114	486.188	678.722	0.148248	0.192737	0.769174	0.44179	0.739111
ENSMUSG00000013663	Pten	848.864	760.654	668.156	823.437	717.982	757.486	762.763	0.0114127	0.149135	0.0765258	0.939001	0.981536
ENSMUSG00000013668	4933402N03Rik	0	0	0	0	0	0	0	NA	NA	NA	NA	NA
ENSMUSG00000013698	Pea15a	7731.54	8260.41	7777.82	6620.73	10898	12571	8976.59	0.310166	0.178148	1.74106	0.0816738	0.311596
ENSMUSG00000013701	Timm23	6.42383	2.92559	5.33458	9.00309	7.74801	16.1167	7.9253	0.410673	0.304233	1.34986	0.177061	0.476098
ENSMUSG00000013707	Tnfaip8l2	0	0	0	0	0	0	0	NA	NA	NA	NA	NA
ENSMUSG00000013736	Trnt1	825.921	865.975	732.171	756.26	657.72	671.53	751.596	-0.204136	0.145405	-1.40391	0.160344	0.453158
ENSMUSG00000013766	Ly6g6e	4.58845	4.38839	5.33458	0	1.72178	4.47687	3.41834	-0.233542	0.248459	-0.939963	0.347237	NA
ENSMUSG00000013787	Ehmt2	713.963	724.084	734.838	576.89	788.575	805.836	724.031	-0.00194928	0.159014	-0.0122586	0.990219	0.996895
ENSMUSG00000013822	Elof1	1010.38	1361.86	1201.61	817.204	1315.44	1444.24	1191.79	0.00135704	0.184831	0.00734205	0.994142	0.998149
ENSMUSG00000013833	Med16	278.978	402.269	461.441	275.633	390.844	464.699	378.977	-0.0110236	0.204214	-0.0539808	0.95695	0.986717
ENSMUSG00000013846	St3gal1	6.42383	17.5535	18.671	15.9285	7.74801	7.16298	12.248	-0.191755	0.31294	-0.612751	0.540041	0.802061
ENSMUSG00000013858	Tmem259	499.224	475.409	394.759	315.801	414.949	593.632	448.962	-0.0454603	0.19706	-0.230692	0.817554	0.937716
ENSMUSG00000013878	Rnf170	60.5676	54.1234	56.0131	86.5682	86.9499	71.6298	69.3087	0.425658	0.241876	1.75982	0.0784388	0.304655
ENSMUSG00000013921	Clip3	194.55	162.37	242.723	165.518	310.781	341.137	236.18	0.376856	0.224953	1.67526	0.0938826	0.337892
ENSMUSG00000013928	Thap8	5.50614	5.85118	0	6.23291	8.6089	1.79075	4.66498	0.12538	0.266542	0.470394	0.638074	NA
ENSMUSG00000013936	Myl2	0	0	0	0	0	0	0	NA	NA	NA	NA	NA
ENSMUSG00000013973	Dedd	225.752	270.617	294.736	269.4	258.267	258.763	262.922	-0.0034546	0.174686	-0.019776	0.984222	0.995379
ENSMUSG00000013974	Mcemp1	0	0	0	0	0	0.895373	0.149229	0.00882023	0.0947434	0.0930959	0.925827	NA
ENSMUSG00000013997	Nit1	267.966	321.815	321.408	328.267	327.138	322.334	314.821	0.097825	0.165004	0.592864	0.553272	0.811323
ENSMUSG00000014030	Pax5	0	0	0	0.692545	0	0	0.115424	0.00882023	0.0947434	0.0930959	0.925827	NA
ENSMUSG00000014039	Prdm15	95.4398	98.0073	96.0224	93.4936	86.9499	103.863	95.6294	-0.0222295	0.219667	-0.101197	0.919394	0.974389
ENSMUSG00000014074	Rnf168	968.164	1002.02	1085.59	769.418	824.733	820.162	911.68	-0.322869	0.136337	-2.36817	0.0178763	0.117845
ENSMUSG00000014075	Tctex1d2	223.916	215.031	358.751	293.639	189.396	179.075	243.301	-0.226948	0.219001	-1.03629	0.300066	0.622264
ENSMUSG00000014077	Chp1	334.039	242.824	281.399	308.183	377.931	344.719	314.849	0.235767	0.176401	1.33654	0.181373	0.48138
ENSMUSG00000014104	Sval2	0	0	0	0.692545	0	0	0.115424	0.00882023	0.0947434	0.0930959	0.925827	NA
ENSMUSG00000014158	Trpv4	0	1.4628	0	1.38509	0	0	0.474648	0.00404621	0.108725	0.037215	0.970314	NA
ENSMUSG00000014164	Klhl3	43.1315	38.0327	46.6776	69.9471	82.6455	56.4085	56.1405	0.552997	0.259558	2.13053	0.033128	0.179106
ENSMUSG00000014177	Tvp23b	353.311	383.252	410.763	379.515	557.857	597.214	446.985	0.381282	0.180525	2.11207	0.0346805	0.183998
ENSMUSG00000014195	Dnajc7	1732.6	2137.14	2039.14	1967.52	1951.64	1948.33	1962.73	-0.00864631	0.133874	-0.0645854	0.948504	0.984283
ENSMUSG00000014198	Zfp385c	553.367	538.309	598.807	332.422	432.167	512.153	494.537	-0.373645	0.172261	-2.16906	0.0300781	0.168586
ENSMUSG00000014226	Cacybp	1938.16	1860.68	1560.36	1269.44	1074.39	975.061	1446.35	-0.649547	0.149537	-4.34372	1.4009e-05	0.000448796
ENSMUSG00000014232	Cluap1	397.36	542.697	468.109	490.322	439.915	468.28	467.781	-0.00523062	0.162407	-0.0322068	0.974307	0.992204
ENSMUSG00000014243	Zswim7	35.7899	42.4211	60.014	48.4782	51.6534	38.501	46.1429	0.0112383	0.273064	0.0411561	0.967171	0.990229
ENSMUSG00000014245	Pigl	41.2961	48.2723	41.343	28.3944	43.9054	35.8149	39.8377	-0.203438	0.277824	-0.732255	0.464013	0.754443
ENSMUSG00000014294	Ndufa2	3427.57	3522.41	4032.94	3239.73	3779.31	5022.15	3837.35	0.123444	0.159613	0.773392	0.43929	0.737332
ENSMUSG00000014301	Pam16	30.2838	21.9419	30.6738	20.0838	29.2703	49.2455	30.2499	0.151937	0.300562	0.505509	0.613201	0.841717
ENSMUSG00000014303	Glis2	147.748	86.3049	122.695	118.425	102.446	88.6419	111.044	-0.179017	0.229183	-0.781108	0.434739	0.733969
ENSMUSG00000014313	Cox6c	2081.32	2100.57	2204.52	1527.06	2178.91	2575.99	2111.4	-0.0223913	0.167032	-0.134054	0.89336	0.966708
ENSMUSG00000014329	Bicc1	269.801	320.352	260.061	322.726	258.267	298.159	288.228	0.0473403	0.174449	0.271371	0.786106	0.924043
ENSMUSG00000014349	Ube2z	419.385	362.773	374.754	369.127	237.606	188.028	325.279	-0.474523	0.204942	-2.3154	0.0205911	0.129993
ENSMUSG00000014351	Gip	0	0	0	0	0	0	0	NA	NA	NA	NA	NA
ENSMUSG00000014353	Tmem87b	280.813	264.766	296.069	289.484	323.695	359.94	302.461	0.191273	0.16884	1.13287	0.25727	0.576843
ENSMUSG00000014355	Anapc1	1114.08	1168.77	832.195	992.418	947.84	1081.61	1022.82	-0.0413779	0.15549	-0.266112	0.790153	0.925407
ENSMUSG00000014361	Mertk	173.444	206.254	168.039	242.391	265.154	304.427	226.618	0.5159	0.18375	2.80762	0.00499092	0.047631
ENSMUSG00000014402	Tsg101	115.629	136.04	125.363	139.202	123.107	106.549	124.315	-0.0218137	0.209384	-0.10418	0.917026	0.973815
ENSMUSG00000014418	Hps5	102.781	83.3794	80.0187	88.6458	66.2885	116.399	89.5854	0.0165677	0.240935	0.0687641	0.945177	0.983422
ENSMUSG00000014426	Map3k4	635.042	520.755	566.799	472.316	526.865	555.131	546.151	-0.141903	0.15367	-0.923431	0.355783	0.671503
ENSMUSG00000014444	Piezo1	468.94	484.185	454.773	294.332	365.878	325.02	398.855	-0.480593	0.159042	-3.0218	0.00251272	0.0293798
ENSMUSG00000014453	Blk	0	0	0	0	0	0	0	NA	NA	NA	NA	NA
ENSMUSG00000014470	Rnf166	103.699	84.8421	116.027	156.515	117.942	98.491	112.919	0.248298	0.227478	1.09153	0.275041	0.597295
ENSMUSG00000014496	Ankrd28	344.134	380.327	304.071	447.384	352.965	320.544	358.237	0.115702	0.176244	0.656484	0.511513	0.784891
ENSMUSG00000014498	Ankrd52	201.892	223.808	210.716	176.599	274.624	348.3	239.323	0.285162	0.211125	1.35067	0.1768	0.475885
ENSMUSG00000014503	Pkd2l2	30.2838	14.628	21.3383	26.3167	24.1049	14.326	21.8329	-0.0290875	0.308648	-0.0942415	0.924917	0.9768
ENSMUSG00000014504	Srp19	870.888	744.563	908.212	1002.11	787.714	672.425	830.986	-0.0325135	0.165668	-0.196257	0.844409	0.949049
ENSMUSG00000014529	Tmbim7	0.917691	0	0	0.692545	0	0.895373	0.417602	0.0101209	0.112144	0.0902489	0.928089	NA
ENSMUSG00000014542	Clec4f	0	0	0	0	0	0	0	NA	NA	NA	NA	NA
ENSMUSG00000014543	Klra17	0	0	0	0	0	0	0	NA	NA	NA	NA	NA
ENSMUSG00000014547	Wdfy2	266.13	244.287	242.723	241.006	272.041	334.87	266.843	0.152066	0.18025	0.84364	0.398871	0.706426
ENSMUSG00000014550	Rbsn	298.249	254.526	305.405	435.611	335.747	298.159	321.283	0.288714	0.181733	1.58867	0.112135	0.372298
ENSMUSG00000014551	Mrps25	1032.4	1021.03	1073.58	973.026	1029.62	1055.64	1030.89	-0.0308173	0.132423	-0.232718	0.81598	0.936912
ENSMUSG00000014554	Dguok	143.16	115.561	146.701	86.5682	77.4801	105.654	112.521	-0.50995	0.218154	-2.33757	0.0194095	0.124665
ENSMUSG00000014592	Camta1	166.102	196.015	130.697	118.425	136.021	87.7466	139.168	-0.449686	0.219225	-2.05125	0.0402423	0.202353
ENSMUSG00000014599	Csf1	176.197	187.238	109.359	146.127	98.1415	106.549	137.269	-0.362161	0.227646	-1.5909	0.111633	0.371252
ENSMUSG00000014601	Strip1	1234.29	1303.35	1436.34	1171.09	1169.95	1258	1262.17	-0.135644	0.134283	-1.01014	0.31243	0.632985
ENSMUSG00000014602	Kif1a	916.773	923.024	845.531	950.172	1371.4	1369.03	1062.65	0.42572	0.16061	2.65065	0.00803375	0.066696
ENSMUSG00000014603	Alx3	0	0	0	0	0	0	0	NA	NA	NA	NA	NA
ENSMUSG00000014606	Slc25a11	719.469	884.991	962.892	957.098	855.725	929.397	884.929	0.0914315	0.1509	0.605909	0.544575	0.805183
ENSMUSG00000014609	Chrne	0	1.4628	0	0	0	0	0.243799	-0.0358422	0.0947434	-0.378309	0.705201	NA
ENSMUSG00000014633	Cmc2	414.796	362.773	422.765	308.183	341.773	350.986	366.88	-0.246107	0.160385	-1.53447	0.124914	0.394485
ENSMUSG00000014668	Chfr	388.183	582.193	474.778	435.611	642.224	707.345	538.389	0.275363	0.19068	1.44412	0.148706	0.433835
ENSMUSG00000014686	Ceacam16	0	2.92559	0	0	0	0.895373	0.636827	-0.0519914	0.119842	-0.433832	0.664411	NA
ENSMUSG00000014704	Hoxa2	0	1.4628	0	4.15527	0.86089	1.79075	1.37828	0.180805	0.183585	0.984855	0.324695	NA
ENSMUSG00000014725	Adam28	0	0	0	0	0	0	0	NA	NA	NA	NA	NA
ENSMUSG00000014747	Ankrd53	0	0	0	0.692545	0	0	0.115424	0.00882023	0.0947434	0.0930959	0.925827	NA
ENSMUSG00000014748	Tex261	1049.84	912.784	1172.27	1365.01	1157.04	992.073	1108.17	0.153943	0.157422	0.977901	0.328123	0.649578
ENSMUSG00000014763	Fam120b	136.736	153.594	112.026	142.664	151.517	128.934	137.578	0.0648749	0.205311	0.315984	0.752015	0.908818
ENSMUSG00000014767	Tbp	246.859	247.212	241.39	337.962	251.38	212.203	256.168	0.113853	0.191437	0.59473	0.552024	0.810472
ENSMUSG00000014769	Psmb1	1951.93	1878.23	2145.83	1607.4	1655.49	1633.16	1812.01	-0.275095	0.128288	-2.14435	0.032005	0.175124
ENSMUSG00000014771	Pdcd2	161.514	163.833	161.371	241.006	153.238	145.05	171.002	0.132389	0.212302	0.623588	0.532898	0.797265
ENSMUSG00000014773	Dll1	167.02	181.387	112.026	191.835	214.362	290.996	192.938	0.516593	0.213257	2.4224	0.0154183	0.106534
ENSMUSG00000014776	Nol3	209.233	234.047	246.724	168.981	246.215	227.425	222.104	-0.0921484	0.191373	-0.481512	0.630153	0.850737
ENSMUSG00000014778	Fhod1	407.455	302.799	373.421	254.857	447.663	342.033	354.704	-0.0512548	0.196909	-0.260297	0.794635	0.928369
ENSMUSG00000014782	Plekhg4	11.0123	0	6.66823	5.54036	3.44356	0	4.44407	-0.192525	0.249451	-0.771798	0.440234	NA
ENSMUSG00000014786	Slc9a5	176.197	160.908	182.709	130.891	88.6717	188.924	154.717	-0.29574	0.227553	-1.29966	0.193719	0.499382
ENSMUSG00000014791	Elmo3	1.83538	5.85118	2.66729	5.54036	1.72178	14.326	5.32366	0.272893	0.275937	0.988968	0.322679	NA
ENSMUSG00000014813	Stc1	221.163	231.122	198.713	121.888	84.3672	105.654	160.485	-0.934984	0.201675	-4.63608	3.55076e-06	0.000145042
ENSMUSG00000014837	4931428F04Rik	175.279	196.015	217.384	145.435	204.031	209.517	191.277	-0.0663056	0.19866	-0.333763	0.738558	0.903942
ENSMUSG00000014846	Tppp3	21.1069	14.628	26.6729	2.07764	6.02623	2.68612	12.1996	-1.08661	0.3131	-3.47048	0.000519528	0.0088292
ENSMUSG00000014850	Msh3	330.369	337.906	260.061	245.854	246.215	271.298	281.95	-0.260203	0.174002	-1.4954	0.13481	0.410386
ENSMUSG00000014852	Adamts13	0	0	0	0	0	0	0	NA	NA	NA	NA	NA
ENSMUSG00000014856	Tmem208	457.928	468.095	501.451	384.363	485.542	455.745	458.854	-0.100095	0.157777	-0.634406	0.525816	0.79314
ENSMUSG00000014859	E2f4	66.9914	61.4374	34.6748	102.497	55.097	45.664	61.0602	0.231978	0.279443	0.830142	0.406458	0.714213
ENSMUSG00000014867	Surf4	793.802	680.2	873.538	1037.43	821.289	776.288	830.425	0.155332	0.159925	0.971284	0.331407	0.651336
ENSMUSG00000014873	Surf2	625.865	525.144	625.48	861.526	668.912	563.19	645.019	0.217961	0.171249	1.27278	0.203097	0.512501
ENSMUSG00000014905	Dnajb9	41.2961	17.5535	34.6748	38.7825	55.9579	41.1872	38.242	0.359533	0.289107	1.2436	0.213647	0.523735
ENSMUSG00000014907	Naf1	351.475	394.955	354.75	278.403	328.86	282.938	331.897	-0.283402	0.164245	-1.72549	0.0844395	0.317723
ENSMUSG00000014932	Yes1	512.989	611.449	414.764	556.114	631.893	554.236	546.907	0.165929	0.166345	0.997497	0.318523	0.639382
ENSMUSG00000014956	Ppp1cb	550.614	482.723	429.434	524.949	477.794	486.188	491.95	0.0218648	0.156588	0.139633	0.88895	0.965804
ENSMUSG00000014959	Gorasp2	1071.86	879.14	1094.92	1006.27	1061.48	1068.18	1030.31	0.0384544	0.142165	0.270491	0.786783	0.924483
ENSMUSG00000014980	Tsen15	184.456	201.866	204.048	224.385	179.926	142.364	189.507	-0.0935082	0.200008	-0.467523	0.640126	0.856196
ENSMUSG00000015001	Oc90	0	0	0	0	0	0	0	NA	NA	NA	NA	NA
ENSMUSG00000015002	Efr3a	565.297	605.597	613.477	743.794	681.825	603.481	635.579	0.176149	0.148722	1.18442	0.236247	0.552623
ENSMUSG00000015013	Trappc2l	138.571	141.891	164.038	117.04	161.847	195.191	153.097	0.078681	0.213762	0.368077	0.712815	0.892403
ENSMUSG00000015016	Acsf3	53.2261	48.2723	46.6776	42.2453	49.0707	59.0946	49.7644	0.0104792	0.263371	0.0397889	0.968261	0.990538
ENSMUSG00000015023	Ddx19a	1231.54	1516.92	1080.25	1110.15	828.176	1291.13	1176.36	-0.22465	0.173726	-1.29313	0.195967	0.502021
ENSMUSG00000015027	Galns	57.8145	48.2723	53.3458	61.6365	64.5668	58.1993	57.3059	0.163417	0.25187	0.648813	0.516459	0.787651
ENSMUSG00000015053	Gata2	0	1.4628	1.33365	0	0	0	0.466073	-0.0752888	0.10741	-0.700946	0.483337	NA
ENSMUSG00000015083	C8g	7.34152	2.92559	8.00187	5.54036	7.74801	3.58149	5.85648	-0.0416135	0.292124	-0.142451	0.886723	NA
ENSMUSG00000015085	Entpd2	0	0	0	1.38509	0	0	0.230848	0.0304278	0.094776	0.32105	0.748173	NA
ENSMUSG00000015087	Rabl6	2030.85	2096.19	2415.23	1891.34	1588.34	1823.88	1974.3	-0.286998	0.137882	-2.08147	0.0373906	0.19333
ENSMUSG00000015090	Ptgds	558.874	678.737	761.511	464.698	586.266	670.634	620.12	-0.197357	0.172162	-1.14635	0.251652	0.570354
ENSMUSG00000015092	Edf1	1468.3	1655.88	1544.36	1051.98	1342.13	1965.34	1504.67	-0.0900674	0.18159	-0.495992	0.6199	0.844923
ENSMUSG00000015093	Clic3	0	0	0	0	0	0	0	NA	NA	NA	NA	NA
ENSMUSG00000015094	Npdc1	176.197	152.131	208.049	205.686	173.039	126.248	173.558	-0.0737309	0.210576	-0.35014	0.726234	0.898113
ENSMUSG00000015095	Fbxw5	194.55	190.163	206.715	155.823	167.013	331.288	207.592	0.120152	0.229029	0.524616	0.59985	0.834205
ENSMUSG00000015112	Slc25a13	269.801	324.741	250.725	256.242	278.928	256.077	272.752	-0.0854221	0.173634	-0.491967	0.622743	0.846048
ENSMUSG00000015120	Ube2i	1114.08	939.115	1064.25	949.48	1108.83	1192.64	1061.4	0.0553769	0.146259	0.378621	0.704969	0.88815
ENSMUSG00000015126	Tsr3	718.552	719.695	896.209	877.455	690.434	784.347	781.115	0.0114611	0.155753	0.0735851	0.941341	0.98265
ENSMUSG00000015127	Unkl	66.0737	43.8839	80.0187	72.7173	100.724	70.7345	72.3587	0.282811	0.2537	1.11474	0.264961	0.586784
ENSMUSG00000015133	Lrrk1	89.016	102.396	96.0224	71.3322	115.359	116.399	98.4207	0.0625095	0.233998	0.267137	0.789364	0.924947
ENSMUSG00000015134	Aldh1a3	14.683	14.628	18.671	9.69564	14.6351	8.05836	13.3952	-0.286956	0.314525	-0.912348	0.361585	0.677307
ENSMUSG00000015143	Actn1	190.88	169.684	212.05	175.907	198.005	118.189	177.452	-0.190305	0.209185	-0.909746	0.362957	0.678698
ENSMUSG00000015149	Sirt2	484.541	434.45	541.46	719.555	726.591	565.876	578.745	0.429743	0.161022	2.66885	0.00761106	0.0642613
ENSMUSG00000015165	Hnrnpl	5088.59	4135.32	6145.44	4673.3	2114.35	1817.61	3995.77	-0.524723	0.30407	-1.72567	0.0844075	0.317678
ENSMUSG00000015176	Nolc1	1870.25	1922.11	1676.39	919.7	1584.04	924.92	1482.9	-0.611474	0.182475	-3.351	0.000805194	0.0123858
ENSMUSG00000015189	Casd1	492.8	408.12	380.089	338.655	307.338	353.672	380.112	-0.334039	0.165806	-2.01463	0.043943	0.214254
ENSMUSG00000015202	Cnksr3	84.4275	108.247	125.363	85.8756	116.22	119.085	106.536	0.0155563	0.227896	0.0682605	0.945578	0.98352
ENSMUSG00000015214	Mtmr1	123.888	95.0817	118.694	122.581	103.307	128.038	115.265	0.054102	0.214663	0.252032	0.801017	0.93061
ENSMUSG00000015217	Hmgb3	400.113	289.634	340.079	515.946	325.416	217.576	348.127	0.0343476	0.222807	0.154159	0.877485	0.960975
ENSMUSG00000015222	Map2	9123.68	9312.16	9194.15	10564.8	11154.6	9902.83	9875.36	0.187396	0.119817	1.56402	0.117813	0.381118
ENSMUSG00000015224	Cyp2j9	56.8968	59.9746	48.0112	125.351	165.291	126.248	96.962	1.12059	0.23065	4.85841	1.18334e-06	5.76788e-05
ENSMUSG00000015242	Nipsnap3a	0	0	0	0	0	0	0	NA	NA	NA	NA	NA
ENSMUSG00000015243	Abca1	41.2961	43.8839	16.0037	218.152	316.808	231.006	144.525	2.3504	0.244304	9.62078	6.53322e-22	3.14584e-19
ENSMUSG00000015247	Nipsnap3b	153.254	76.0654	158.704	176.599	124.829	108.34	132.965	0.0610014	0.242777	0.251266	0.801609	0.930852
ENSMUSG00000015289	Lage3	954.398	1119.04	1068.25	819.974	725.73	723.461	901.809	-0.442335	0.141854	-3.11824	0.00181935	0.0232392
ENSMUSG00000015290	Ubl4a	268.883	216.494	229.387	171.059	207.475	229.216	220.419	-0.216884	0.187563	-1.15632	0.247549	0.565571
ENSMUSG00000015291	Gdi1	233.093	212.105	221.385	295.024	261.711	224.739	241.343	0.208815	0.179539	1.16306	0.244804	0.562283
ENSMUSG00000015305	Sash1	434.068	522.218	401.427	656.533	766.192	763.753	590.699	0.64236	0.157419	4.08059	4.49221e-05	0.00123284
ENSMUSG00000015312	Gadd45b	33.9545	54.1234	38.6757	24.9316	26.6876	25.9658	34.0565	-0.492118	0.286485	-1.71778	0.085837	0.321232
ENSMUSG00000015314	Slamf6	0	0	0	2.07764	0	0	0.346273	0.043855	0.0950266	0.461503	0.644438	NA
ENSMUSG00000015316	Slamf1	0	0	0	0	2.58267	0	0.430445	0.052578	0.0965928	0.544326	0.586217	NA
ENSMUSG00000015335	Zdhhc12	78.0037	49.7351	92.0215	108.73	49.0707	53.7224	71.8805	-0.0391682	0.273086	-0.143428	0.885952	0.96514
ENSMUSG00000015337	Endog	133.983	140.428	132.031	162.056	121.386	185.342	145.871	0.180671	0.208487	0.866578	0.386173	0.697306
ENSMUSG00000015340	Cybb	0.917691	0	1.33365	0	0	0	0.375223	-0.0652587	0.100243	-0.651007	0.515042	NA
ENSMUSG00000015341	Golga7	30.2838	48.2723	57.3467	38.7825	40.4618	58.1993	45.5577	0.0200468	0.279007	0.0718506	0.942721	0.98289
ENSMUSG00000015342	Xk	37.6253	35.1071	61.3477	38.09	59.4014	50.1409	46.9521	0.102704	0.27657	0.371347	0.710379	0.89125
ENSMUSG00000015354	Pcolce2	69.7445	52.6606	53.3458	15.236	27.5485	22.3843	40.1533	-1.03769	0.282773	-3.6697	0.000242835	0.00481728
ENSMUSG00000015355	Cd48	0	0	0	0	0	0	0	NA	NA	NA	NA	NA
ENSMUSG00000015357	Clpx	268.883	326.203	217.384	334.499	291.842	250.704	281.586	0.102172	0.188364	0.54242	0.587529	0.828453
ENSMUSG00000015363	Trabd	663.49	678.737	602.808	551.959	468.324	594.528	593.308	-0.251579	0.153075	-1.6435	0.100279	0.35036
ENSMUSG00000015365	Mov10l1	6.42383	2.92559	4.00094	0	2.58267	9.8491	4.29702	-0.0303679	0.253696	-0.119702	0.904719	NA
ENSMUSG00000015377	Dennd6b	25.6953	30.7187	33.3411	30.472	37.8792	20.5936	29.7833	-0.00270789	0.295131	-0.0091752	0.992679	0.997829
ENSMUSG00000015396	Cd83	0.917691	1.4628	0	4.15527	2.58267	0.895373	1.66897	0.179828	0.202788	0.886778	0.375198	NA
ENSMUSG00000015401	Tmem27	0	0	0	1.38509	0	0	0.230848	0.0304278	0.094776	0.32105	0.748173	NA
ENSMUSG00000015405	Ace2	0	0	0	0	0	0	0	NA	NA	NA	NA	NA
ENSMUSG00000015437	Gzmb	0	0	0	0	0	0	0	NA	NA	NA	NA	NA
ENSMUSG00000015441	Gzmf	0	0	0	0	0	0	0	NA	NA	NA	NA	NA
ENSMUSG00000015443	Gzmn	0	0	0	0	0	0	0	NA	NA	NA	NA	NA
ENSMUSG00000015451	C4a	1.83538	4.38839	5.33458	0.692545	3.44356	2.68612	3.06343	-0.144236	0.248534	-0.580347	0.561681	NA
ENSMUSG00000015452	Ager	11.0123	19.0163	17.3374	16.6211	6.02623	40.2918	18.3842	0.201179	0.314367	0.639949	0.522206	0.790949
ENSMUSG00000015461	Atf6b	645.136	816.24	905.545	642.682	410.645	614.226	672.412	-0.456511	0.182009	-2.50818	0.0121355	0.0899406
ENSMUSG00000015467	Egfl8	669.914	702.142	717.501	689.083	742.948	907.013	738.1	0.152398	0.15185	1.00361	0.315568	0.63618
ENSMUSG00000015468	Notch4	6.42383	17.5535	8.00187	9.00309	27.5485	8.05836	12.7649	0.21517	0.311604	0.690522	0.489866	0.771836
ENSMUSG00000015474	Ppt2	145.913	159.445	186.71	149.59	145.49	170.121	159.545	-0.0696836	0.196393	-0.354818	0.722726	0.896567
ENSMUSG00000015476	Prrt1	53.2261	52.6606	74.6841	45.0155	73.1757	50.1409	58.1505	-0.0783205	0.263177	-0.297596	0.766012	0.914387
ENSMUSG00000015478	Rnf5	71.5799	98.0073	98.6897	156.515	124.829	93.1188	107.123	0.411215	0.234312	1.75499	0.0792613	0.306217
ENSMUSG00000015484	Fam163a	0	1.4628	0	1.38509	1.72178	0	0.761611	0.0571174	0.139358	0.409862	0.681907	NA
ENSMUSG00000015488	Cacfd1	438.656	431.525	532.124	453.617	451.106	646.459	492.248	0.132717	0.175988	0.754125	0.450774	0.745222
ENSMUSG00000015501	Hivep2	81.6745	71.677	73.3505	96.2638	125.69	112.817	93.5788	0.470869	0.225901	2.0844	0.0371234	0.192474
ENSMUSG00000015519	2310057J18Rik	0	0	0	0	0	0	0	NA	NA	NA	NA	NA
ENSMUSG00000015522	Arnt	215.657	200.403	238.722	282.559	203.17	205.936	224.408	0.0731587	0.190767	0.383498	0.701351	0.886522
ENSMUSG00000015533	Itga2	9.17691	11.7024	8.00187	28.3944	59.4014	30.4427	24.5199	1.16846	0.309239	3.77851	0.000157772	0.00336509
ENSMUSG00000015536	Mocs2	516.66	560.251	529.457	853.909	639.641	760.172	643.348	0.458307	0.15508	2.95529	0.00312378	0.0342323
ENSMUSG00000015542	Nat9	88.0983	140.428	120.028	101.804	81.7846	130.724	110.478	-0.117635	0.233363	-0.504086	0.614201	0.842187
ENSMUSG00000015568	Lpl	358.817	280.857	349.415	198.068	159.265	145.946	248.728	-0.879529	0.186441	-4.71746	2.38805e-06	0.000102835
ENSMUSG00000015575	Atp6v0e	408.372	459.318	424.099	517.331	400.314	327.707	422.857	-0.0451605	0.178378	-0.253173	0.800135	0.93061
ENSMUSG00000015579	Nkx2-5	0	0	0	0	0	0	0	NA	NA	NA	NA	NA
ENSMUSG00000015597	Zfp318	791.049	781.133	826.86	798.505	876.386	918.653	832.098	0.106227	0.138823	0.765197	0.444154	0.741047
ENSMUSG00000015599	Ttbk1	26.613	30.7187	22.672	38.09	49.0707	25.0704	32.0391	0.332992	0.293992	1.13266	0.257357	0.576948
ENSMUSG00000015605	Srf	725.893	571.953	769.513	952.25	1185.45	611.54	802.766	0.366636	0.1946	1.88405	0.0595579	0.258902
ENSMUSG00000015619	Gata3	0	1.4628	0	0.692545	5.16534	0.895373	1.36934	0.169351	0.179404	0.943963	0.345189	NA
ENSMUSG00000015627	Gata5	0	0	0	0	0	0	0	NA	NA	NA	NA	NA
ENSMUSG00000015647	Lama5	169.773	140.428	176.041	176.599	111.916	118.189	148.824	-0.220948	0.215539	-1.0251	0.305318	0.627377
ENSMUSG00000015652	Steap1	4.58845	4.38839	5.33458	9.00309	3.44356	9.8491	6.1012	0.204515	0.293891	0.695885	0.486501	NA
ENSMUSG00000015653	Steap2	47.7199	30.7187	34.6748	42.2453	49.0707	45.664	41.6822	0.191723	0.275523	0.695853	0.486521	0.769894
ENSMUSG00000015656	Hspa8	4019.48	3370.28	3815.56	2637.91	3582.16	2638.66	3344.01	-0.318711	0.150666	-2.11534	0.0344008	0.183248
ENSMUSG00000015659	Serac1	37.6253	40.9583	53.3458	65.0993	46.4881	57.3039	50.1368	0.27978	0.266344	1.05045	0.293513	0.616513
ENSMUSG00000015665	Awat1	0	0	0	2.77018	0	0	0.461697	0.0594078	0.0995362	0.596847	0.55061	NA
ENSMUSG00000015668	Pdzd11	439.574	460.781	437.436	508.328	488.986	523.793	476.483	0.174942	0.147753	1.18402	0.236404	0.552746
ENSMUSG00000015671	Psma2	2450.23	1829.96	2551.26	2394.13	1659.8	1262.48	2024.64	-0.325015	0.1896	-1.71421	0.0864897	0.322384
ENSMUSG00000015672	Mrpl32	334.039	343.757	360.084	389.903	357.269	361.731	357.797	0.0905816	0.157166	0.576343	0.564383	0.817235
ENSMUSG00000015697	Setdb1	1158.13	1354.55	1575.03	947.402	963.336	989.387	1164.64	-0.465342	0.147146	-3.16245	0.00156447	0.0207732
ENSMUSG00000015702	Anxa9	121.135	125.8	170.707	134.354	133.438	136.992	137.071	-0.0363993	0.207022	-0.175823	0.860433	0.95363
ENSMUSG00000015709	Arnt2	594.663	577.804	585.47	790.887	667.19	568.562	630.763	0.192186	0.157874	1.21734	0.223477	0.538037
ENSMUSG00000015711	Prune1	190.88	163.833	242.723	195.298	185.091	149.527	187.892	-0.151931	0.20022	-0.758823	0.447959	0.743321
ENSMUSG00000015714	Cers2	1037.91	1121.96	1511.02	1036.05	753.279	662.576	1020.47	-0.527768	0.1807	-2.92069	0.00349261	0.0369838
ENSMUSG00000015721	Nlrp5	0	0	0	0	0	0	0	NA	NA	NA	NA	NA
ENSMUSG00000015733	Capza2	1509.6	1445.24	1302.97	1860.87	1446.3	1401.26	1494.37	0.136581	0.149266	0.915018	0.360182	0.676033
ENSMUSG00000015745	Plekho1	1408.65	1590.06	1612.38	1090.76	1494.51	1691.36	1481.29	-0.100991	0.162249	-0.622446	0.533648	0.797792
ENSMUSG00000015747	Vps45	208.316	166.759	189.378	182.832	195.422	251.6	199.051	0.13567	0.194015	0.699278	0.484379	0.768371
ENSMUSG00000015748	Prpf3	329.451	437.376	342.747	310.26	321.973	332.183	345.665	-0.183496	0.168696	-1.08773	0.276713	0.59945
ENSMUSG00000015749	Anp32e	5046.38	4887.2	5253.23	4423.98	3130.2	3711.32	4408.72	-0.406656	0.144425	-2.8157	0.00486715	0.0467023
ENSMUSG00000015750	Aph1a	274.389	310.113	272.064	383.67	519.117	516.63	379.33	0.668906	0.172756	3.87198	0.000107955	0.00252638
ENSMUSG00000015755	Tab2	669.914	687.514	741.507	949.48	1148.43	843.441	840.047	0.456348	0.153519	2.97258	0.00295308	0.0329757
ENSMUSG00000015757	Ppil4	717.634	678.737	722.836	696.701	861.751	747.637	737.549	0.114004	0.146115	0.780234	0.435253	0.734333
ENSMUSG00000015759	Cnih1	674.503	573.416	732.171	790.194	661.164	498.723	655.028	-0.0196572	0.175387	-0.112079	0.910761	0.972479
ENSMUSG00000015766	Eps8	385.43	548.548	400.094	998.65	951.284	954.468	706.412	1.04736	0.160761	6.51499	7.26923e-11	9.70656e-09
ENSMUSG00000015776	Med22	220.246	156.519	182.709	178.677	184.23	235.483	192.977	0.0787375	0.198251	0.397161	0.691249	0.881849
ENSMUSG00000015787	Abo	0	0	0	0	0	0	0	NA	NA	NA	NA	NA
ENSMUSG00000015790	Surf1	171.608	198.94	220.051	224.385	249.658	228.32	215.494	0.230554	0.182366	1.26424	0.206144	0.515086
ENSMUSG00000015804	Med28	405.619	323.278	476.111	536.723	351.243	292.787	397.627	-0.0246296	0.204237	-0.120594	0.904013	0.97106
ENSMUSG00000015806	Qdpr	1081.04	1211.19	1156.27	1313.76	1621.92	1880.28	1377.41	0.451505	0.153021	2.9506	0.00317155	0.0346364
ENSMUSG00000015812	Gnrh1	12.8477	7.31398	21.3383	8.31055	5.16534	31.3381	14.3857	0.0418341	0.310996	0.134517	0.892994	0.966665
ENSMUSG00000015829	Tnr	361.57	412.508	385.423	383.67	329.721	402.918	379.302	-0.0488738	0.161623	-0.302395	0.762351	0.912595
ENSMUSG00000015837	Sqstm1	724.058	832.331	641.483	804.738	1038.23	1110.26	858.518	0.395519	0.162192	2.43859	0.0147445	0.103898
ENSMUSG00000015839	Nfe2l2	1593.11	1421.84	1353.65	1281.9	1991.24	1728.07	1561.63	0.17998	0.162656	1.10651	0.268506	0.590664
ENSMUSG00000015843	Rxrg	0	0	0	1.38509	0	0	0.230848	0.0304278	0.094776	0.32105	0.748173	NA
ENSMUSG00000015846	Rxra	270.719	273.543	313.407	236.851	249.658	138.783	247.16	-0.398518	0.204833	-1.94557	0.0517059	0.236522
ENSMUSG00000015850	Adamtsl4	5.50614	8.77677	1.33365	5.54036	22.3831	8.95373	8.74897	0.419627	0.300054	1.39851	0.161961	0.45595
ENSMUSG00000015852	Fcrls	0	0	0	0	0	0	0	NA	NA	NA	NA	NA
ENSMUSG00000015854	Cd5l	0	0	0	0.692545	0	0	0.115424	0.00882023	0.0947434	0.0930959	0.925827	NA
ENSMUSG00000015869	Prpsap1	336.792	279.394	314.74	226.462	235.884	289.206	280.413	-0.286401	0.175914	-1.62808	0.103509	0.356008
ENSMUSG00000015879	Fam184b	3.67076	5.85118	6.66823	14.5435	8.6089	3.58149	7.154	0.253518	0.297963	0.850835	0.394861	0.703401
ENSMUSG00000015880	Ncapg	999.365	949.354	908.212	892.691	722.287	833.592	884.25	-0.21035	0.143622	-1.46461	0.143028	0.423618
ENSMUSG00000015882	Lcorl	1320.56	1309.2	1133.6	1552.69	1580.59	1721.8	1436.41	0.349059	0.135164	2.5825	0.00980885	0.0770072
ENSMUSG00000015889	Lta4h	575.392	656.795	590.805	729.25	535.474	425.302	585.503	-0.096884	0.181274	-0.534462	0.593022	0.831256
ENSMUSG00000015890	Amdhd1	7.34152	7.31398	10.6692	5.54036	4.30445	1.79075	6.16004	-0.353691	0.294503	-1.20098	0.229761	NA
ENSMUSG00000015932	Dstn	1879.43	1793.39	1801.75	1332.46	1734.69	2164.12	1784.31	-0.0615512	0.163057	-0.377483	0.705815	0.888648
ENSMUSG00000015937	H2afy	2096.01	1957.22	1929.78	1624.71	1864.69	1907.14	1896.59	-0.142689	0.13211	-1.08007	0.28011	0.603109
ENSMUSG00000015942	Gtf2ird2	84.4275	105.321	124.029	109.422	170.456	162.958	126.102	0.424165	0.226268	1.87462	0.0608455	0.262101
ENSMUSG00000015943	Bola1	546.944	608.523	736.172	421.068	590.571	700.182	600.576	-0.130652	0.183981	-0.710141	0.477617	0.763975
ENSMUSG00000015944	Gatsl2	157.843	138.966	108.025	143.357	162.708	206.831	152.955	0.28971	0.212545	1.36305	0.172866	0.472001
ENSMUSG00000015947	Fcgr1	0	0	0	0	0	0	0	NA	NA	NA	NA	NA
ENSMUSG00000015950	Ncf1	0	0	0	1.38509	0	0	0.230848	0.0304278	0.094776	0.32105	0.748173	NA
ENSMUSG00000015957	Wnt11	0	0	0	0	0	0	0	NA	NA	NA	NA	NA
ENSMUSG00000015961	Adss	996.612	1160	1001.57	934.244	845.394	864.035	966.975	-0.241884	0.13961	-1.73257	0.0831719	0.314892
ENSMUSG00000015962	1700016C15Rik	0	0	0	0	0	0.895373	0.149229	0.00882023	0.0947434	0.0930959	0.925827	NA
ENSMUSG00000015966	Il17rb	0	0	1.33365	0.692545	2.58267	3.58149	1.36506	0.182287	0.182883	0.996743	0.318889	NA
ENSMUSG00000015968	Cacna1d	17.4361	10.2396	4.00094	18.6987	18.9396	14.326	13.9402	0.328581	0.314422	1.04503	0.296008	0.618809
ENSMUSG00000015970	Chdh	0	0	0	1.38509	0.86089	0	0.37433	0.0517918	0.100265	0.516551	0.605469	NA
ENSMUSG00000015971	Actr8	523.084	488.574	536.125	522.872	594.875	409.186	512.453	-0.0181141	0.16623	-0.10897	0.913226	0.972485
ENSMUSG00000015980	Lrrc27	22.9423	16.0908	10.6692	12.4658	17.2178	25.9658	17.5586	0.0739873	0.313274	0.236175	0.813297	0.935636
ENSMUSG00000015981	Stk32c	111.041	105.321	105.358	20.7764	28.4094	32.2334	67.1898	-1.58975	0.251309	-6.32589	2.51781e-10	3.05405e-08
ENSMUSG00000015994	Fnta	730.482	671.423	841.53	967.486	756.722	575.725	757.228	0.0337566	0.178395	0.189224	0.849917	0.950913
ENSMUSG00000016018	Skiv2l2	2056.54	2191.27	1887.11	1606.71	1762.24	2047.72	1925.26	-0.170414	0.14079	-1.21042	0.226119	0.542017
ENSMUSG00000016024	Lbp	1.83538	7.31398	4.00094	0	0.86089	0	2.3352	-0.403626	0.218951	-1.84345	0.0652632	NA
ENSMUSG00000016028	Celsr1	50.473	33.6443	37.3421	86.5682	99.0024	85.9558	65.4976	0.911852	0.251818	3.62108	0.000293378	0.00562337
ENSMUSG00000016087	Fli1	0	0	4.00094	0.692545	2.58267	5.37224	2.10806	0.128653	0.2044	0.629419	0.529075	NA
ENSMUSG00000016128	Stard13	158.76	162.37	146.701	196.683	154.96	162.958	163.739	0.124539	0.194738	0.639523	0.522483	0.791218
ENSMUSG00000016150	Tenm1	6.42383	1.4628	1.33365	2.07764	1.72178	1.79075	2.46841	-0.129723	0.234299	-0.553663	0.57981	NA
ENSMUSG00000016179	Camk1g	188.127	200.403	188.044	160.671	135.16	277.566	191.662	-0.00807553	0.223195	-0.0361816	0.971138	0.991309
ENSMUSG00000016181	Diexf	366.159	415.434	337.412	303.335	364.157	386.801	362.216	-0.0796094	0.168566	-0.472274	0.636731	0.854646
ENSMUSG00000016194	Hsd11b1	0.917691	0	0	2.07764	0	0	0.499221	0.0259866	0.111031	0.234047	0.814948	NA
ENSMUSG00000016200	Syt14	0	0	0	0.692545	4.30445	0	0.832833	0.137498	0.134243	1.02425	0.305719	NA
ENSMUSG00000016206	H2-M3	0	0	0	1.38509	0.86089	0	0.37433	0.0517918	0.100265	0.516551	0.605469	NA
ENSMUSG00000016239	Lonrf3	22.0246	30.7187	37.3421	46.4005	19.8005	45.664	33.6584	0.215448	0.298329	0.722182	0.470183	0.758806
ENSMUSG00000016252	Atp5e	1783.99	1636.87	1936.45	1148.24	1129.49	1090.56	1454.27	-0.638213	0.132869	-4.80333	1.56048e-06	7.26821e-05
ENSMUSG00000016253	Nelfcd	3946.99	4626.82	5029.18	3185.02	7085.99	9784.64	5609.77	0.384241	0.291901	1.31634	0.18806	0.491677
ENSMUSG00000016255	Tubb1	0	0	0	0	0	0	0	NA	NA	NA	NA	NA
ENSMUSG00000016256	Ctsz	3864.39	4558.07	4977.16	2939.16	6801.89	9489.16	5438.31	0.329572	0.303277	1.0867	0.277169	0.599988
ENSMUSG00000016257	Prelid3b	683.679	743.1	678.825	477.856	772.218	854.186	701.644	-0.00174661	0.184185	-0.00948289	0.992434	0.997771
ENSMUSG00000016262	Sertad4	2.75307	2.92559	1.33365	1.38509	6.88712	0	2.54742	0.0334756	0.223504	0.149776	0.880941	NA
ENSMUSG00000016283	H2-M2	0	0	0	0	0	0	0	NA	NA	NA	NA	NA
ENSMUSG00000016308	Ube2a	654.313	624.614	702.831	696.701	699.043	525.584	650.514	-0.041033	0.157829	-0.259983	0.794877	0.928515
ENSMUSG00000016319	Slc25a5	592.828	529.532	629.48	709.859	561.3	501.409	587.401	0.0164273	0.164945	0.0995926	0.920668	0.97481
ENSMUSG00000016327	Atp1b4	0.917691	1.4628	2.66729	0	0	0	0.841296	-0.177638	0.14444	-1.22984	0.218758	NA
ENSMUSG00000016344	Ppdpf	2.75307	1.4628	5.33458	2.77018	13.7742	0	4.34915	0.151223	0.24991	0.605109	0.545107	NA
ENSMUSG00000016346	Kcnq2	1.83538	7.31398	0	0	2.58267	2.68612	2.40302	-0.100712	0.211289	-0.476655	0.633608	NA
ENSMUSG00000016349	Eef1a2	0	0	0	0	0	0	0	NA	NA	NA	NA	NA
ENSMUSG00000016356	Col20a1	1.83538	2.92559	1.33365	2.77018	0	2.68612	1.92515	-0.0177921	0.21087	-0.0843744	0.932759	NA
ENSMUSG00000016382	Pls3	708.457	513.441	642.817	666.229	635.337	464.699	605.163	-0.073008	0.174422	-0.418571	0.67553	0.8738
ENSMUSG00000016386	Mpped2	44.0491	14.628	42.6766	362.201	387.401	244.437	182.565	2.64299	0.243105	10.8718	1.57074e-27	1.03996e-24
ENSMUSG00000016409	Nkap	385.43	367.162	426.766	418.99	356.409	348.3	383.843	-0.0635141	0.161936	-0.392217	0.694898	0.883147
ENSMUSG00000016427	Ndufa1	293.661	216.494	286.734	708.474	416.671	239.96	360.332	0.640422	0.239171	2.67767	0.00741363	0.0633523
ENSMUSG00000016458	Wt1	0	0	0	2.77018	0.86089	0.895373	0.754407	0.148845	0.139737	1.06518	0.286793	NA
ENSMUSG00000016477	E2f3	883.736	1073.69	860.201	756.26	1003.8	861.349	906.506	-0.0968225	0.156225	-0.619763	0.535414	0.799134
ENSMUSG00000016481	Cr1l	193.633	178.461	213.383	177.292	209.196	222.948	199.152	0.0499179	0.186694	0.267378	0.789178	0.924947
ENSMUSG00000016487	Ppfibp1	196.386	244.287	166.706	225.77	215.223	233.692	213.677	0.138942	0.188504	0.737079	0.461074	0.751433
ENSMUSG00000016493	Cd46	25.6953	21.9419	32.0075	40.1676	23.244	31.3381	29.0657	0.170273	0.29638	0.574508	0.565624	0.817654
ENSMUSG00000016494	Cd34	18.3538	35.1071	26.6729	6.92545	6.02623	8.95373	17.0065	-0.990919	0.313346	-3.16238	0.00156486	0.0207732
ENSMUSG00000016495	Plgrkt	54.1437	65.8258	77.3514	105.267	94.6979	74.316	78.6003	0.398042	0.242217	1.64333	0.100314	0.350406
ENSMUSG00000016496	Cd274	0.917691	1.4628	5.33458	0	1.72178	0	1.57281	-0.189569	0.186916	-1.01419	0.310493	NA
ENSMUSG00000016498	Pdcd1lg2	0.917691	0	0	0	0	0	0.152948	-0.0358422	0.0947434	-0.378309	0.705201	NA
ENSMUSG00000016503	Gtf3a	648.807	712.381	588.137	412.065	420.975	578.411	560.129	-0.430349	0.168443	-2.55486	0.0106229	0.0815844
ENSMUSG00000016510	Mtif3	429.479	500.276	452.106	306.798	396.87	464.699	425.038	-0.222037	0.175124	-1.26788	0.204841	0.514386
ENSMUSG00000016520	Lnx2	82.5921	78.991	110.693	118.425	102.446	102.968	99.3525	0.216175	0.22443	0.963221	0.335437	0.65448
ENSMUSG00000016524	Il19	0	0	0	0	0	0	0	NA	NA	NA	NA	NA
ENSMUSG00000016526	Dyrk3	84.4275	62.9002	81.3523	56.7887	27.5485	33.1288	57.691	-0.723167	0.269889	-2.6795	0.00737325	0.06323
ENSMUSG00000016528	Mapkapk2	1347.17	1193.64	1249.63	1265.28	1189.75	1357.39	1267.14	0.00699719	0.134678	0.0519549	0.958565	0.986967
ENSMUSG00000016529	Il10	0	0	0	0	0	0	0	NA	NA	NA	NA	NA
ENSMUSG00000016534	Lamp2	1259.99	1123.43	1304.3	2184.98	2107.46	1830.14	1635.05	0.694189	0.137764	5.03896	4.68066e-07	2.52121e-05
ENSMUSG00000016541	Atxn10	2968.73	2908.04	2952.69	2067.25	2778.95	2702.24	2729.65	-0.214254	0.142677	-1.50168	0.133181	0.407048
ENSMUSG00000016552	Foxred2	215.657	196.015	230.721	206.379	123.107	94.9096	177.798	-0.500845	0.227964	-2.19703	0.0280182	0.161132
ENSMUSG00000016554	Eif3d	4798.6	5015.93	5055.85	2652.45	3193.9	3484.79	4033.59	-0.639061	0.136779	-4.67223	2.97953e-06	0.00012492
ENSMUSG00000016559	H3f3b	2660.38	2682.77	2668.62	2689.15	2723.86	2725.52	2691.72	0.0217914	0.120412	0.180974	0.856388	0.952808
ENSMUSG00000016619	Nup50	2535.58	2444.33	2473.91	1848.4	1858.66	1536.46	2116.22	-0.483416	0.13331	-3.62625	0.00028757	0.00553878
ENSMUSG00000016624	Phf21b	279.896	247.212	285.4	343.503	297.007	318.753	295.295	0.220275	0.167507	1.31502	0.188503	0.492083
ENSMUSG00000016626	Nlrp14	0	0	0	0	0	0	0	NA	NA	NA	NA	NA
ENSMUSG00000016637	Ift27	233.093	245.75	281.399	162.056	234.162	185.342	223.634	-0.347216	0.190624	-1.82147	0.0685353	0.281039
ENSMUSG00000016664	Pacsin2	401.031	384.715	320.075	231.31	297.007	269.507	317.274	-0.434767	0.173664	-2.5035	0.0122972	0.0908848
ENSMUSG00000016756	Cmah	0	0	1.33365	0	0	0	0.222274	-0.0358422	0.0947434	-0.378309	0.705201	NA
ENSMUSG00000016757	Ttll12	672.667	725.547	738.839	378.13	433.889	489.769	573.14	-0.669714	0.154224	-4.34248	1.40883e-05	0.000450401
ENSMUSG00000016758	Bik	11.0123	4.38839	8.00187	0	0	0	3.90042	-0.727967	0.253351	-2.87335	0.00406139	NA
ENSMUSG00000016763	Scube1	0	0	0	2.07764	3.44356	0	0.920199	0.155403	0.14198	1.09454	0.273717	NA
ENSMUSG00000016831	Tox4	441.409	399.343	430.767	466.776	446.802	371.58	426.113	0.0141124	0.159763	0.0883339	0.929611	0.979091
ENSMUSG00000016833	Mrps18c	69.7445	43.8839	36.0084	63.7142	52.5143	48.3501	52.3692	0.0923483	0.27092	0.340869	0.733203	0.901098
ENSMUSG00000016918	Sulf1	5.50614	10.2396	10.6692	13.1584	2.58267	2.68612	7.47367	-0.15543	0.295196	-0.52653	0.59852	0.833335
ENSMUSG00000016921	Srsf6	848.864	807.463	778.849	865.682	1152.73	993.864	907.909	0.287224	0.149469	1.92163	0.0546528	0.245251
ENSMUSG00000016933	Plcg1	1242.55	1297.5	1376.32	1228.58	1224.19	1501.54	1311.78	0.0132325	0.141014	0.0938386	0.925237	0.976861
ENSMUSG00000016940	Kctd2	899.337	1110.26	1190.95	903.079	1398.09	2402.29	1317.33	0.382943	0.291026	1.31584	0.188228	0.491677
ENSMUSG00000016942	Tmprss6	7.34152	7.31398	8.00187	2.77018	0	9.8491	5.87944	-0.222917	0.276777	-0.805402	0.420588	NA
ENSMUSG00000016946	Kctd5	167.02	153.594	162.705	243.776	251.38	191.61	195.014	0.455066	0.189444	2.40212	0.0163006	0.110785
ENSMUSG00000016982	Pom121l2	0	0	0	0	0	0	0	NA	NA	NA	NA	NA
ENSMUSG00000016984	Etaa1	213.822	219.419	202.714	188.372	232.44	160.272	202.84	-0.116645	0.191283	-0.609804	0.541991	0.803246
ENSMUSG00000016995	Matn4	2.75307	0	8.00187	0	0	8.05836	3.13555	-0.0551785	0.208907	-0.26413	0.79168	NA
ENSMUSG00000016998	Svs4	0	0	0	0	0	0	0	NA	NA	NA	NA	NA
ENSMUSG00000017000	Svs6	0	0	0	0	0	0	0	NA	NA	NA	NA	NA
ENSMUSG00000017002	Slpi	1.83538	0	1.33365	0	0	0	0.528171	-0.103027	0.113948	-0.904162	0.36591	NA
ENSMUSG00000017003	Svs3a	0	0	0	0	0	0	0	NA	NA	NA	NA	NA
ENSMUSG00000017004	Svs5	0	0	0	0	0	0	0	NA	NA	NA	NA	NA
ENSMUSG00000017007	Rbpjl	0.917691	0	0	0	0	0	0.152948	-0.0358422	0.0947434	-0.378309	0.705201	NA
ENSMUSG00000017009	Sdc4	292.743	292.559	249.392	219.537	199.727	282.043	256	-0.229229	0.184545	-1.24213	0.214187	0.524248
ENSMUSG00000017049	Ccdc70	0	0	0	0	0	0	0	NA	NA	NA	NA	NA
ENSMUSG00000017057	Il13ra1	0.917691	8.77677	5.33458	5.54036	0	1.79075	3.72669	-0.176454	0.2444	-0.72199	0.470301	NA
ENSMUSG00000017064	Prl5a1	0	0	0	0	0	0	0	NA	NA	NA	NA	NA
ENSMUSG00000017119	Nbr1	489.129	440.301	389.424	578.275	520.839	468.28	481.041	0.23031	0.160733	1.43287	0.151894	0.438358
ENSMUSG00000017132	Cyth1	80.7568	119.949	105.358	81.7204	73.1757	69.8391	88.4665	-0.363424	0.232039	-1.56622	0.117297	0.380743
ENSMUSG00000017144	Rnd3	197.303	245.75	185.377	146.127	319.39	171.016	210.827	0.0154814	0.230972	0.0670273	0.94656	0.984269
ENSMUSG00000017146	Brca1	323.027	294.022	260.061	242.391	231.579	216.68	261.293	-0.318048	0.173257	-1.8357	0.0664025	0.276056
ENSMUSG00000017165	Gast	0	0	0	0	0	0	0	NA	NA	NA	NA	NA
ENSMUSG00000017167	Cntnap1	9.17691	10.2396	6.66823	7.618	6.88712	25.0704	10.9434	0.242548	0.309903	0.78266	0.433827	0.733352
ENSMUSG00000017176	Nt5c3b	358.817	381.79	428.1	419.683	365.878	399.336	392.267	0.0207001	0.159457	0.129816	0.896712	0.967854
ENSMUSG00000017188	Coa3	1134.27	1170.24	1233.62	1024.97	1113.13	1484.53	1193.46	0.0314467	0.156846	0.200494	0.841094	0.947938
ENSMUSG00000017195	Zpbp2	0	0	0	0	0	0	0	NA	NA	NA	NA	NA
ENSMUSG00000017204	Gsdma	1.83538	1.4628	1.33365	2.07764	4.30445	5.37224	2.73102	0.228786	0.244153	0.93706	0.348728	NA
ENSMUSG00000017210	Med24	88.0983	67.2886	84.0196	98.3414	74.0365	86.8512	83.106	0.0923768	0.234283	0.394296	0.693362	0.882461
ENSMUSG00000017211	Gsdma2	0	0	0	0	0	0	0	NA	NA	NA	NA	NA
ENSMUSG00000017221	Psmd3	3992.87	4092.9	4673.09	3973.83	3138.81	2925.18	3799.45	-0.325795	0.146302	-2.22687	0.0259562	0.15245
ENSMUSG00000017264	Exosc10	929.621	908.396	857.534	675.924	757.583	727.938	809.499	-0.303229	0.138383	-2.19123	0.028435	0.162471
ENSMUSG00000017286	Glod4	767.189	744.563	872.204	734.098	700.765	645.564	744.064	-0.184823	0.144319	-1.28065	0.200315	0.50798
ENSMUSG00000017288	Vps53	438.656	399.343	441.437	412.757	419.253	452.163	427.268	0.0034666	0.152738	0.0226964	0.981892	0.995044
ENSMUSG00000017291	Taok1	5051.89	4897.44	5373.26	6402.58	5501.95	5469.83	5449.49	0.173575	0.127985	1.35621	0.175031	0.474017
ENSMUSG00000017299	Dnttip1	302.838	304.261	368.086	315.108	337.469	278.461	317.704	-0.0600228	0.169911	-0.35326	0.723894	0.897256
ENSMUSG00000017300	Tnnc2	0	0	0	1.38509	0	7.16298	1.42468	0.21882	0.164949	1.32659	0.184644	NA
ENSMUSG00000017307	Acot8	126.641	144.817	142.7	110.115	115.359	196.982	139.436	0.0235945	0.22673	0.104064	0.917119	0.973815
ENSMUSG00000017309	Cd300lg	0	2.92559	0	0	0	1.79075	0.786056	-0.0293224	0.129458	-0.226501	0.820812	NA
ENSMUSG00000017310	Spint4	0	0	0	0	0	0	0	NA	NA	NA	NA	NA
ENSMUSG00000017311	Pyy	0	0	0	0	0	0	0	NA	NA	NA	NA	NA
ENSMUSG00000017314	Mpp2	35.7899	29.2559	25.3393	37.3975	40.4618	51.0363	36.5468	0.357055	0.283198	1.2608	0.207382	0.516505
ENSMUSG00000017316	Ppy	0	0	0	0	0	0	0	NA	NA	NA	NA	NA
ENSMUSG00000017344	Vtn	0.917691	0	0	0	0	0	0.152948	-0.0358422	0.0947434	-0.378309	0.705201	NA
ENSMUSG00000017376	Nlk	1168.22	923.024	1093.59	1128.16	1243.99	1276.8	1138.96	0.183638	0.143588	1.27893	0.200922	0.50879
ENSMUSG00000017386	Traf4	1439.86	1173.16	1723.07	2022.23	1494.51	1551.68	1567.42	0.208334	0.165893	1.25583	0.209176	0.518939
ENSMUSG00000017390	Aldoc	1869.34	1999.64	2227.19	2193.29	2455.26	2105.92	2141.77	0.141205	0.13526	1.04395	0.296508	0.619284
ENSMUSG00000017400	Stac2	4.58845	4.38839	1.33365	2.77018	0	3.58149	2.77703	-0.117411	0.23445	-0.500795	0.616516	NA
ENSMUSG00000017404	Rpl19	137.654	153.594	144.034	101.112	160.126	135.201	138.62	-0.118201	0.212954	-0.555054	0.578858	0.824402
ENSMUSG00000017405	Nek8	154.172	162.37	204.048	199.453	198.866	187.133	184.34	0.155495	0.1902	0.817532	0.413624	0.718579
ENSMUSG00000017412	Cacnb4	14.683	16.0908	22.672	25.6242	14.6351	13.4306	17.8559	0.0136807	0.3123	0.0438061	0.965059	0.989086
ENSMUSG00000017417	Plxdc1	2.75307	0	0	0	0	0	0.458845	-0.0775725	0.0998986	-0.776512	0.437447	NA
ENSMUSG00000017418	Arl5b	264.295	220.882	237.389	275.633	289.259	183.551	245.168	0.0440564	0.195359	0.225515	0.821579	0.939229
ENSMUSG00000017421	Zfp207	1843.64	2151.77	1845.76	1720.98	1851.77	1698.52	1852.08	-0.14063	0.132796	-1.05899	0.289604	0.612431
ENSMUSG00000017428	Psmd11	645.136	653.87	476.111	448.769	628.45	564.98	569.553	-0.104628	0.173864	-0.601779	0.547321	0.806774
ENSMUSG00000017446	C1qtnf1	11.93	10.2396	10.6692	0	0.86089	8.95373	7.10889	-0.465667	0.280821	-1.65823	0.0972705	0.344391
ENSMUSG00000017453	Pipox	221.163	153.594	252.059	335.192	184.23	136.097	213.723	0.054231	0.242084	0.224017	0.822744	0.939654
ENSMUSG00000017466	Timp2	2248.34	2254.17	2095.16	2136.5	3321.31	3345.11	2566.77	0.385152	0.16391	2.34978	0.0187845	0.121682
ENSMUSG00000017478	Zc3h18	1208.6	1350.16	1272.3	966.793	1259.48	1183.68	1206.84	-0.158481	0.14543	-1.08974	0.275828	0.598431
ENSMUSG00000017485	Top2b	4134.2	4240.64	3982.26	4696.84	4338.03	3796.38	4198.06	0.0520481	0.130676	0.398299	0.69041	0.881424
ENSMUSG00000017491	Rarb	23.86	23.4047	16.0037	19.3913	30.1312	34.9196	24.6184	0.25427	0.303668	0.837328	0.402408	0.710248
ENSMUSG00000017493	Igfbp4	1487.58	1671.98	1625.71	2014.61	1578.01	1632.27	1668.36	0.12096	0.142653	0.847933	0.396475	0.704303
ENSMUSG00000017499	Cdc6	291.826	244.287	252.059	128.121	143.769	111.026	195.181	-0.939059	0.189304	-4.96059	7.02781e-07	3.60232e-05
ENSMUSG00000017548	Suz12	1518.78	1278.48	1282.97	1283.98	1170.81	1161.3	1282.72	-0.166256	0.138457	-1.20077	0.229839	0.546548
ENSMUSG00000017550	Atad5	617.606	583.655	517.454	400.984	423.558	423.511	494.461	-0.434928	0.151198	-2.87655	0.00402044	0.0406944
ENSMUSG00000017561	Crlf3	163.349	159.445	154.703	117.04	177.343	136.992	151.479	-0.131595	0.206266	-0.637989	0.523481	0.791899
ENSMUSG00000017588	Krt27	0	0	0	0	0	0	0	NA	NA	NA	NA	NA
ENSMUSG00000017607	Tns4	0	0	0	0	0	0	0	NA	NA	NA	NA	NA
ENSMUSG00000017615	Tnfaip1	1091.13	905.471	1130.93	928.011	999.493	926.711	996.959	-0.125779	0.142925	-0.880034	0.378841	0.691708
ENSMUSG00000017631	Abr	88.0983	119.949	146.701	128.121	97.2806	93.1188	112.211	-0.120855	0.230248	-0.52489	0.599659	0.834085
ENSMUSG00000017639	Rab11fip4	22.9423	21.9419	26.6729	5.54036	29.2703	7.16298	18.9218	-0.38517	0.314551	-1.2245	0.220762	0.53379
ENSMUSG00000017652	Cd40	3.67076	5.85118	5.33458	9.69564	2.58267	2.68612	4.97016	0.0135701	0.279702	0.0485163	0.961305	NA
ENSMUSG00000017664	Slc35c2	216.575	163.833	188.044	141.972	161.847	178.179	175.075	-0.219111	0.195448	-1.12107	0.262257	0.583569
ENSMUSG00000017667	Zfp334	445.08	402.269	392.092	370.512	395.149	396.65	400.292	-0.0891257	0.15495	-0.57519	0.565163	0.817441
ENSMUSG00000017670	Elmo2	199.139	188.701	204.048	241.006	230.719	286.519	225.022	0.323715	0.179888	1.79954	0.0719338	0.289308
ENSMUSG00000017677	Wsb1	317.521	468.095	480.112	566.502	459.715	476.339	461.381	0.230588	0.178892	1.28898	0.197405	0.503575
ENSMUSG00000017679	Ttpal	35.7899	35.1071	28.0065	36.7049	41.3227	50.1409	37.8454	0.266631	0.280095	0.951932	0.341131	0.659079
ENSMUSG00000017686	Rhot1	451.504	456.392	386.757	489.63	417.532	344.719	424.422	-0.0435604	0.170725	-0.255149	0.798608	0.930163
ENSMUSG00000017688	Hnf4g	0	0	0	0	0	0	0	NA	NA	NA	NA	NA
ENSMUSG00000017692	Rhbdl3	18.3538	17.5535	22.672	33.9347	58.5405	31.3381	30.3988	0.706468	0.298261	2.36863	0.0178543	0.117796
ENSMUSG00000017697	Ada	35.7899	36.5699	29.3402	15.236	9.46979	16.1167	23.7538	-0.826392	0.303554	-2.72239	0.00648124	0.0576312
ENSMUSG00000017707	Serinc3	996.612	1110.26	1172.27	1288.13	1248.29	1291.13	1184.45	0.213519	0.134614	1.58616	0.112703	0.373076
ENSMUSG00000017713	Tha1	16.5184	19.0163	13.3365	29.0869	12.0525	9.8491	16.6433	0.040386	0.314343	0.128477	0.897771	0.968403
ENSMUSG00000017715	Pgs1	147.748	78.991	156.036	101.112	114.498	133.411	121.966	-0.118941	0.234177	-0.507913	0.611514	0.840641
ENSMUSG00000017716	Birc5	3577.16	2932.91	4293	3055.51	2566.31	2574.2	3166.51	-0.372892	0.153993	-2.42148	0.0154575	0.106652
ENSMUSG00000017718	Afmid	100.946	100.933	145.367	147.512	122.246	152.213	128.203	0.246121	0.216035	1.13926	0.254593	0.57399
ENSMUSG00000017720	Trp53tg5	0	0	0	0	0	0	0	NA	NA	NA	NA	NA
ENSMUSG00000017721	Pigt	2162.08	3150.86	3076.72	3148.31	6770.04	10349.6	4776.27	0.81037	0.302199	2.68157	0.00732765	0.0630739
ENSMUSG00000017723	Wfdc2	0	0	0	0	0	0	0	NA	NA	NA	NA	NA
ENSMUSG00000017724	Etv4	1938.16	1910.41	1889.78	1730.67	1839.72	2140.84	1908.26	-0.00692989	0.134592	-0.0514881	0.958937	0.986967
ENSMUSG00000017733	Eppin	0	0	0	0	0	0	0	NA	NA	NA	NA	NA
ENSMUSG00000017734	Dbndd2	131.23	122.875	157.37	304.027	420.114	530.061	277.613	1.41326	0.204096	6.9245	4.37514e-12	7.63967e-10
ENSMUSG00000017737	Mmp9	7.34152	2.92559	0	2.77018	2.58267	2.68612	3.05101	-0.0742128	0.242332	-0.306244	0.759419	NA
ENSMUSG00000017740	Slc12a5	11.0123	8.77677	12.0028	18.6987	7.74801	3.58149	10.3033	-0.0269161	0.308746	-0.0871785	0.93053	0.979422
ENSMUSG00000017747	Ghdc	55.9791	55.5862	44.0103	82.4129	74.0365	48.3501	60.0625	0.310313	0.260763	1.19002	0.234039	0.55021
ENSMUSG00000017754	Pltp	372.582	602.672	544.127	606.67	964.197	1231.14	720.231	0.773394	0.208763	3.70465	0.000211686	0.0042959
ENSMUSG00000017756	Slc12a7	82.5921	55.5862	44.0103	42.2453	22.3831	42.9779	48.2992	-0.555775	0.281705	-1.9729	0.0485072	0.227637
ENSMUSG00000017760	Ctsa	432.232	653.87	593.472	669.691	1019.29	1277.7	774.376	0.729045	0.199565	3.65317	0.000259024	0.00510023
ENSMUSG00000017764	Zswim1	61.4853	51.1978	65.3486	40.8602	44.7663	52.827	52.7475	-0.28918	0.259312	-1.11518	0.264773	0.586539
ENSMUSG00000017765	Slc12a4	336.792	317.427	384.09	451.54	433.889	437.837	393.596	0.326626	0.157578	2.07279	0.0381922	0.195445
ENSMUSG00000017767	Spata25	5.50614	14.628	14.6701	9.00309	7.74801	11.6399	10.5325	-0.115943	0.312021	-0.371586	0.710201	0.891186
ENSMUSG00000017774	Myo1c	78.0037	70.2142	94.6888	52.6335	48.2098	50.1409	65.6485	-0.556564	0.245457	-2.26746	0.0233622	0.142286
ENSMUSG00000017776	Crk	713.963	687.514	750.842	707.781	1035.65	752.113	774.644	0.197201	0.163936	1.20291	0.229009	0.545871
ENSMUSG00000017778	Cox7c	244.106	254.526	254.726	229.233	204.031	175.493	227.019	-0.276873	0.180173	-1.53671	0.124364	0.393734
ENSMUSG00000017781	Pitpna	735.988	727.009	742.84	781.191	685.269	653.622	720.987	-0.053325	0.143411	-0.371834	0.710016	0.891025
ENSMUSG00000017801	Mlx	263.377	282.32	264.062	272.863	251.38	276.67	268.445	-0.0133643	0.167309	-0.0798776	0.936335	0.981238
ENSMUSG00000017802	Retreg3	289.99	296.948	305.405	328.959	440.776	440.524	350.433	0.403002	0.171689	2.34728	0.018911	0.122252
ENSMUSG00000017817	Jph2	2.75307	7.31398	0	1.38509	0.86089	3.58149	2.64909	-0.119489	0.227886	-0.524336	0.600045	NA
ENSMUSG00000017830	Dhx58	1.83538	4.38839	2.66729	0	1.72178	1.79075	2.06726	-0.177385	0.216012	-0.821184	0.411541	NA
ENSMUSG00000017831	Rab5a	146.83	166.759	112.026	132.969	182.509	216.68	159.629	0.27518	0.217626	1.26446	0.206065	0.515086
ENSMUSG00000017832	Hspb9	0	0	0	0	0	0	0	NA	NA	NA	NA	NA
ENSMUSG00000017837	Nkiras2	646.054	624.614	678.825	421.76	500.177	600.795	578.704	-0.332556	0.161745	-2.05605	0.0397777	0.200976
ENSMUSG00000017843	Ppp2r5c	2530.99	2410.69	2169.84	2462	2481.95	2714.77	2461.71	0.101674	0.130036	0.781895	0.434276	0.733722
ENSMUSG00000017858	Ift52	197.303	206.254	225.386	225.077	269.459	222.053	224.255	0.172368	0.180247	0.956286	0.338928	0.657497
ENSMUSG00000017861	Mybl2	248.694	222.345	189.378	157.208	111.055	135.201	177.313	-0.63009	0.200279	-3.14606	0.00165486	0.021624
ENSMUSG00000017868	Sgk2	0	0	1.33365	0	0	0.895373	0.371503	-0.0147644	0.0997809	-0.147968	0.882368	NA
ENSMUSG00000017897	Eya2	39.4607	36.5699	48.0112	136.431	145.49	109.236	85.8665	1.36296	0.239348	5.69447	1.23755e-08	1.00845e-06
ENSMUSG00000017922	Prl3c1	0	0	0	0	0	0	0	NA	NA	NA	NA	NA
ENSMUSG00000017929	B4galt5	154.172	140.428	128.03	117.733	99.0024	98.491	122.976	-0.37076	0.208347	-1.77953	0.0751525	0.297947
ENSMUSG00000017943	Gdap1l1	19.2715	21.9419	14.6701	26.3167	39.6009	39.3964	26.8663	0.58924	0.299823	1.96529	0.0493803	0.230233
ENSMUSG00000017950	Hnf4a	0	0	0	0	0	0	0	NA	NA	NA	NA	NA
ENSMUSG00000017969	Ptgis	0.917691	0	0	0	2.58267	0	0.583393	0.0400553	0.116831	0.342848	0.731713	NA
ENSMUSG00000017978	Cadps2	16.5184	30.7187	25.3393	4.84782	0.86089	0.895373	13.1967	-1.33351	0.312309	-4.26985	1.95606e-05	0.000596579
ENSMUSG00000017999	Ddx27	1581.18	1629.55	1492.35	1064.44	1138.1	1042.21	1324.64	-0.511333	0.13063	-3.91436	9.06437e-05	0.00219897
ENSMUSG00000018001	Cyth3	286.319	424.211	226.72	365.664	353.826	402.023	343.127	0.233424	0.196418	1.1884	0.234674	0.551045
ENSMUSG00000018008	Cyth4	5.50614	2.92559	0	0	0	0	1.40529	-0.246515	0.167464	-1.47205	0.141008	NA
ENSMUSG00000018012	Rac3	11.93	16.0908	24.0056	17.3136	20.6614	17.9075	17.9848	0.0669529	0.311394	0.21501	0.82976	0.942248
ENSMUSG00000018040	Rrp7a	207.398	220.882	216.05	149.59	171.317	143.26	184.75	-0.426837	0.185273	-2.30383	0.0212324	0.133143
ENSMUSG00000018042	Cyb5r3	1356.35	1129.28	1467.01	857.371	803.21	715.403	1054.77	-0.690397	0.149224	-4.6266	3.71722e-06	0.000148486
ENSMUSG00000018068	Ints2	538.684	564.639	522.789	563.732	547.526	558.713	549.347	0.0367601	0.143751	0.25572	0.798167	0.930102
ENSMUSG00000018076	Med13l	1572	1263.86	1344.31	1422.49	1575.43	1622.42	1466.75	0.135213	0.140536	0.962126	0.335986	0.654749
ENSMUSG00000018102	Hist1h2bc	387.265	394.955	469.443	643.375	590.571	608.854	515.744	0.52443	0.152984	3.428	0.000608046	0.0100123
ENSMUSG00000018126	Baiap2l2	0	1.4628	2.66729	4.15527	2.58267	2.68612	2.25902	0.17646	0.224087	0.787464	0.431011	NA
ENSMUSG00000018143	Mafk	6.42383	17.5535	8.00187	9.69564	18.9396	23.2797	13.9824	0.340543	0.314236	1.08372	0.27849	0.601233
ENSMUSG00000018160	Med1	1126.01	987.387	978.895	1054.05	966.78	1038.63	1025.29	-0.0157513	0.137461	-0.114587	0.908772	0.972319
ENSMUSG00000018166	Erbb3	0	0	0	0	0	0	0	NA	NA	NA	NA	NA
ENSMUSG00000018167	Stard3	383.595	345.22	464.108	515.946	486.403	299.95	415.87	0.11413	0.194983	0.58533	0.558326	0.813642
ENSMUSG00000018168	Ikzf3	0	1.4628	0	1.38509	0	0	0.474648	0.00404621	0.108725	0.037215	0.970314	NA
ENSMUSG00000018169	Mfng	112.876	95.0817	117.361	28.3944	27.5485	37.6057	69.8112	-1.45443	0.247762	-5.87029	4.35045e-09	4.24102e-07
ENSMUSG00000018171	Vmp1	791.049	1063.45	660.154	841.443	686.129	783.451	804.28	-0.110295	0.172743	-0.638492	0.523154	0.791631
ENSMUSG00000018189	Uchl5	925.95	905.471	840.196	705.704	709.373	735.101	803.633	-0.298312	0.136841	-2.17999	0.0292585	0.165392
ENSMUSG00000018196	Glrx2	1158.13	1435	1389.66	957.098	1243.99	1384.25	1261.35	-0.140797	0.160084	-0.879519	0.37912	0.691723
ENSMUSG00000018199	Trove2	888.324	955.206	961.558	1069.29	930.622	935.665	956.778	0.0635266	0.138464	0.458796	0.646381	0.858144
ENSMUSG00000018209	Stk4	820.415	792.835	732.171	663.459	795.462	775.393	763.289	-0.0674207	0.145239	-0.464205	0.642501	0.856632
ENSMUSG00000018211	Wfdc15b	0	0	0	0	0	0	0	NA	NA	NA	NA	NA
ENSMUSG00000018217	Pmp22	217.493	165.296	204.048	157.9	140.325	137.887	170.492	-0.385499	0.194168	-1.98539	0.0471014	0.223797
ENSMUSG00000018238	Gdf9	55.0614	35.1071	34.6748	69.2545	56.8187	57.3039	51.3701	0.4113	0.267226	1.53915	0.123769	0.392396
ENSMUSG00000018239	Zcchc10	311.097	286.708	321.408	164.826	290.12	223.843	266.334	-0.391891	0.197596	-1.98329	0.0473349	0.224196
ENSMUSG00000018259	Prl8a2	0	0	0	0	0	0	0	NA	NA	NA	NA	NA
ENSMUSG00000018263	Tbx5	0	0	0	0	0.86089	0	0.143482	0.00882023	0.0947434	0.0930959	0.925827	NA
ENSMUSG00000018286	Psmb6	2522.73	2760.3	2902.01	2583.89	2628.3	2909.96	2717.86	-0.0103485	0.129574	-0.079865	0.936345	0.981238
ENSMUSG00000018287	Spag7	7748.06	4995.45	7787.15	5441.33	5218.72	4987.23	6029.66	-0.364505	0.160983	-2.26424	0.0235594	0.143146
ENSMUSG00000018293	Pfn1	140.407	207.717	96.0224	168.981	129.994	123.561	144.447	-0.0546984	0.233632	-0.234122	0.81489	0.936535
ENSMUSG00000018322	Tomm34	144.995	182.849	205.381	184.217	245.354	319.648	213.741	0.429103	0.211192	2.03182	0.0421723	0.207785
ENSMUSG00000018326	Ywhab	4298.46	4580.01	4124.96	3708.58	5095.61	5136.76	4490.73	0.0944301	0.147457	0.64039	0.521919	0.790874
ENSMUSG00000018334	Ksr1	312.015	299.873	350.749	202.916	259.989	285.624	285.194	-0.332422	0.179958	-1.84722	0.0647158	0.272262
ENSMUSG00000018339	Gpx3	37.6253	36.5699	42.6766	82.4129	123.107	129.829	75.3702	1.21114	0.251254	4.82038	1.43283e-06	6.79633e-05
ENSMUSG00000018340	Anxa6	756.177	811.852	977.562	368.434	402.897	474.548	631.911	-0.958191	0.161127	-5.94681	2.7342e-09	2.79536e-07
ENSMUSG00000018341	Il12rb2	57.8145	100.933	85.3533	88.6458	164.43	127.143	104.053	0.524438	0.247231	2.12125	0.0339011	0.181376
ENSMUSG00000018347	Zkscan6	170.69	140.428	160.037	184.91	148.073	199.668	167.301	0.153803	0.198115	0.776328	0.437555	0.735975
ENSMUSG00000018362	Kpna2	9.17691	14.628	10.6692	4.15527	3.44356	3.58149	7.60906	-0.588235	0.304671	-1.93072	0.0535174	0.241975
ENSMUSG00000018363	Smurf2	614.853	582.193	476.111	560.962	545.804	552.445	555.395	-0.012749	0.153628	-0.0829863	0.933862	0.980253
ENSMUSG00000018372	Cep95	308.344	310.113	358.751	313.031	247.936	285.624	303.966	-0.188288	0.171101	-1.10045	0.271136	0.593601
ENSMUSG00000018377	Vezf1	1839.97	1749.5	1840.43	1937.74	2338.18	2430.04	2022.64	0.288854	0.136666	2.11357	0.034552	0.183745
ENSMUSG00000018378	Cuedc1	260.624	355.459	282.733	380.9	395.149	320.544	332.568	0.267122	0.175839	1.51913	0.12873	0.401298
ENSMUSG00000018379	Srsf1	2543.84	2049.38	2293.87	2794.42	2522.41	2029.81	2372.29	0.0871797	0.150615	0.578824	0.562708	0.816494
ENSMUSG00000018381	Abi3	2.75307	8.77677	0	2.07764	8.6089	4.47687	4.44887	0.0908148	0.26103	0.347909	0.727909	NA
ENSMUSG00000018387	Shroom1	21.1069	21.9419	14.6701	21.4689	18.9396	42.9779	23.5176	0.312134	0.308232	1.01266	0.311224	0.632036
ENSMUSG00000018395	Kif3a	1256.32	1468.65	1408.33	1362.93	1535.83	1465.73	1416.3	0.0754978	0.135139	0.558666	0.57639	0.823266
ENSMUSG00000018398	Sept8	1418.75	1556.41	1712.4	1706.43	1584.9	1732.55	1618.57	0.0959518	0.134711	0.71228	0.476291	0.763044
ENSMUSG00000018401	Mtmr4	363.405	282.32	356.083	358.739	275.485	237.274	312.218	-0.181393	0.187331	-0.968302	0.332893	0.65202
ENSMUSG00000018405	Mrm1	100.946	119.949	86.6869	73.4098	107.611	113.712	100.386	-0.0533564	0.232326	-0.229662	0.818354	0.937861
ENSMUSG00000018411	Mapt	456.092	475.409	610.809	558.192	738.644	653.622	582.128	0.313366	0.167426	1.87166	0.061253	0.262773
ENSMUSG00000018412	Kansl1	289.073	334.98	266.729	377.437	415.81	437.837	353.644	0.432715	0.165529	2.61414	0.00894516	0.0720419
ENSMUSG00000018415	Gid4	213.822	203.329	224.052	213.997	148.934	119.98	187.352	-0.353196	0.20979	-1.68357	0.0922642	0.334263
ENSMUSG00000018417	Myo1b	1318.72	1255.08	1084.25	1301.29	1266.37	1219.5	1240.87	0.0469365	0.137276	0.341913	0.732416	0.901098
ENSMUSG00000018425	Dhx40	581.816	683.126	650.819	769.418	753.279	742.264	696.787	0.230558	0.142579	1.61706	0.105866	0.360555
ENSMUSG00000018427	Ypel2	31.2015	29.2559	33.3411	43.6304	32.7138	44.7687	35.8186	0.265523	0.282477	0.93998	0.347228	0.663598
ENSMUSG00000018428	Akap1	293.661	235.51	265.395	172.444	222.971	166.539	226.087	-0.45425	0.187702	-2.42005	0.0155182	0.106978
ENSMUSG00000018433	Nol11	754.342	865.975	693.495	578.968	626.728	617.807	689.553	-0.323042	0.147512	-2.18993	0.028529	0.162833
ENSMUSG00000018442	Derl2	226.67	264.766	258.727	226.462	286.676	366.208	271.585	0.20546	0.192431	1.06771	0.285651	0.608681
ENSMUSG00000018446	C1qbp	2059.3	1844.59	2399.23	1690.5	1010.68	840.755	1640.84	-0.740858	0.195302	-3.79339	0.000148602	0.00324311
ENSMUSG00000018449	Rpain	106.452	136.04	138.699	103.882	105.889	134.306	120.878	-0.12394	0.215189	-0.575958	0.564643	0.817235
ENSMUSG00000018451	6330403K07Rik	4.58845	8.77677	9.33552	27.7018	43.0445	31.3381	20.7975	1.20674	0.31127	3.87682	0.00010583	0.00249133
ENSMUSG00000018459	Slc13a3	69.7445	74.6026	94.6888	73.4098	70.593	55.5131	73.092	-0.207534	0.242678	-0.855182	0.39245	0.701782
ENSMUSG00000018470	Kcnab3	115.629	98.0073	165.372	130.199	68.0103	108.34	114.26	-0.247073	0.243159	-1.01609	0.309584	0.630655
ENSMUSG00000018474	Chd3	152.337	171.147	164.038	240.313	243.632	287.415	209.814	0.601951	0.182957	3.29012	0.00100144	0.0147342
ENSMUSG00000018476	Kdm6b	335.875	343.757	293.402	342.81	402.036	410.081	354.66	0.227414	0.16455	1.38203	0.166961	0.463869
ENSMUSG00000018479	1700125H20Rik	1.83538	0	0	0	0.86089	0	0.449379	-0.0384915	0.107403	-0.358384	0.720056	NA
ENSMUSG00000018481	Appbp2	947.057	939.115	841.53	1039.51	1096.77	1111.16	995.857	0.238659	0.135561	1.76052	0.0783194	0.304427
ENSMUSG00000018486	Wnt9b	0	0	0	0	0.86089	0	0.143482	0.00882023	0.0947434	0.0930959	0.925827	NA
ENSMUSG00000018500	Adora2b	29.3661	36.5699	26.6729	63.0216	40.4618	32.2334	38.0543	0.394671	0.287988	1.37044	0.170549	0.46841
ENSMUSG00000018501	Ncor1	3787.31	4167.5	4281	3836.7	4331.14	4342.56	4124.37	0.0307981	0.127621	0.241324	0.809304	0.934731
ENSMUSG00000018507	Trpv2	0	0	0	0.692545	0.86089	0	0.258906	0.030854	0.094784	0.325519	0.744788	NA
ENSMUSG00000018509	Cenpv	388.183	298.41	402.761	277.018	199.727	199.668	294.295	-0.618512	0.188352	-3.28381	0.00102412	0.0149985
ENSMUSG00000018537	Pcgf2	42.2138	32.1815	56.0131	39.4751	35.2965	20.5936	37.6289	-0.312072	0.288784	-1.08064	0.279857	0.602953
ENSMUSG00000018541	Cwc25	374.418	378.864	428.1	379.515	519.978	590.946	445.303	0.305012	0.177715	1.7163	0.0861066	0.321726
ENSMUSG00000018543	1700001P01Rik	0	1.4628	1.33365	0	0	0	0.466073	-0.0752888	0.10741	-0.700946	0.483337	NA
ENSMUSG00000018547	Pip4k2b	366.159	352.534	353.416	325.496	289.259	196.087	313.825	-0.361132	0.188274	-1.91812	0.0550954	0.246471
ENSMUSG00000018548	Trim37	2107.02	2202.97	1901.78	1797.16	1955.08	2798.94	2127.16	0.0707735	0.163943	0.431696	0.665962	0.869996
ENSMUSG00000018554	Ybx2	0	2.92559	0	0	0	0	0.487599	-0.0659125	0.100728	-0.654363	0.512878	NA
ENSMUSG00000018559	Ctdnep1	825.921	570.49	884.207	675.924	569.048	517.526	673.853	-0.340748	0.175738	-1.93896	0.0525066	0.238858
ENSMUSG00000018565	Elp5	845.193	904.008	809.523	709.167	1140.68	1250.84	943.234	0.251375	0.180448	1.39306	0.163602	0.45849
ENSMUSG00000018566	Slc2a4	0	7.31398	6.66823	13.8509	10.3307	7.16298	7.55446	0.374931	0.292411	1.28221	0.19977	0.507004
ENSMUSG00000018567	Gabarap	1267.33	1556.41	1592.37	1931.51	1984.35	2370.05	1783.67	0.481015	0.146342	3.28693	0.00101288	0.0148474
ENSMUSG00000018569	Cldn7	0.917691	0	1.33365	0	0.86089	0	0.518704	-0.0512478	0.120837	-0.424107	0.671488	NA
ENSMUSG00000018570	2810408A11Rik	81.6745	65.8258	81.3523	77.5651	124.829	119.085	91.7219	0.397893	0.238232	1.67019	0.0948812	0.340295
ENSMUSG00000018572	Phf23	1100.31	1262.39	1061.58	893.384	1045.12	1132.65	1082.57	-0.147909	0.147059	-1.00578	0.314522	0.635225
ENSMUSG00000018574	Acadvl	677.256	738.712	724.169	578.275	678.381	892.687	714.913	0.00530065	0.167551	0.031636	0.974762	0.992219
ENSMUSG00000018581	Dnah11	141.324	99.4701	161.371	119.81	95.5588	83.2697	116.801	-0.363245	0.227264	-1.59834	0.109967	0.368333
ENSMUSG00000018583	G3bp1	942.468	754.803	920.215	934.244	773.079	611.54	822.725	-0.161146	0.168959	-0.953758	0.340206	0.65829
ENSMUSG00000018585	Atox1	277.143	234.047	297.403	208.456	299.59	333.974	275.102	0.0485929	0.194182	0.250244	0.802398	0.931345
ENSMUSG00000018589	Glra2	0	0	0	0	0	0	0	NA	NA	NA	NA	NA
ENSMUSG00000018593	Sparc	6154.95	7586.06	7500.42	6596.5	10749.1	11793	8396.66	0.416448	0.177226	2.34981	0.0187828	0.121682
ENSMUSG00000018595	Glra4	0.917691	5.85118	0	0.692545	0	6.26761	2.28817	0.00750776	0.201053	0.0373422	0.970212	NA
ENSMUSG00000018599	Mief2	59.6499	51.1978	53.3458	95.5713	92.9761	65.3622	69.6839	0.505803	0.247738	2.04169	0.0411824	0.20546
ENSMUSG00000018604	Tbx3	0	0	0	0	0	0	0	NA	NA	NA	NA	NA
ENSMUSG00000018620	Mmp20	0	0	0	0	0	0	0	NA	NA	NA	NA	NA
ENSMUSG00000018623	Mmp7	0	0	0	0	0	0	0	NA	NA	NA	NA	NA
ENSMUSG00000018634	Crhr1	0	0	0	0	0	0	0	NA	NA	NA	NA	NA
ENSMUSG00000018648	Dusp14	21.1069	24.8675	40.0094	46.4005	42.1836	53.7224	38.0484	0.523243	0.28534	1.83375	0.0666913	0.276474
ENSMUSG00000018651	Tada2a	411.125	469.557	454.773	422.453	429.584	452.163	439.943	-0.030318	0.15228	-0.199094	0.842189	0.948426
ENSMUSG00000018654	Ikzf1	0	0	0	1.38509	0	0	0.230848	0.0304278	0.094776	0.32105	0.748173	NA
ENSMUSG00000018656	Tcaf3	0	0	0	0	0	0	0	NA	NA	NA	NA	NA
ENSMUSG00000018659	Pnpo	1.83538	10.2396	6.66823	0	0	0	3.12386	-0.562899	0.232305	-2.4231	0.0153885	NA
ENSMUSG00000018661	Cog1	237.682	209.18	168.039	191.143	216.944	244.437	211.237	0.071192	0.192411	0.37	0.711382	0.891824
ENSMUSG00000018666	Cbx1	3533.11	2799.79	3820.89	3363	2815.11	2142.63	3079.09	-0.264963	0.168025	-1.57693	0.114812	0.376467
ENSMUSG00000018669	Cdk5rap3	215.657	187.238	205.381	138.509	170.456	214.89	188.689	-0.196065	0.199669	-0.981951	0.326124	0.647926
ENSMUSG00000018672	Copz2	12.8477	11.7024	17.3374	24.2391	27.5485	9.8491	17.254	0.299892	0.313845	0.955543	0.339303	0.657744
ENSMUSG00000018677	Slc25a39	1696.81	1658.81	1861.77	1228.58	1601.26	1809.55	1642.79	-0.15894	0.155003	-1.0254	0.305177	0.62733
ENSMUSG00000018678	Sp2	189.044	157.982	170.707	111.5	147.212	165.644	157.015	-0.258586	0.205238	-1.25993	0.207695	0.516959
ENSMUSG00000018697	Aatf	195.468	276.468	210.716	126.043	113.637	159.376	180.285	-0.678837	0.204083	-3.32628	0.00088014	0.0132941
ENSMUSG00000018698	Lhx1	0	0	0	0	0	0	0	NA	NA	NA	NA	NA
ENSMUSG00000018707	Dync1h1	5841.1	5893.6	5814.69	5544.52	6772.62	9202.64	6511.53	0.273015	0.162299	1.68217	0.0925357	0.334865
ENSMUSG00000018727	Cpsf4l	2.75307	0	4.00094	2.07764	6.88712	1.79075	2.91825	0.109682	0.238983	0.458953	0.646268	NA
ENSMUSG00000018733	Pex12	98.1929	98.0073	85.3533	104.574	84.3672	110.131	96.771	0.0734269	0.223099	0.329123	0.742063	0.905567
ENSMUSG00000018736	Ndel1	296.414	296.948	285.4	495.17	417.532	395.755	364.536	0.533292	0.163872	3.25432	0.00113663	0.0162713
ENSMUSG00000018740	Slc25a35	3.67076	7.31398	6.66823	6.92545	9.46979	8.95373	7.16699	0.196266	0.30271	0.648364	0.51675	0.787773
ENSMUSG00000018750	Zbtb4	67.9091	73.1398	68.0159	111.5	129.134	120.875	95.0956	0.675016	0.222163	3.03838	0.00237853	0.0282261
ENSMUSG00000018752	Tnfsfm13	59.6499	57.049	64.015	51.9409	48.2098	38.501	53.2276	-0.297692	0.258187	-1.15301	0.248908	0.567108
ENSMUSG00000018761	Mpdu1	4245.24	5263.14	4963.83	4435.75	4626.42	6286.41	4970.13	0.0794903	0.154744	0.513691	0.607468	0.838595
ENSMUSG00000018765	Fxr2	2022.59	1990.86	2407.23	1804.08	1510	1477.37	1868.69	-0.398604	0.142945	-2.78852	0.00529502	0.0498447
ENSMUSG00000018770	Atp5g3	11298.6	7922.5	11810.8	14055.2	9604.95	6539.81	10205.3	-0.0346825	0.200681	-0.172824	0.862789	0.954718
ENSMUSG00000018774	Cd68	11.0123	14.628	5.33458	9.69564	12.0525	21.489	12.3686	0.218496	0.313658	0.696605	0.48605	0.769563
ENSMUSG00000018776	Slc35g3	0.917691	1.4628	0	1.38509	0	0	0.627596	-0.0303054	0.129017	-0.234894	0.814291	NA
ENSMUSG00000018796	Acsl1	109.205	96.5445	80.0187	112.885	75.7583	73.4206	91.3054	-0.103205	0.237959	-0.433708	0.6645	0.86918
ENSMUSG00000018800	Abca5	40.3784	57.049	48.0112	36.7049	46.4881	60.8854	48.2528	-0.00714228	0.271402	-0.0263162	0.979005	0.993895
ENSMUSG00000018809	Smyd4	54.1437	38.0327	38.6757	36.7049	36.1574	37.6057	40.22	-0.190547	0.275938	-0.690543	0.489853	0.771836
[truncated: 51,380 more rows]

## Sheet: DEGs
Differentially expressed genes in Tbl1xr1 KO NSCs compared to control line
DOWN	UP
Cdc45	Scpep1
H19	Arvcf
Klf6	Trappc10
Xpo6	Cttnbp2
Axin2	Sox9
Dlat	Gm2a
Btbd17	Clcn4
Drp2	Chmp1a
Cdh4	Zfp512b
Bcl6b	B9d1
Dazap2	Rnd2
Tbrg4	Glmp
Grasp	Gstt1
Zfp385a	Gramd3
Gabra2	Naglu
Hnrnpd	Aif1l
Hk2	Ugp2
Myo18a	Nfix
Rpa1	Gria3
Tubgcp3	Blvra
Kcnn3	Srpk3
Smarcb1	Sdf2
Ilf2	Acp2
S100a4	Clgn
Nhp2	Ncan
Pcbp3	Dyrk1b
Timp1	Il17ra
Uhrf1	Kcnn1
Sp1	Cd36
Pfdn5	Apoe
Cct3	Klf4
Col18a1	Sri
Slc19a1	Dlgap1
Tubb6	Glg1
Tubb5	Klc4
Nom1	Cp
Stk38l	Nfat5
Ddx18	Bax
Tcirg1	Brinp2
Slc1a5	Etv1
Emd	Pde1c
Ccne1	9330159F19Rik
Bbc3	Ndrg2
Snx9	Mcoln1
Rgs19	Cnn2
Snrpd1	Prkacb
Cse1l	Sgsh
Baz1b	Jkamp
Mea1	Slc1a2
Ggct	Man2b1
Qtrt1	Slc1a3
Chaf1a	Fbxo11
Adprh	Nid1
Mcm2	Hmox1
Adgre5	Insr
Lamb1	Mef2c
Timm44	Reep5
Prkar2b	Nr2c2
Atp5d	Ctns
Ppp5c	BC003331
Keap1	Bbs1
Ddx23	Slc4a3
Elavl3	Acot13
Rab3b	Neu1
Rps11	Atp1a2
Impdh1	Lrrc8a
Slc25a1	Crlf1
Ier3	Ctsd
Aven	Fzd3
Rad23a	Tle1
Nob1	Ubc
Ruvbl2	Gprc5b
Rpl8	Bmp7
Grm3	Nf2
Cavin1	Pttg1ip
Col5a3	Nav1
Dnmt1	Tnpo1
Ppan	Mkl2
Phb2	Aldh3a2
Utp20	Slc38a3
Ddx56	Stx5a
Col26a1	Uckl1os
Coro1c	Myt1
Chn2	Lmbr1
Polr2e	Apip
Hdac9	Evi5
Mtfp1	Evi5l
Eif2b2	Acpt
Pgf	Atp6v0d1
Ap1s1	Klhl3
Lbr	Tvp23b
Nes	Mertk
Thop1	Kif1a
Mri1	Dll1
Sh2b2	Sirt2
Txn2	Cyp2j9
Msh6	Abca1
Mcm5	Sash1
Prkaca	Hivep2
Ddx39	Itga2
Trim28	Mocs2
Ube2m	Aph1a
Tfap4	Tab2
Ranbp1	Eps8
Metap1	Qdpr
Rsl1d1	Sqstm1
Dnase1	Lcorl
Trap1	Celsr1
Eps8l1	Mpped2
Fblim1	Ndufa1
Aamp	Lamp2
Rps9	Kctd5
Crip1	Timp2
Gcat	Rhbdl3
Elovl1	Pigt
Cdc20	Dbndd2
Srm	Pltp
Rbm14	Ctsa
Ptbp1	Slc12a4
Rundc3a	Retreg3
Cdt1	Eya2
Aprt	Gdap1l1
Gmnn	Hist1h2bc
Mettl1	Tomm34
Psmd2	Gpx3
Vars	Il12rb2
Lsm2	Vezf1
Zfp775	Kansl1
Ppp2r1a	6330403K07Rik
Fance	Chd3
Khsrp	Gabarap
Ccdc124	Sparc
Cers4	Mief2
Snrpb2	Ndel1
Carhsp1	Zbtb4
Elavl2	Natd1
Ubqln4	Plod1
Rps15a	Scrn1
Ncaph2	Rab5c
Vps72	Atp6v0a1
Dqx1	Noxo1
Fpgs	Gdpd2
Vav2	Tlcd1
Nuak2	Arhgef25
Rps25	Gyg
Ifrd2	Akt3
Prox1	Krt10
Nedd8	Katna1
Eya4	Fuca2
Adam19	Zbtb24
Rpa3	Rev3l
Adgrl1	Fam184a
Amotl1	Reep3
Etv5	Fabp7
Cad	Pkib
Rnf168	Ptprk
Zfp385c	Ppp1r12a
Cacybp	Lims1
Ube2z	Arid5b
Piezo1	Uhrf1bp1l
Dguok	Ikbip
Camta1	Epb41l2
Psmb1	Stx7
Stc1	Cfap54
Tppp3	Fgd6
Rabl6	Tcp11l2
Nolc1	Timp3
Casd1	Igf1
Lage3	Rufy2
Pcolce2	Sgpl1
Atf6b	Slc29a3
Lpl	Egfr
Hspa8	Peli1
Setdb1	Thap2
Cers2	Slc1a4
Anp32e	Ptprb
Stk32c	Meis1
Atp5e	Kcnmb4os1
Cd34	Grb10
Gtf3a	Ap3d1
Dyrk3	Wif1
Foxred2	Vps13d
Eif3d	Prmt2
Nup50	Aldh1l2
Pacsin2	Appl2
Ttll12	Fbxw11
Bik	Rhbdf1
Psmd3	Nsg2
Exosc10	Cpeb4
Cdc6	Erlec1
Atad5	Cyfip2
Ada	Tnip1
Birc5	Arf5
Slc12a7	Galnt10
Myo1c	Mfap3
Nkiras2	Stxbp4
Mybl2	Lpin1
Cadps2	Trib2
Ddx27	Gna13
Rrp7a	Id2
Cyb5r3	Mboat2
Mfng	Klf11
Uchl5	Rab10
Pmp22	Rasl10b
Zcchc10	Tmem132e
Spag7	Nf1
Anxa6	Helz
Akap1	Wscd1
Nol11	Rabep1
C1qbp	Mfsd11
Cenpv	Kif1c
Pnpo	Pld2
Aatf	Fbxl20
Fxr2	Nr1d1
Rars	Vamp2
Wwc1	Ntn1
Arrb1	Ston2
Pelp1	Sel1l
Map2k3	Sec23a
Ywhah	Galc
Sart3	Npas3
E2f2	Gstz1
Rab3d	Vipas39
Mfsd3	Nova1
Rnf145	Akap5
Scn1b	Ccdc175
Psmc3ip	Serpina3n
D8Ertd738e	Prkch
Cdc37	Hif1a
Cops6	Atp6v1d
Mydgf	Smoc1
Fmc1	Efcab11
Pcmt1	Lgmn
Cep57l1	Ppp4r4
Mical1	Acot2
Tube1	Aldh6a1
Lama4	Npc2
Sept10	Hhipl1
Atp2b1	Carmil1
Rhobtb1	Tpmt
Poc1b	Id4
Moxd1	Fam217a
Ndufa12	Eci2
Cep83	Ptch1
Nudt4	Sptlc1
Btbd11	Ctsl
Ddx21	Aaed1
Supv3l1	Lman2
H2afy2	Txndc15
Ppa1	Slc25a48
Unc5b	2210016F16Rik
Pno1	Cast
Usp15	Arsk
Gamt	Vcan
Mum1	Cd180
Uqcr11	Rad17
Tcf3	Ankra2
Adora2a	Rnf180
E2f7	Parp8
Sf3a2	Map3k1
Timm13	Gpx8
Llph	Kat6b
Lyrm7	Samd8
Mpg	Nr1d2
Nprl3	Thrb
Stc2	Dlg5
Cdc34	Fam213a
Polrmt	Glud1
Hmmr	Nudt13
Hnrnpab	Camk2g
Jade2	Txndc16
Pdlim4	Peli2
Upp1	Arhgef3
Pes1	Glt8d1
Smtn	Ctsb
2310033P09Rik	Cryl1
Drg1	Micu2
Pold2	Amer2
Ppm1d	Dnajc15
Shmt1	Rgcc
Bzw2	Clu
Nampt	Pdlim2
Pik3cg	Fam160b2
Sdc1	Itm2b
Rrm2	Ednrb
Nle1	Fbxl3
Map3k3	Mbnl2
Ftsj3	Dab2
Cacng4	Oxct1
Cep112	Jph4
Jpt1	Trio
Nup85	Retreg1
Cluh	Myo10
Mrpl38	Fzd6
Srp68	Angpt1
Ube2o	Fbxo32
Txndc17	Zhx1
Pimreg	Tef
Mxra7	Pde1b
Dhrs13	Ppp1r1a
Lrrc59	Txndc11
Dlg4	Emp2
Per1	Mgrn1
Myh10	Crebbp
Acly	Grina
Kat2a	Alcam
Ubtf	Dubr
Eftud2	Slc35a5
Fkbp3	Ccdc80
Dnaaf2	Bfar
Klhdc2	Zbtb20
Lrrc9	Pmm2
Glrx5	Tmem45a
Vrk1	Ncam2
Eif2s1	Igsf11
Galnt16	Tnk2
9030617O03Rik	Lrch3
Dpf3	Snx4
Vash1	Masp1
Hsp90aa1	Adamts5
Zfp839	Dscr3
Fdft1	Slc15a2
Kif26a	Pros1
Trim27	Ifnar2
Tmem14c	Synj1
Dek	Enah
Wrnip1	Gpd1
Fam193b	Nr4a1
Cetn3	Pcdhgc4
Cep72	Calcoco1
Slf1	Parp3
Mrpl36	Ccndbp1
Smn1	Hcfc1r1
Ptcd2	Pla2g7
Btf3	Tnfrsf21
Polk	Enpp5
Hmgcr	Cyp39a1
Dhfr	Stk38
Mrps30	Epb41l3
Pdhb	Ehd3
Vdac2	Qpct
Ldb3	Nrxn1
Dnajc9	Phf1
Samd4	Nudt12
Otx2	Dync2li1
Kpna3	Dtna
Nufip1	Dnajc18
Scara5	Map3k2
Pbk	Aqp4
Med4	Npc1
Nup155	Impact
Ttc33	Atat1
Haus4	Gabbr1
Drosha	Ap3s1
6030458C11Rik	Yipf5
Golph3	Ppp2r2b
Ngdn	Dpysl3
Sub1	Sec11c
Dhrs2	Spire1
Sema5a	Sncaip
Cct5	Ppic
Rai14	Ldlrad4
Brix1	Setbp1
Rad1	Slc14a2
Mtdh	Sall3
Pabpc1	Fech
Dcaf13	Megf10
Oxr1	Slc12a2
Utp23	Gnaq
Rad21	Asrgl1
Pop1	Zfand5
Stk3	Lipo3
Khdrbs3	Cdc37l1
Eif3e	Lipa
Eny2	Ak3
Sqle	Syvn1
Ndufb9	Il33
Atad2	Tnks2
Tbc1d31	Tjp2
Mtbp	Klc2
Mrpl13	Pip5k1b
Adcy8	Apba1
Fam49b	Cpt1a
Trmu	Ltbp3
Rangap1	Scyl1
L3mbtl2	Lcor
Xpnpep3	Fundc1
Adsl	Hoga1
Deptor	Kazald1
Dnal4	Mgea5
Dscc1	Hexa
Josd1	Limd1
Fam118a	Tbl1x
Sh3bp1	Zfhx4
Samm50	Fam120c
Parvb	Maged2
Twf1	Itgb8
Sept3	Cd63
Slc38a2	Mmp19
Srebf2	R3hdm2
Rpap3	Gm9752
Xrcc6	Ric8a
Desi1	Cox8b
Pmm1	Ifitm3
Atp13a3	Chm
Lsg1	Bach1
Adck5	Usp16
Cyc1	Arhgef9
Bop1	Tmem47
Slc52a2	March8
Plec	Prps2
Tsta3	D3Ertd751e
Pycrl	Itih5
Ptk2	Clec3b
Mapk12	Gria4
Tymp	Adhfe1
Yaf2	Sgk3
Tagln3	Paqr8
Mcm4	Eya1
Mrpl40	Tmem14a
Tomm70a	Ube2w
Dnm1l	Pikfyve
Tfrc	Klf7
Umps	Rftn2
Fstl1	Ikzf2
Tmem41a	Acadl
Rfc4	Cflar
Ets2	Col5a2
Gart	Ptp4a1
Dhh	Plekhb2
Tuba1b	Imp4
Prpf40b	Zfp142
Racgap1	Col9a1
Smarcd1	Fam135a
Cers5	B3gat2
Larp4	Plcd4
Slc11a2	Igfbp5
Prr13	Fn1
Cdkn1a	Speg
Abcc1	Trip12
Rfc2	4933407L21Rik
Denr	2810459M11Rik
Slc38a1	Epha4
Kcnk5	Serpine2
Creld2	Mterf4
Dtwd1	Sept2
Trip6	Lypd1
Dlx2	Nek7
Pcbp4	Gpr37l1
C1qtnf12	Arl8a
Rhebl1	Elk4
Synj2	Cyb5r1
Acat2	Tor1aip1
Slc29a1	Mr1
Vegfa	Glul
Polh	Acbd3
Rrp36	Tmem63a
Bysl	Copa
Mtch1	Vangl2
Dpy30	Kifap3
Vit	Astn1
Ttc27	Soat1
Srsf7	Slc30a10
Cacna1h	Ppp2r5a
1600002H07Rik	Ddr2
Mlst8	Plxdc2
Msh2	Golga1
Hn1l	Prkcq
Telo2	Acbd5
Nme4	Fam129b
Luc7l	Tsc1
Uqcc2	Gpd2
Mllt1	Rab14
Nudt3	Rbm18
Fkbp5	Nacc2
Map4k3	Uap1l1
Tmem178	Dpp7
Thada	March7
Pfdn6	Hnmt
Wdr46	Baz2b
Dsc2	Frzb
Tmem173	Tfpi
Nelfe	Itgav
Stard4	Arl14ep
Tcerg1	Commd9
Srfbp1	Gatm
Mapk4	Galk2
Rbfa	Cd82
Txnl1	Sord
Lmnb1	Jag1
Fbn2	Snap23
Isoc1	Ptpra
Rbm22	4930402H24Rik
Tcof1	Trpm7
Tle4	Sppl2a
Incenp	Cpxm1
Fam111a	Cst3
Tmem132a	Acss1
Slc15a3	Kif3b
Syt7	Pag1
Aldh1a7	Rab22a
Rtn3	Snx16
Ehd1	Atp9a
Rcl1	Car13
Sac3d1	Dok5
Cdca5	Col9a3
Kif20b	Arfgap1
Rpp30	Chrna4
Rad9a	Pcmtd2
Pola2	Tbl1xr1
Eif1ad	Src
Banf1	Skil
Pitpnm1	Pik3ca
Sf3b2	Ccdc39
Cdk2ap2	Mecom
Mrpl11	Pld1
Ppp6r3	Sec62
Rnaseh2c	Anxa5
Stip1	Slc7a11
Rcor2	Cog6
Pdcd4	Pfn2
Acsl5	Serp1
Hells	Etfdh
Sorbs1	Ccnl1
Pdcd11	Nras
Trub1	Notch2
Fasn	Sec22b
Slc16a3	Dram2
Ubtd1	4933434E20Rik
Twnk	Tmem144
Rps26	Vcam1
Pa2g4	Col11a1
Aatk	Neurog2
Prim1	Ctso
Rnf165	Alpk1
Clns1a	Tbck
Irf7	Ash1l
Hras	Rit1
Taldo1	Naxe
Pidd1	Sh3d19
Eif4a3	Rnf115
Nptx1	Polr3gl
Tma16	Abcd3
Copg2	Them4
Podxl	Tspan5
Cct8	Wls
Hprt	Spata1
Mcrip2	Ddah1
Larp1b	Cyr61
Atp5c1	Asph
Exosc7	Decr1
Slc25a10	Mmp16
Homer2	Cpne3
Pdgfa	Rmdn1
Get4	Rps20
Cplx2	Ubxn2b
Nop16	Sdcbp
Arl10	Tstd3
Fastkd2	Ccnc
Maip1	Lmo4
Hspd1	Rragd
Slc39a10	Txn1
Wdr75	Svep1
Nop58	Hsdl2
Sumo1	Ptprd
Orc2	Gba2
Mrpl30	Sh3gl2
Vil1	Usp24
Atic	Plpp3
Abcb6	Sgip1
Des	B4galt2
Ncl	Slc6a9
Ptma	Elavl4
Cops7b	Eps15
Ndufa10	Nfia
Ppp1r7	Dmrtb1
Ing5	Rragc
Ilkap	Ppt1
Mcm6	Fuca1
Nifk	ago-03
Dbi	Sema3a
Nr5a2	Gmeb1
Rgs16	Cdk14
Lamc1	Slc4a2
Rgl1	Car6
Fam129a	Slc25a33
Ahctf1	Fbxo44
Parp1	Kmt2e
Cnih3	Draxin
Pycr2	Agtrap
Cfap45	5730480H06Rik
Tagln2	Afap1
Uck2	Acox3
Atp1b1	Pcdh7
Smyd2	Sgcb
Mark1	Ppargc1a
Lpgat1	Fam114a1
Suv39h2	Ugdh
Mcm10	Nsun7
Cenpl	Apbb2
Vim	Pdgfra
Arpc5l	Srd5a3
Pfkfb3	Epha5
Stxbp1	Hsd17b11
Eng	Aff1
Ak1	Bmp3
Col5a1	Antxr2
Egfl7	Wsb2
Agpat2	Rimbp2
Ssna1	Psph
Fam166a	Aldh2
Zmynd19	P2rx4
Ly75	Morn3
Itga4	Sppl3
Ssrp1	Foxp2
Slc43a3	Tmem106b
Kif18a	Sdsl
Nop10	Rph3a
B230118H07Rik	Arpc1a
Dut	Wasf3
Fbn1	Tspan12
Mapk8ip1	Auts2
Creb3l1	Wasl
Harbi1	Cyp3a13
Ehd4	Plxna4
Pcna	Hibadh
Dusp2	Avl9
Mrps5	Hoxa1
Polr1b	Mkrn1
Slc20a1	Slc37a3
Snrpb	Gfpt1
Nop56	Tgfa
Kat14	Add2
Cd93	Adamts9
Snta1	Lrig1
E2f1	Rab43
Aurka	Foxp1
Rae1	Chl1
Fabp5	Chchd6
Car3	Sumf1
Psma7	Lrp6
Armc1	Fam234b
Acss2	Ptpro
Gss	Bhlhe41
Ndrg3	Srgap3
Sla2	Emc3
1110008F13Rik	Itpr2
Samhd1	Vgll4
Rbl1	Timp4
Pex5l	Ift122
Exosc9	Ing4
Ccna2	Zfp606
Exosc8	Ttyh1
Kpna4	Hddc3
Tm4sf1	Pex11a
Ppid	Mfge8
Olfml3	Me3
Syt6	Gm45837
Ptgfrn	Arl6ip1
Npr1	Xylt1
Efna1	Cdipt
Larp7	Fchsd2
Cyp2u1	Rab6a
Gar1	Spns1
Ppa2	Zkscan2
Aimp1	Acer3
Fubp1	Cox6a2
Ptgfr	Ptpn5
Lmna	Acadsb
Gpatch4	Tpp1
Ecm1	Uros
Abca4	Atp6ap2
Oaz3	Trim66
Lrrc7	Usp11
Ccne2	Gpc4
Polr1e	Rbmx
Ncbp1	Dynlt3
Anp32b	F8
Tex10	Igbp1
Tnc	Magt1
Alad	Slc7a3
Bag1	Pdha1
Ubap2	Nlgn3
Gne	Gpm6b
Glipr2	Plxnb3
Pde4b	Renbp
Ak4	Plp1
Dph2	Zcchc18
Ttc39a	Lamp1
Usp1	Rasa3
Pdpn	Nek3
Magoh	Arhgef7
Lrp8	Gpm6a
Ctps	Aga
Hivep3	Polb
Ppie	Plat
Ephb2	Sfrp1
Gale	Tenm3
Plk3	Wwc2
Eif2b3	Fgfr1
Prdx1	Asah1
Nasp	Slc7a2
Ebna1bp2	Vps37a
Mrto4	Scrg1
Ak2	Tmem184c
Syf2	Pdlim3
Zfp593	Tlr3
Map7d1	Rbl2
Gpatch3	Aktip
Cdca8	Cdh11
Fgr	Gpt2
Ppp1r8	Gab1
Smpdl3b	Irx3
Eya3	Crnde
Utp11	Irx5
Rpl22	St3gal2
Acot7	Mt3
Abcf2	Mt2
Fastk	Mt1
Pgd	Cx3cl1
Pex14	Adgrg1
Tomm7	Phxr4
Orc5	Map1lc3b
Dnajc2	Ntpcr
Atad3a	Cmtm3
Prkcz	Maml2
Pank4	Sesn3
Mxra8	Barx2
Sorcs2	Ets1
Ppm1g	Kirrel3
Dhx15	Cadm1
Tbc1d1	Bace1
Rfc1	Dscaml1
Ppat	Scg3
Paics	Gnb5
Cdc7	Myo1e
Asphd2	Rora
Tesc	Glce
Pf4	Bckdhb
Snrnp35	Fam46a
Arl6ip4	Tle3
G3bp2	Nptn
Pitpnm2	Gsta4
Naaa	Ctsh
Sdad1	Zic1
Rsrc2	Dpp8
Stx2	Eomes
Cct6a	Slc25a36
Gpn3	Mras
Dhx37	Cspg5
Anxa3	Nktr
Srsf9	Ss18l2
Psmg3	Pccb
Ung	Trak1
Ddx54	Abhd5
Rpl6	Bfsp2
Pdap1	Atp2c1
Usp12	Hemk1
Hsph1	Rbm5
Pcolce	Flcn
Agfg2	1700025G04Rik
Mcm7	Prorsd1
Ccdc136	Mdfi
Cct7	Ccdc88a
Mogs	Tpcn1
Mrpl19	Zswim6
Cnbp	Ugt8a
Ruvbl1	P2ry2
Aldh1l1	Atg12
Wnt7a	Cspg4
Slc6a6	Pebp1
Plxnd1	Fam207a
Bms1	Cdo1
Ybx3	Pygb
Ddx47	Lmo7
Grin2b	Gas7
Strap	3830406C13Rik
Rad18	Mgll
Ttll3	Mamdc2
Il17rc	S100b
Tnfrsf1a	Lpp
Rad51ap1	Arhgap44
Fkbp4	Zbtb1
Ercc2	Crlf2
Prmt3	Ppip5k1
Blm	Idua
Iqgap1	Adgrb3
Idh2	Myo6
Nr2f2	Igf2bp2
Ctsc	Ndn
Dpf1	Pcgf3
Psmd8	Hacd3
Nfkbib	Foxn3
Ipo5	Egr3
1110004F10Rik	Mtss1l
Kif22	Dnah8
Ppme1	Rbm46
Pold3	Mapkbp1
Psma1	Zdhhc15
Dkk3	Vhl
Pak1	Zswim5
Adm	Gria2
Fbxl19	Kcnk1
Nomo1	Pqlc1
Rgs10	Lyl1
Plk1	Tspoap1
Ears2	Emid1
Mrpl17	Foxj1
Rrp8	Golgb1
Rrm1	Igsf9b
Bccip	Slc26a2
Glrx3	Ramp1
Oraov1	Mtmr3
Rbmx2	Spata6
Efnb1	Ccpg1
Hmgn5	Daam1
Gabra3	Ppm1h
Cetn2	Ankrd12
Rbbp7	Lrrn1
Pir	Gns
Dusp9	Grn
Naa10	Pabpc5
Dkc1	Pcdh11x
Prps1	Tle2
Gas6	Ccdc122
Angpt2	Tmem127
Agpat5	Pygo1
Rab11fip1	Mdga2
Col4a1	Cog7
Col4a2	Dhx57
Ankrd10	Xkr6
Gpat4	Shc4
Mak16	Brinp3
Gtf2e2	Mitf
Msmo1	Leprot
Galnt7	Adrb1
Heatr3	Vps13c
Sall1	Sec31a
Orc6	Uvrag
Dnaja2	Hacd2
Rfx1	Prdm8
Polr2c	Rcbtb1
Tpm4	Galm
Emc8	Tdrd7
Crispld2	Gnptg
Usp10	Capn5
Cdh13	Aldh1b1
Lsm4	Pcdh17
Nae1	Dcaf10
Smpd3	Iqcg
Nip7	Frmpd1
Mre11a	Midn
Taf1d	Kcnc2
Kars	Rnf38
Adat1	Prkx
Cfdp1	Cd99l2
Afg3l1	Cep19
2810004N23Rik	Rnase1
Ubash3b	Dcdc2a
Acat1	Fnip1
Chek1	Fam214b
Hyou1	Galt
Pin1	Rab3gap1
Olfm2	Mbnl3
Ilf3	Ccdc38
Tmed1	Kidins220
Lysmd2	Gng12
Tmod2	Elf1
Smarca4	Megf11
Ldlr	Fam13b
Htr3a	Rnf13
Pkm	Ppfibp2
Fam219b	Slc38a7
Clk3	Ttyh3
Mb21d1	Fgf1
Car12	Etl4
Tipin	Clcn7
Tfdp2	Cyld
Tgfbr2	Dner
Armc8	Decr2
Map4	Phkb
Scap	Acaa2
Nradd	Arhgef26
Trf	Stag3
Topbp1	Rab8b
Traip	Cnpy4
Pygm	Zic4
Ilvbl	Zdhhc9
Gng11	Zscan21
Troap	Inhbb
Cdv3	Ralgapa2
Fanca	Pacrg
Prr5l	Hook3
Cyb5r4	Mxd4
Slc16a1	Spred3
Sgpp2	Mex3c
Camkv	Rsrp1
Nup93	Uvssa
Ift57	Rims2
Fkbp1a	Atp11b
Polr2f	Ranbp10
Eif3l	Slc30a1
Ankrd54	Plekhg2
Senp1	Adgrl3
Nol12	Prkci
Dis3	Ldah
Tpsg1	Atp8a1
Ttf2	Fermt2
Scaf11	Limch1
Trim45	Phyhipl
Wdr3	Smim14
Noc4l	Tspan14
Gstt2	Zfp365
Pus7l	Egr2
Prrg3	Jmjd1c
Palmd	Pcdh18
Adamts15	Inpp4b
Dph5	1110032A03Rik
Tmem35a	Snn
Cplx1	Parp11
Gabrb3	Arap2
Ucp2	Cramp1l
Smyd5	Gcc2
BC034090	Cdkn2aip
Fndc3c1	Fkbp14
Gadd45gip1	Kcna6
Recql4	Cdon
Nrxn2	Notch3
Ppargc1b	Spon1
Map9	Ovca2
Usp36	Bphl
Parl	Spats2l
Ndufb7	1700066M21Rik
Jcad	Sgsm2
Slc16a2	Ncoa6
Rfc3	Trp53inp2
Cpsf1	Txnip
Fancd2	Egr1
Cct2	Cdk19
Ccnd3	Tmco3
Chmp7	Grtp1
Lsm3	Tbkbp1
Chchd4	Car14
Hdac11	Atf5
Slc25a37	Reep2
Exosc4	Susd4
Sdr42e1	Polr3k
Exosc1	Creb3l2
Brip1	Dgki
Zbed4	Akap2
Wdr5b	Wdr26
Neurl1b	Smurf1
Gcsh	Itpkb
Gm9761	Dido1
Uaca	Soga3
Rsrc1	Tcfl5
Tex16	Pdk2
Inpp5j	Nrn1
Pla2g3	Shd
Hid1	Stim2
Slc41a2	Fam102a
Chst11	Akap7
Tiparp	Tbc1d19
Cacna1a	Rlbp1
Rnps1	Abhd2
Mfrp	Il18
Mast4	Tgfb2
BC030867	Pcsk1n
Cpne7	Atp6v0e2
Plvap	Wdr17
Cxcl10	Cdh6
Filip1	Prdm16
Cobll1	Tcta
Mrpl54	Ubn1
Cebpa	Mmd2
Parm1	Grin3a
Baz1a	Ap5z1
Map2k2	Cpeb3
Fam167a	Dusp26
Egln3	Dock3
Secisbp2	Fnbp1l
Fam124a	Ypel5
Rims4	Myl6b
Abi3bp	Olig2
Arx	Nhsl1
Wdr38	Zfp800
Fignl1	Slc39a5
Mbd3	Txlnb
Utp6	Gsap
Cnot3	Dag1
Tnfsf9	Bmf
Thrsp	Cacna2d1
Supt16	Lrp1
Pim3	Daam2
Polr3g	Bach2
Ddx11	Cdk6
Palm	Etfrf1
Rnf126	Klhl32
Apex1	Dtx3
Smug1	Pitpnc1
Prr5	Os9
Lmo1	Adam22
Mgat5	Pogk
Pphln1	Bace2
Fam69b	Oaz2
Rorb	Ppp1r14c
Rif1	Ap1g2
Pdzrn4	Creg1
Lrrn3	Zfhx2
Csgalnact1	Scamp5
Serbp1	Slc25a34
Abt1	Cmtm5
Calm2	Erf
Btg1	Arhgef10l
Plxnb2	Abhd4
Mgat4b	Irgq
Nudt1	Grid1
Aaas	Dnah7b
Nop14	Chd7
ago-02	Vps41
Zcchc12	Dmxl2
Tubb4b	Tox
Rps27l	Atp1b2
Klhl13	Rap1gap
Fam135b	Pik3r1
Dna2	Piezo2
Ttc7	Zfp281
BC037034	Stx3
Nxt1	Fbxo2
Cavin3	Selenow
Rbmxl1	Gucy1a2
Zcwpw1	Pde3a
Gemin5	Cd1d2
Dtl	Efhc1
Fbxo34	Ptpre
Vash2	Shisa4
Wdhd1	Wipi1
Cisd1	Agrn
Mrpl23	Pigs
Fbxw17	Zfp451
Sirpa	Tbc1d22b
Scarb1	Kdm5b
Rmi2	Nxt2
Igsf9	Itga1
Mindy4	Snx18
Mrm3	Reln
Rbm24	ago-04
Prdm1	Cux2
Mical2	Oscp1
Nop2	Zfyve1
Galnt18	Ypel3
Wdr36	Garem1
Pcp4l1	Npl
Rbm8a	Sipa1l1
Mpp6	Tceal9
Usp5	Lrrtm3
Olfml2b	Foxo4
Gdf15	Sbk1
Rpf2	Fam13c
Inip	Trim56
Fndc4	Pcdhb19
Akap12	Gprasp1
Pold1	Gjc2
Nudcd1	Pcdhb12
Six3	Tril
Mrps34	Zc2hc1a
Fam117a	Ecm2
Plcl2	Dmrta1
Edc3	1700048O20Rik
Slco4a1	S1pr2
Cpq	Pura
St6galnac5	Ccdc141
Psmd7	Als2cl
En2	Pcdhb14
Atp6v1g1	1810030O07Rik
Itga9	Rnf182
Camk1d	Osbpl1a
Adk	Snhg11
Lgi2	Lacc1
Igfbp2	Zfand3
Mettl22	Zfp488
Exosc2	Swi5
Hlx	Zfp612
Prrx2	Dok7
Nup133	Serpinb1a
Mrpl12	Zfp36
Lap3	Lemd2
Gm5422	E130308A19Rik
Nploc4	S1pr1
Prkrip1	Kmt5b
Exo1	Slc25a26
Dnajc11	Dpy19l4
Wdr70	A730035I17Rik
Arhgap29	Morn2
Zfp335	2410002F23Rik
Pik3cd	Pcdhb3
Rhou	Pou3f3
Ccdc40	Dbx2
Tbc1d16	Pcdhb10
Timeless	Pid1
Gnaz	Pcdhb4
Elavl1	Thtpa
Ankrd6	Gm9801
Pclaf	Pcdhb8
Zfp704	Ifit2
Ttc12	Patl1
Fam102b	Adamts6
Cacng5	Hepacam
Ppp1ca	AI464131
Mybbp1a	Gpat2
Blvrb	Pcdhb17
Dgkz	C77370
Otud6b	Zfp319
Dok4	Bdh1
Rimklb	Cxxc5
Efhd2	Tifa
Nup88	Cystm1
Sh3pxd2b	Cldn12
Klc3	Lrrc75b
Kcna2	Ckap4
Siah1b	Atxn1
Snrpd2	4930432E11Rik
Reps2	Slc26a1
Gm21988	Zfp445
S100pbp	Lrrc4b
Rcc2	Dmrta2
Rps19	Helt
Igsf21	Samd14
Map7d2	Rab2a
Iffo2	Cdh19
Wdr43	Mageh1
Pde9a	Gm973
Nbl1	Flrt2
Pnmal1	Cmya5
Rgl2	Arl4a
Pum3	Fbxo28
Ccdc9	Tmem41b
Utp4	Ankrd34c
Rrp9	Wbp1l
Hspb8	Samd9l
Nlrp5-ps	Slc38a9
D11Wsu47e	Sned1
Pnpla3	Lonp2
Coro2b	Tshz2
Kirrel	Ankrd16
Tspo	Fam69c
Rnf10	Tmem229a
Ydjc	Bend7
Poldip3	Gpr85
Pdcd7	Amigo2
Tcf20	Crebrf
Mcm3	Lhfp
Dlx1	F2r
Rnpep	Fam171b
Pkp2	Tmem136
S100a10	Phldb1
Ncapg2	Tpcn2
Csdc2	Tbc1d12
Vwa1	Cdk5r1
Sgsm1	Elfn1
Mkl1	Pcdh10
S100a13	Dcaf5
Esm1	Fam110b
Adora1	Lrp1b
Dctpp1	Lix1l
Clspn	Aff4
Kcnj12	Fzd9
Gtpbp1	Grm5
Sin3a	Omg
Mier2	Slc17a5
Hirip3	Aftph
Asb4	Orai1
Dnali1	Nckap5
Naa25	Glp2r
Wdr74	Lpar4
Dpm3	Lrrc4
Bex2	Ankrd55
Borcs5	Agmo
Gng2	C130071C03Rik
Spice1	Adra1b
Ispd	Fam228b
Simc1	Kcnb1
Gm16373	Lrrc4c
Hilpda	Vstm4
Elfn2	Plekho2
Pxylp1	Gja1
Fem1a	Prkca
2900011O08Rik	Olfml1
Spink10	Adnp
Gm7887	Plcb1
Dnajc21	3100002H09Rik
Slc16a13	Msrb3
Shisa2	Pcdhb9
2510039O18Rik	Pcmtd1
Dnd1	9630028B13Rik
Cnpy1	Ncald
Kcnj10	Zfp24
Lsm11	Kcnj16
Sft2d3	Pcdhb2
Fzd5	Tmem198
Prkce	Fam229b
Bola3	Nlgn2
Cenph	B230319C09Rik
Cxcr4	Sox6
1190002N15Rik	B3glct
Cdc42ep2	Tbc1d30
Spred2	Nrros
Wdr89	Trpm3
Mms22l	Robo2
Gm9800	Pbx1
Zswim3	Zfp608
A430105I19Rik	Zfp212
Mtmr11	Grk4
Cavin2	Cyp2j6
Eif4g1	Ctif
Onecut2	Jam2
Otulin	Ptprt
Chrm3	Phgdh
Plaur	Dennd4a
Pilra	Plxnb1
Ccbe1	Nebl
Fam19a4	Tmem39b
Fam43a	Camk2d
Tcaim	Tprkb
Hrk	Fgfr3
Mtfr1l	D130007C19Rik
Bst2	Tmem62
Ppp1r3b	Parp4
Ddit4l	D730045B01Rik
Rnf31	Cadm4
Ythdf3	Nsd3
Emc6	Fam19a5
Gap43	Klhl5
Dnah14	Kcnmb4
Ctdspl	Miga1
Rexo1	Lrtm2
Tctex1d4	Cntn1
Rpsa-ps10	Ntrk2
Lix1	Fut9
Diras2	Pcdh9
Rell1	Cope
Gm5607	Ghr
Isg20l2	Abcd2
Arid4a	Tcf7l1
Nwd1	Per2
Gm4879	Snx32
Pdp2	Pgpep1
Tyw5	Pla2g4a
Mmgt2	Lrif1
Slc35e4	Mok
Rimkla	Foxk1
Cdca2	Fry
Frmd3	Gpr173
Trappc1	Hmga2
Gm8396	Pou3f4
Ctu2	Gjc3
Adamts16	Ebf1
Polr1a	Nat8f1
Zbtb12	Yipf1
Arl4c	Lgals8
Rlf	Lmcd1
2810025M15Rik	Abat
Rasl11b	Sez6l
H2afx	Tspan7
Shisa3	Anks1b
Rap2c	Samd12
Bpifc	Ccser2
Heatr1	Vwa8
Ndufaf6	Zfp945
Tcf19	Ntrk3
Prkaa1	Skap2
Tmem37	Hopx
Atp5k	Csf2ra
Ankrd37	Mbtd1
Lingo3	Kbtbd2
Camk2n2	Nhs
Cited1	Calcrl
Bzw1	Syn3
Gm6563	Irak4
Nup160	Ube4a
Cacna1c	Tmem40
Gfod1	Grb2
2900026A02Rik	Ntm
Fam181b	Nptx2
Rps19bp1	Chpt1
Gm5124	Serpinb6a
Hist1h1e	Zfp462
Gm5812	Pantr1
B3gnt2	Tnfrsf19
Cox6b2	Marf1
Arf3	Pla2g16
Mest	Lrrtm1
Tagap1	B2m
Pfdn4	Kcnd2
Foxo6	Tmem263
Plpp2	Lsamp
Rexo4	Sfmbt2
Nup188	Taok3
Magi3	Slc38a10
Cpne8	Stx17
Hist1h1d	Sox21
Map1b	Dpp6
Gm13619	Gdpd1
Prkcb	Akr1b10
Rnaseh2a	Qk
Rnf157	Scfd2
Uba2	Erbb4
Arhgap20	Opcml
Ddx10	Syt9
Nrgn	Klhl24
Kcnip1	Gm10125
3110082I17Rik	Clip2
Sh3pxd2a	Bcl9l
Gper1	Cyp26b1
Grwd1	Sorcs3
Utp18	Zkscan7
Skp2	Pcdhb5
Fra10ac1	Sfxn4
Dnajc8	Ap3s2
Cadps	Slc24a3
Atpif1	Nlgn1
Gm9945	Mro
Adam12	Fbln2
Zfp869	Cadm2
Lrrc8c	Cntn4
Rnd1	Lrrc51
Pcnx3	Hhip
Sertad3	mt-Tv
Zfp811	mt-Tl1
Map6	mt-Nd1
Cdca7	mt-Ti
B4galnt4	mt-Ta
Dach1	mt-Nd4
Eef1d	mt-Nd5
A430033K04Rik	mt-Nd6
Eif3b	mt-Cytb
St3gal5	mt-Tp
Ticam2	Gm26130
AI504432	Gm25008
Usp39	Rnu3a
Actr3b	Gm25630
Lig1	Cpped1
Cd248	Slc31a1
Prelid2	Nrxn3
Ier5	Fxyd6
Gadl1	Rnasel
Hist3h2ba	Bmpr2
Sipa1	Hdac8
Tatdn2	Cbln4
Jmjd6	Nnat
Npm1	Myl9
Txnl4a	Lrch1
Armc7	Nat8f4
Snrpg	Uty
St6galnac2	Gjd2
Mrpl18	Efcab1
Mpp7	Flnc
Fam136a	Ptprz1
Pus7	Syt11
Eif1a	Eif2s3y
Sptan1	Nr2f1
Gm6169	Hist1h2ac
Rpl32	Scyl2
Camk2b	Ank3
Mdn1	Marcks
Tpm3-rs7	Arid1b
Smco4	Zfp820
Espl1	Tmem100
Rrp1b	Fbp1
Znrf2	Cacng7
Serhl	Fat1
Eif4b	Itgad
Rnf169	Serpinh1
Hist1h1b	Ccdc190
Hspd1-ps3	Fryl
2810428I15Rik	Ccdc173
Kcnc1	Zfp827
Grin2a	Bves
Tma7-ps	Usmg5
Nap1l4	6820431F20Rik
Tonsl	Klf12
Ppp2r5d	Zfp9
Trp53	Gm10401
Rps26-ps1	Smim10l1
Eif4a1	Grcc10
Rgs3	Tmsb15l
Kmt5c	Gm15401
Ptp4a3	Prob1
Zfp930	Nbeal1
Adamts14	Klhl21
Prmt7	Lmbrd1
Rps10-ps1	5730409E04Rik
Mfap2	Iqck
Ifitm2	Il11ra1
Ipmk	Svip
Zfp143	Plekhf1
Maml3	Zfp865
Exosc5	2610203C20Rik
Phf5a	Fat3
Smim20	Mafb
Zic2	Sox2
Wdr61	A830092H15Rik
Akap6	Zfp950
Mdc1	Atxn7l3b
U2af1	Kiz
Hist1h2ab	Platr25
Suclg2	Zfp408
Zscan20	Ccdc162
Rcc1l	Pde11a
Flot2	Mrpl23-ps1
Lmnb2	Sp5
Gspt1	Rc3h2
Zfp706	Selenos
Gm6104	Selenom
2310039H08Rik	Mir678
Ncs1	Sox4
Hist1h2bk	Mir763
Kcnc3	Rab11b
Kdr	Gm23134
2010204K13Rik	AU041133
Ing2	Ccdc24
Mapk3	Fam174b
Nol7	Mup6
1110038F14Rik	Dact3
Snu13	Hist3h2a
Snrnp70	Cyp4v3
Sox11	Kdelr2
Chchd1	Pigb
Alms1	Rab7
Gpx1	Phyhd1
Ptcd3	March2
Nr6a1	Gm17396
Gpn1	Gm11273
Tnnt1	Spaca6
Gm22748	Gm25541
Snord14e	Snord110
Gm26205	Gm15268
Snord104	Gm13082
Snora73b	Gm6893
Gm22579	Gm16072
Ifitm7	Gm16464
Prpf4	Gm15148
Zbtb16	Gm11598
Gm10197	Gm16066
Polr1c	Ctsf
Rplp0	Gm13156
Rps25-ps1	Gm5466
Lyar	Gm15824
Pcna-ps2	Gm15670
1500009C09Rik	Gm13961
Cenpm	Gm15644
Ndufaf2	Gm24631
Lgals1	BB557941
Chrac1	Gm15594
Myadm	Gm12743
Trp53i11	Gm15834
Celsr2	Mir22hg
Psrc1	Brip1os
Col28a1	BB218582
Ssb	Gm11537
Adgrv1	Firre
Dusp22	Foxd2os
Hist1h2ag	Zfp703
Gm4950	Gm12108
Dazap1	Chn1os3
Psmb3	C030005K06Rik
Sco1	E130102H24Rik
Rps13-ps2	Gm13748
Snora57	4933431E20Rik
Eif3g	Bcas1os2
Gm10288	9130024F11Rik
Ccnd1	Gm12301
Nsmce3	A830082K12Rik
Peg12	A430035B10Rik
Lrrc8b	BC065397
Sox13	Frg2f1
Utp3	E130215H24Rik
Impdh2-ps	2810001G20Rik
Lrrc73	Gm13554
Hpcal1	AV039307
Nt5dc2	Hectd2os
Ints5	Gm15050
1810009A15Rik	Hotairm1
Polr2g	Gm24916
Sms	Gm14057
Gm6304	B230216N24Rik
Tuba1a	Gm16536
Fam84b	Gm44503
5930412G12Rik	0610040B10Rik
Rpl37rt	Uckl1
Gm10044	Pakap
Sod3	Ier3ip1
9130019P16Rik	4930480K15Rik
Wdfy1	9230105E05Rik
Tmem88b	Tepp
Apitd1	Churc1
Efcab7	1700071M16Rik
Mob3b	Mir99ahg
Rpl13a	Pabpc4l
Sdhaf1	Gm4707
Gm10645	A830073O21Rik
Ap1ar	Gm20515
S100a16	Gm20417
Spc24	Malat1
Kcng1	1700010K23Rik
Arrdc3	Gm20689
Hps6	A730085K08Rik
Pak6	Gm20716
Cerkl	Gm21846
Cenpw	Rab11b-ps2
Fign	Syne1
A930003A15Rik	Mir9-3hg
Alg10b	Pvt1
Selenoi	B230354K17Rik
Txnrd2	Gm26772
Ywhaq	Gm3764
Nrarp	4932441J04Rik
Klhdc7a	Gm26890
AI593442	Gm26803
Mrpl48-ps	Gm26649
Aunip	D130017N08Rik
Smarcd2	Gm26719
Psme3	6720427I07Rik
Rad54b	D030068K23Rik
Eif5a	AW047730
Cacng6	Gm26735
Gm6746	Gm26808
Samd1	Gm26752
Gm4204	A930024N18Rik
C730034F03Rik	1500002F19Rik
Trim71	Gm20033
Arpc4	Gm10561
Nhsl2	Gm26742
Tmsb10	A730056A06Rik
Colca2	Miat
C1qtnf5	4933429H19Rik
Stard6	2700046G09Rik
Rab26	2810425M01Rik
Ulbp1	9330104G04Rik
Rpl28-ps3	Gm26603
Hist3h2bb-ps	Gm5914
Gm13503	Sowahc
Gm6368	A430106G13Rik
Gm12174	Gm27694
Gm14513	Gm27868
Gm9434	Gm27209
Gm12529	Gm27477
Rpl22-ps1	Gm28035
4930455H04Rik	Gm5260
Gm13328	Hist1h3d
Gm12020	2900052N01Rik
Eif3s6-ps1	Ppnr
Fzd10	Gm29514
Anp32b-ps1	Gm20687
Gm13461	1700084E18Rik
Gm11585	1700027H10Rik
Gm9246	Gm29214
Gm11578	Txn-ps1
Gm12428	Gm28177
Gm4784	Gm28221
Gm12799	Gm26930
Gm11675	Gm36944
Gm13384	Pcdhga10
Gm8844	Gm38260
Gm11914	9530003O04Rik
Gm6382	Gm37788
Gm15773	Gm37233
Gm11889	Gm38387
Gm11221	2900022M07Rik
Gm12693	Gm38187
Gm14780	Gm37862
Rbmx2-ps	Gm36935
AA414768	Pcdhga12
Llph-ps2	Pcdhga9
Gm12501	Gm38198
Gm12749	Pcdhgc5
Gm5648	Gm37444
Gm2986	Gm37077
Gm8839	Gm37780
Gm14248	Gm38262
Gm1947	Pcdhga11
Gm12346	Pcdhgb2
Gm5391	Gm37258
Gm11478	Gm38253
Gm16465	Gm38255
Gm6654	Gm37240
Akt2-ps	Gm38182
Mir1907	C130023A14Rik
1700027A07Rik	Gm37637
Gm11549	Pcdhgc3
Snhg15	2900002M20Rik
Gm11574	Pcdhgb1
Gm15964	Gm37310
Arhgap27os2	Gm36969
C230038L03Rik	Pcdhgb8
Gm15163	Gm38124
Tsix	Pcdhgb6
E130218I03Rik	Gm37390
Xist	Gm2238
Gm11560	Pcdhga1
1700110K17Rik	Gm37331
Gm8093	Gm38286
Gm12999	Gm38235
Tmem250-ps	Pcdhga2
Snord13	Gm37756
Gm22767	Gm42416
Cbx6	Pcdhga7
Gm8428	5930409G06Rik
Gm3555	Gm38218
Npcd	8030445P17Rik
Gm16550	Pcdhga5
Gm45713	Pcdhgb4
Gm15446	Gm3081
Gm16163	Pcdhga4
Uba52	6820402A03Rik
Cdv3-ps	Pcdhgb5
Gm17122	Gm36933
Gm20425	Gm37524
Gm17134	Pcdhga6
Gm7535	Gm37060
Lrrc32	Gm37608
Gm7244	Gm37606
Gm17300	Gm37420
9330020H09Rik	Gm37011
Gm17334	Pcdhga8
Gm6728	Gm37895
Gm4202	Gm36963
Gm10269	Gm37446
Gm17230	Gm38031
Gpr62	Gm37211
Gm9844	Gm37954
Peg10	Pcdhgb7
Gpank1	Gm37314
Gm25745	Gm37880
Mir5136	Gm36952
Six3os1	D130019J16Rik
Rpl41	Gm37818
Gm20667	Gm37397
Rnasek	Gm37051
Gm3788	Pcdhga3
Gm22392	Gm37033
Rhox5	Gm38211
Zfp870	Gm37736
Gm14328	Gm37738
Gm21987	Gm37163
Noc2l	Gm37333
Sox1	Gm43857
Samd11	Gm42701
Gm4617	Gm42899
Shisa8	C130075A20Rik
A730071L15Rik	Gm42898
BC001981	Gm5865
Pafah1b1-ps1	2610011E03Rik
Gm17690	Gm42989
Gm26852	A930003O13Rik
AW121686	8430422M14Rik
E030030I06Rik	Gm43412
AU020206	Gm43667
Gm16754	Gm42413
Gm26631	Gm42640
Gm26586	A930036I15Rik
Gm26582	Gm43490
Gm16755	Gm43169
Gm26741	Gm42588
Gm26840	Gm42480
Snhg4	Gm43737
Gm16399	Gm43237
Gm17259	Gm42440
Gm26681	Gm42443
1010001B22Rik	Gm42819
Gm26992	Gm43847
Pet117	Gm42993
Mir8097	Gm43672
Phf20-ps	Gm43609
Gm27427	Rnu3a
Gm27219	Gm43484
Gm27920	Gm42992
Gm28528	Lhfpl3
2310034G01Rik	Gm42991
1700030C10Rik	Gm42820
Gm7967	Gm43018
Gm29019	Gm43111
Gm8525	Gm42441
Gm29508	Gm42442
Eif4a-ps4	2700029L08Rik
Gm17807	C530043K16Rik
Gm8276	Gm42583
Gm37305	Gm43343
Gm37583	Gm42576
Gm38287	5730507A11Rik
Gm37459	Gm3375
Gm37422	Gm45234
Gm5837	Gm44440
Gm37165	Gm44441
B230334C09Rik	Gm44220
Gm44354	Gm44044
3110039M20Rik	Gm44013
AC117232.1	Gm44439
Gm5297	Gm44436
Gm43528	9330102E08Rik
4930537H20Rik	D830050J10Rik
Gm44486	Gm44597
Gm42890	Gm43909
Gm43518	Gm44152
Gm9256	Gm44153
Gm40123	Gm16499
Gm18916	5430431A17Rik
Gm44484	Gm44639
Gm18492	Gm18310
Gm44492	Gm44645
Gm43486	Gm37494
Gm7733	Gm45153
AC151967.1	Gm45113
Gm43599	Gm44846
C130093G08Rik	Gm44913
Peg13	Gm32849
3110031N09Rik	AC167978.1
1700040L08Rik	Gm45737
Nasp-ps1	B230311B06Rik
Gm18913	A330076H08Rik
Gm44965	Samd4b
Gm45216	Gm45236
Gm39090	A230057D06Rik
Gm44832	Gm45185
Gm44669	Gm45597
Gm44632	Gm45847
Hspa14	Gm4247
Exosc6	Pde2a
Gm5609	Gm5608
Gm45560	Gm45263
Gm45799	Gm45703
AW046200	AC153912.1
Gm45736	AC153958.1
Gm2059	AC153899.1
Gm1943	CAAA01194877.1
Gm32856	AC120394.2
Gm5910	AC116180.1
Gm42047	AC131120.1
AC142407.1	AC153962.3
AC165080.3	AC162467.3
AC160637.1	AC156636.2
AC158802.1	AC139376.1
AC164179.1	AC140299.2
AC114575.3	AC115037.1
AC153546.1	AL590503.1
CT030173.1	CT009754.4
AL607105.1	AC124484.1
AC099934.3	CT030170.6
CT030142.1	AC161117.2
AC127590.1	CT009718.7
AC099934.7	CU074400.1
AC124744.2	AC154548.1
AC130831.1	AL837512.1
CT010447.1	AC155298.3
	AC156025.3

## Sheet: GO&KEGG
DEGs	Category	Term	Count	%	PValue	Genes	List Total	Pop Hits	Pop Total	Fold Enrichment	Bonferroni	Benjamini	FDR
UP	GOTERM_BP_FAT	GO:0016337~cell-cell adhesion	61	4.35093	2.01e-19	CADM1, PCDHGA9, PCDHGA8, PCDHGA7, LMO7, PCDHGA6, PCDHGA5, PCDHGA4, PCDHGA3, PCDHGA2, PCDHGA1, TGFB2, PCDHGB1, BARX2, ROBO2, COL11A1, CYR61, PCDHB9, PCDHGA12, PCDHGA10, PCDHB8, PCDHGA11, PCDHB5, PCDHB3, PCDH11X, PCDHB4, PCDHGB7, PCDH9, PCDHGB6, PCDHB2, PCDH7, PCDHGB8, PCDHGB2, PCDHGB5, PCDHGB4, ARVCF, AMIGO2, ATP2C1, NPTN, NCAN, CHL1, LIMS1, CDK5R1, ASTN1, PCDHB14, DSCAML1, PCDHGC5, PCDHGC4, PCDHB…	940	236	13588	3.73633	5.68e-16	5.68e-16	3.6e-16
UP	GOTERM_BP_FAT	GO:0007156~homophilic cell adhesion	42	2.99572	3.89e-19	CADM1, PCDHGA9, PCDHGA8, PCDHGA7, PCDHGA6, PCDHGA5, PCDHGA4, PCDHGA3, PCDHGA2, PCDHGA1, PCDHGB1, ROBO2, PCDHB9, PCDHGA12, PCDHGA10, PCDHB8, PCDHGA11, PCDHB5, PCDH11X, PCDHB3, PCDHB4, PCDHGB7, PCDHGB6, PCDH9, PCDHB2, PCDHGB8, PCDH7, PCDHGB2, PCDHGB5, PCDHGB4, AMIGO2, NPTN, CHL1, DSCAML1, PCDHGC5, PCDHB14, PCDHGC4, PCDHB12, PCDHGC3, PCDHB10, CDH6, FAT3, PCDHB19, FAT1, PCDHB17, PCDH10, CELSR1, PCDH1…	940	117	13588	5.18909	1.1e-15	5.49e-16	6.96e-16
UP	GOTERM_BP_FAT	GO:0007155~cell adhesion	99	7.06134	3.01e-18	CADM4, CADM1, ATP1B2, LMO7, MEGF10, TGFB2, ROBO2, SPON1, PCDHGA12, PCDHGA10, PCDHGA11, F8, MFGE8, NCAM2, CD36, HEPACAM, ATP2C1, LSAMP, NPTN, RELN, CDK5R1, ASTN1, DSCAML1, CX3CL1, SOX9, SRC, ALCAM, ITGB8, ITGAV, TTYH1, FN1, LPP, PCDH10, ITGA1, ITGA2, CELSR1, PCDH17, PCDH18, CYFIP2, ITGAD, OMG, PCDHGA9, FERMT2, PCDHGA8, PCDHGA7, PCDHGA6, PCDHGA5, PCDHGA4, PCDHGA3, DDR2, PCDHGA2, PCDHGA1, PCDHGB1, B…	940	561	13588	2.55094	8.49e-15	2.83e-15	5.38e-15
UP	GOTERM_BP_FAT	GO:0022610~biological adhesion	99	7.06134	3.41e-18	CADM4, CADM1, ATP1B2, LMO7, MEGF10, TGFB2, ROBO2, SPON1, PCDHGA12, PCDHGA10, PCDHGA11, F8, MFGE8, NCAM2, CD36, HEPACAM, ATP2C1, LSAMP, NPTN, RELN, CDK5R1, ASTN1, DSCAML1, CX3CL1, SOX9, SRC, ALCAM, ITGB8, ITGAV, TTYH1, FN1, LPP, PCDH10, ITGA1, ITGA2, CELSR1, PCDH17, PCDH18, CYFIP2, ITGAD, OMG, PCDHGA9, FERMT2, PCDHGA8, PCDHGA7, PCDHGA6, PCDHGA5, PCDHGA4, PCDHGA3, DDR2, PCDHGA2, PCDHGA1, PCDHGB1, B…	940	562	13588	2.5464	9.61e-15	2.4e-15	6.09e-15
UP	GOTERM_BP_FAT	GO:0007169~transmembrane receptor protein tyrosine kinase signaling pathway	36	2.56776	1.04e-07	ZFAND5, FGFR1, FGFR3, ERBB4, NDN, GRB2, CSPG4, BMPR2, FOXO4, DDR2, SRC, GAB1, TGFA, ANGPT1, AGRN, FGF1, INSR, PIK3R1, GHR, TXNIP, PLAT, EGFR, SGPL1, ARID5B, MYO1E, PTPRA, IGF1, STXBP4, EPHA5, NTRK3, EPHA4, GRB10, DOK5, DOK7, NTRK2, PDGFRA	940	192	13588	2.71037	0.000293	5.86e-05	0.000186
UP	GOTERM_BP_FAT	GO:0007167~enzyme linked receptor protein signaling pathway	44	3.13837	2.91e-07	ZFAND5, FGFR1, FGFR3, ERBB4, NDN, LTBP3, GRB2, CSPG4, BMPR2, FOXO4, DDR2, SRC, TGFB2, MAP3K1, GAB1, TGFA, ANGPT1, AGRN, SKIL, FGF1, INSR, PIK3R1, GHR, TXNIP, PLAT, EGFR, SGPL1, PTPRE, ARID5B, MYO1E, PTPRA, IGF1, STXBP4, NTRK3, EPHA5, EPHA4, GRB10, DOK5, DOK7, NTRK2, PDGFRA, AKAP7, BMP7, AKAP2	940	273	13588	2.3298	0.000821	0.000137	0.000521
UP	GOTERM_BP_FAT	GO:0016192~vesicle-mediated transport	62	4.42225	9.14e-07	COPA, SEC31A, AP1G2, SYNJ1, AP3S2, AP3S1, MEGF10, HOOK3, DAB2, MCOLN1, SCAMP5, GHR, SEC23A, PLD2, KDELR2, STX3, MYO6, LRP1B, PRKCI, MFGE8, VPS41, SPIRE1, RPH3A, KIF1C, ZDHHC15, NPC1, CD36, SCYL1, FNBP1L, VAMP2, STX5A, SH3GL2, COPE, TRAPPC10, STON2, ARFGAP1, STX7, PPT1, ARF5, ABCA1, RIMS2, SRC, GM13082, ITGAV, STX17, GM5865, SEC22B, PLCD4, AP3D1, SNAP23, RAB2A, SCRN1, NLGN1, NRAS, MARCH2, LRP1, AK…	940	466	13588	1.92324	0.00257569	0.000368	0.00163492
UP	GOTERM_BP_FAT	GO:0019226~transmission of nerve impulse	37	2.63909	2.05e-06	KCNMB4, HEXA, SYNJ1, PPT1, TIMP4, GJC3, CTTNBP2, S1PR1, HNMT, SYN3, CHRNA4, OLIG2, AGRN, APBA1, GJD2, DLGAP1, EGR3, PLP1, MYO6, EGR2, NRXN3, UGT8A, NF1, NLGN1, NLGN3, NRXN1, ATP1A2, GRIA4, RPH3A, QK, ATXN1, P2RX4, GRIA2, TSC1, ABAT, VAMP2, NCAN	940	226	13588	2.36658	0.00576124	0.000722	0.00366276
UP	GOTERM_BP_FAT	GO:0030182~neuron differentiation	52	3.70899	1.41e-05	ENAH, HELT, GRIN3A, RORA, JAG1, TGFB2, SLC1A3, S1PR1, ANK3, ROBO2, SEMA3A, OLIG2, EGR2, MYO6, MDGA2, EOMES, PRKCI, PIGT, DLL1, BBS1, NDEL1, GNAQ, MIAT, CNTN4, RELN, CHL1, FGFR1, CDK5R1, IRX5, FGFR3, NDN, SOX2, CLU, NRN1, ALCAM, HOXA1, POU3F4, ETV1, KLF7, PTPRZ1, NEUROG2, GAS7, NTN1, NTRK3, NOTCH3, SALL3, EPHA4, NTRK2, PHGDH, ID4, BMP7, APBB2	940	399	13588	1.8839	0.0389302	0.00440231	0.0251694
UP	GOTERM_BP_FAT	GO:0043062~extracellular structure organization	26	1.85449	2.99e-05	CADM1, SERPINH1, TGFB2, ANK3, SMOC1, AGRN, COL11A1, CYR61, MYO6, VHL, NRXN3, NF1, CCDC80, NLGN1, NLGN2, NLGN3, NID1, NRXN1, ECM2, COL5A2, TSC1, KAZALD1, DOK7, PDGFRA, APBB2, F2R	940	149	13588	2.5224	0.0808395	0.00839403	0.0534232
UP	GOTERM_BP_FAT	GO:0060284~regulation of cell development	27	1.92582	3.31e-05	IRX3, SOX2, LRRC4C, TIMP2, MEIS1, ROBO2, AGRN, MBNL3, SEMA3A, MT3, PLXNB1, NF1, NLGN1, DLL1, NTN1, NOTCH3, NTRK3, EYA1, CDON, ZFP488, BAX, NTRK2, NPTN, CNTN4, PBX1, ID4, BMP7	940	159	13588	2.45468	0.0890281	0.00844083	0.0590928
UP	GOTERM_BP_FAT	GO:0007610~behavior	51	3.63766	4.3e-05	GM2A, HELT, IL18, HEXA, SYNJ1, ZIC1, TGFB2, S1PR2, SLC1A2, SLC1A3, CHRNA4, ROBO2, SEMA3A, MAN2B1, CYR61, PRKCA, EGR1, EGR2, MYO6, GRM5, BBS1, GNAQ, ABAT, RELN, CHL1, GLUD1, ASTN1, PPT1, CX3CL1, NPAS3, CHD7, PDE1B, ETV1, APBA1, FZD9, NF1, ITGA1, NLGN3, ATP1A2, CELSR1, CPT1A, FOXP2, ATXN1, NRAS, EPHA4, EPS8, S100B, NTRK2, ADRA1B, CMTM3, CMTM5	940	405	13588	1.8203	0.114298	0.0100636	0.0769146
UP	GOTERM_BP_FAT	GO:0051960~regulation of nervous system development	25	1.78317	7.52e-05	IRX3, SOX2, LRRC4C, TIMP2, MEIS1, ROBO2, SEMA3A, AGRN, MT3, PLXNB1, NF1, NLGN1, IGF1, DLL1, NTN1, NTRK3, NOTCH3, EYA1, ZFP488, NTRK2, NPTN, ID4, PBX1, CNTN4, BMP7	940	148	13588	2.44178	0.191056	0.0161773	0.13432
UP	GOTERM_BP_FAT	GO:0000902~cell morphogenesis	41	2.92439	8.82e-05	CDK5R1, ENAH, LIMS1, NDN, DYNC2LI1, CLU, SOX6, NRN1, SOX9, GJC3, TGFB2, ALCAM, HOXA1, DAB2, SLC1A3, ANK3, FAT1, ETV1, ROBO2, SEMA3A, IDUA, EGFR, KLF7, LIPA, EGR2, PTPRZ1, FOXJ1, VANGL2, EOMES, PRKCI, NEUROG2, NTN1, GAS7, BBS1, EPHA4, NDEL1, HIF1A, RELN, BMP7, APBB2, CHL1	940	309	13588	1.91802	0.220252	0.0176134	0.15759
UP	GOTERM_BP_FAT	GO:0048008~platelet-derived growth factor receptor signaling pathway	9	0.64194	9.71e-05	PLAT, TXNIP, ZFAND5, SGPL1, ARID5B, MYO1E, GAB1, PDGFRA, SRC	940	23	13588	5.65643	0.239602	0.0180952	0.173493
UP	GOTERM_BP_FAT	GO:0050767~regulation of neurogenesis	23	1.64051	9.76e-05	IRX3, PLXNB1, NF1, SOX2, NLGN1, DLL1, LRRC4C, TIMP2, MEIS1, NTN1, NOTCH3, NTRK3, EYA1, ZFP488, NTRK2, NPTN, CNTN4, PBX1, ROBO2, ID4, SEMA3A, BMP7, MT3	940	132	13588	2.51873	0.240681	0.0170611	0.174392
UP	GOTERM_BP_FAT	GO:0007611~learning or memory	18	1.28388	0.000108	FZD9, EGR1, EGR2, GM2A, GLUD1, NF1, SYNJ1, NLGN3, PPT1, ATP1A2, FOXP2, GRM5, ATXN1, NRAS, S100B, PDE1B, ADRA1B, MAN2B1	940	89	13588	2.92355	0.262221	0.0177298	0.192601
UP	GOTERM_BP_FAT	GO:0008104~protein localization	79	5.63481	0.000183	GNPTG, COPA, SEC31A, AP1G2, SLC15A2, RAB5C, VPS37A, AP3S2, AP3S1, OS9, HOOK3, VPS13C, APOE, VPS13D, KIFAP3, TRAK1, RAMP1, ALS2CL, SCAMP5, SEC23A, KDELR2, STX3, MYO6, VANGL2, VPS41, STXBP4, RPH3A, ZDHHC15, CHMP1A, CD36, RAB14, AKAP7, RAB10, STX5A, AKAP2, COPE, SERP1, ARFGAP1, STON2, ARL6IP1, SNX18, AFTPH, STX7, SNX16, SNX4, PPT1, LMAN2, ARF5, RIMS2, SEC62, NXT2, RAB7, RAB43, KATNA1, STX17, GM13082…	940	753	13588	1.51656	0.403152	0.0282647	0.326636
UP	GOTERM_BP_FAT	GO:0051056~regulation of small GTPase mediated signal transduction	32	2.28245	0.000223	ARFGAP1, RAP1GAP, ITPKB, TBC1D19, PLEKHG2, S1PR1, TBC1D12, EVI5, RASA3, TBC1D30, FGD6, ARHGEF10L, ALS2CL, ARHGEF3, ARHGEF7, FOXJ1, NF1, TRIO, ARHGEF9, DGKI, TBC1D22B, TBCK, NRAS, RALGAPA2, NOTCH2, NDEL1, SGSM2, SIPA1L1, GRTP1, ADRA1B, RELN, ARAP2	940	228	13588	2.02882	0.467295	0.0326033	0.398449
UP	GOTERM_BP_FAT	GO:0048514~blood vessel morphogenesis	29	2.06847	0.000229	MEF2C, GNA13, FGFR1, IL18, CSPG4, GJA1, CX3CL1, MEIS1, TGFB2, S1PR1, APOE, HMOX1, ITGAV, TGFA, ANGPT1, MKL2, VEZF1, FGF1, CYR61, SGPL1, VHL, MYO1E, NF1, MMP19, QK, HIF1A, BAX, NTRK2, ADRA1B	940	198	13588	2.11719	0.47596	0.031793	0.408804
UP	GOTERM_BP_FAT	GO:0001508~regulation of action potential	13	0.927247	0.000253	GJD2, KCNMB4, PLP1, EGR2, TSC1, GNAQ, UGT8A, HEXA, NF1, CHRNA4, OLIG2, GJC3, QK	940	54	13588	3.47998	0.510123	0.0334101	0.451356
UP	GOTERM_BP_FAT	GO:0016477~cell migration	33	2.35378	0.000255	ZFAND5, CDK5R1, NDN, ASTN1, CSPG4, GJA1, CX3CL1, SRC, TGFB2, CTTNBP2, EDNRB, KATNA1, POU3F3, NR2F1, PRKCA, EGFR, PLAT, SGPL1, CCDC88A, VHL, FOXJ1, ARID5B, ITGA1, NEUROG2, NTN1, NDEL1, HIF1A, NAV1, BAX, LRP6, RELN, APBB2, CHL1	940	240	13588	1.98761	0.513428	0.0322138	0.455628
UP	GOTERM_BP_FAT	GO:0006873~cellular ion homeostasis	35	2.49643	0.000259	KCNMB4, NDN, HEXA, PPT1, GJC3, S1PR1, SLC24A3, APOE, SLC30A1, MT2, CHRNA4, MT1, SLC39A5, OLIG2, MT3, GJD2, PRKCA, PLP1, EGR2, UGT8A, NF1, STIM2, NLGN3, ATP1A2, QK, ATXN1, P2RX4, EFHC1, HIF1A, TSC1, S100B, GNAQ, ATP2C1, BAX, F2R	940	261	13588	1.93845	0.518829	0.0313053	0.462671
UP	GOTERM_BP_FAT	GO:0046578~regulation of Ras protein signal transduction	27	1.92582	0.000295	ARFGAP1, ITPKB, TBC1D19, PLEKHG2, S1PR1, TBC1D12, EVI5, TBC1D30, FGD6, ARHGEF10L, ALS2CL, ARHGEF3, ARHGEF7, FOXJ1, NF1, TRIO, DGKI, ARHGEF9, TBC1D22B, TBCK, NOTCH2, NRAS, NDEL1, SGSM2, GRTP1, ADRA1B, ARAP2	940	181	13588	2.15632	0.564394	0.0340331	0.525427
UP	GOTERM_BP_FAT	GO:0044057~regulation of system process	29	2.06847	0.000295	SNCAIP, IRX5, THRB, BMPR2, GJA1, CSPG5, TGFB2, SLC1A3, SEMA3A, PRKCA, EGR2, MYO6, NF1, NLGN1, NLGN2, NLGN3, ATP1A2, CELSR1, GRM5, INHBB, NRAS, ADRB1, GRIA2, S100B, NTRK2, NPTN, HOPX, ADRA1B, F2R	940	201	13588	2.08559	0.565086	0.0327558	0.52643
UP	GOTERM_BP_FAT	GO:0007411~axon guidance	18	1.28388	0.000362	KLF7, CDK5R1, ENAH, EGR2, NEUROG2, NTN1, TGFB2, ALCAM, HOXA1, EPHA4, ANK3, ETV1, RELN, ROBO2, SEMA3A, BMP7, APBB2, CHL1	940	98	13588	2.65506	0.639438	0.0384746	0.644587
UP	GOTERM_BP_FAT	GO:0051094~positive regulation of developmental process	30	2.1398	0.000372	FGFR1, IRX3, FGFR3, THRB, SOX2, CLU, GJA1, ITPKB, CX3CL1, JAG1, CD1D2, TGFB2, AP3D1, ROBO2, MKL2, PLXNB1, EOMES, NTN1, NTRK3, ADAMTS9, CD36, HIF1A, ID2, ETS1, CDON, ZFP488, BAX, NPTN, HOPX, BMP7	940	214	13588	2.02645	0.64958	0.0380933	0.662555
UP	GOTERM_BP_FAT	GO:0006357~regulation of transcription from RNA polymerase II promoter	66	4.70756	0.000382	MEF2C, CHURC1, ELF1, HELT, THRB, FOXK1, MITF, RORA, S1PR1, BARX2, TRAK1, OLIG2, MKL2, BHLHE41, NR2F1, EGR1, EGR2, FOXJ1, TLE1, MECOM, PPARGC1A, IFNAR2, HIF1A, ZFP462, LCOR, SOX2, SOX4, TXN1, NFIX, SOX6, PRDM16, SOX9, MEIS1, CALCOCO1, TCF7L1, HOXA1, PER2, TEF, NFAT5, POU3F3, SKIL, AGRN, MDFI, TXNIP, BMP3, IKZF2, KLF12, MAFB, CREBBP, MAML2, LMCD1, IGF1, NR4A1, NEUROG2, FOXP1, FOXP2, ATXN1, ATF5, ID…	940	616	13588	1.54878	0.659407	0.0377362	0.680467
UP	GOTERM_BP_FAT	GO:0048878~chemical homeostasis	44	3.13837	0.000405	KCNMB4, NDN, HEXA, AQP4, PPT1, GJC3, EDNRB, S1PR1, SLC24A3, APOE, SLC30A1, MT2, CHRNA4, MT1, SLC39A5, OLIG2, MT3, IDUA, GJD2, PRKCA, PLP1, EGR2, FECH, UGT8A, NF1, STIM2, IGF1, NLGN3, ATP1A2, QK, ATXN1, P2RX4, NPC1, EFHC1, NPC2, HIF1A, TSC1, GNAQ, S100B, ATP2C1, BAX, ADRA1B, PTCH1, F2R	940	365	13588	1.74256	0.681001	0.0386328	0.721698
UP	GOTERM_BP_FAT	GO:0050808~synapse organization	12	0.85592	0.000414	MYO6, CADM1, TSC1, NRXN3, ANK3, DOK7, NLGN1, NLGN2, NLGN3, NRXN1, AGRN, F2R	940	49	13588	3.54008	0.688832	0.0381666	0.73734
UP	GOTERM_BP_FAT	GO:0055082~cellular chemical homeostasis	35	2.49643	0.000424	KCNMB4, NDN, HEXA, PPT1, GJC3, S1PR1, SLC24A3, APOE, SLC30A1, MT2, CHRNA4, MT1, SLC39A5, OLIG2, MT3, GJD2, PRKCA, PLP1, EGR2, UGT8A, NF1, STIM2, NLGN3, ATP1A2, QK, ATXN1, P2RX4, EFHC1, HIF1A, TSC1, S100B, GNAQ, ATP2C1, BAX, F2R	940	268	13588	1.88782	0.697702	0.0378565	0.755536
UP	GOTERM_BP_FAT	GO:0006928~cell motion	44	3.13837	0.000455	ZFAND5, CDK5R1, ENAH, NDN, CSPG4, ASTN1, GJA1, CX3CL1, SRC, TGFB2, ALCAM, CTTNBP2, HOXA1, EDNRB, ANK3, KATNA1, POU3F3, ETV1, ROBO2, SEMA3A, NR2F1, PRKCA, PLAT, EGFR, SGPL1, KLF7, EGR2, CCDC88A, VHL, FOXJ1, ARID5B, ITGA1, NEUROG2, NTN1, EPHA4, NDEL1, HIF1A, NAV1, BAX, LRP6, RELN, BMP7, APBB2, CHL1	940	367	13588	1.73306	0.723066	0.03933	0.810656
UP	GOTERM_BP_FAT	GO:0048666~neuron development	37	2.63909	0.000503	FGFR1, CDK5R1, ENAH, IRX5, NDN, CLU, GRIN3A, NRN1, TGFB2, ALCAM, HOXA1, SLC1A3, ANK3, ETV1, ROBO2, SEMA3A, KLF7, MYO6, EGR2, PTPRZ1, PRKCI, NEUROG2, NTN1, GAS7, BBS1, SALL3, EPHA4, NDEL1, GNAQ, MIAT, NTRK2, PHGDH, CNTN4, RELN, BMP7, APBB2, CHL1	940	292	13588	1.83167	0.758362	0.0421267	0.896348
UP	GOTERM_BP_FAT	GO:0031175~neuron projection development	30	2.1398	0.000507	FGFR1, CDK5R1, ENAH, NDN, CLU, GRIN3A, NRN1, TGFB2, ALCAM, HOXA1, ANK3, ETV1, ROBO2, SEMA3A, KLF7, EGR2, MYO6, PTPRZ1, NEUROG2, NTN1, GAS7, BBS1, EPHA4, NDEL1, PHGDH, CNTN4, RELN, BMP7, APBB2, CHL1	940	218	13588	1.98926	0.760603	0.0411762	0.902201
UP	GOTERM_BP_FAT	GO:0001944~vasculature development	33	2.35378	0.000531	MEF2C, GNA13, ZFAND5, FGFR1, IL18, CSPG4, GJA1, CX3CL1, MEIS1, TGFB2, S1PR1, CHD7, APOE, HMOX1, ITGAV, CHM, TGFA, ANGPT1, MKL2, VEZF1, FGF1, CYR61, SGPL1, VHL, MYO1E, MMP19, NF1, QK, HIF1A, BAX, NTRK2, NCOA6, ADRA1B	940	250	13588	1.9081	0.776279	0.0418794	0.944738
UP	GOTERM_BP_FAT	GO:0050801~ion homeostasis	37	2.63909	0.000532	KCNMB4, NDN, HEXA, PPT1, GJC3, EDNRB, S1PR1, SLC24A3, APOE, SLC30A1, MT2, CHRNA4, MT1, SLC39A5, OLIG2, MT3, GJD2, PRKCA, PLP1, EGR2, FECH, UGT8A, NF1, STIM2, NLGN3, ATP1A2, QK, ATXN1, P2RX4, EFHC1, HIF1A, TSC1, S100B, GNAQ, ATP2C1, BAX, F2R	940	293	13588	1.82542	0.777233	0.040854	0.947422
UP	GOTERM_BP_FAT	GO:0007268~synaptic transmission	26	1.85449	0.000538	SYNJ1, PPT1, TIMP4, CTTNBP2, HNMT, SYN3, CHRNA4, AGRN, APBA1, GJD2, DLGAP1, EGR3, MYO6, NRXN3, NLGN1, NLGN3, ATP1A2, GRIA4, NRXN1, RPH3A, ATXN1, P2RX4, GRIA2, ABAT, VAMP2, NCAN	940	178	13588	2.11145	0.781162	0.0402337	0.958594
UP	GOTERM_BP_FAT	GO:0006796~phosphate metabolic process	86	6.13409	0.000555	CDK19, RNASEL, STK38, SYNJ1, CSPG4, GPAT2, DDR2, PRKX, TGFB2, CTTNBP2, GAB1, PIK3CA, TGFA, PRKACB, ATP6V0D1, INSR, MAPKBP1, AKT3, CDK14, PRKCA, EGFR, SRPK3, PTPRK, SGK3, TRPM7, PRKCI, PRKCH, CDK6, PTPRT, ATP6V1D, PTPRO, TBCK, PRKCQ, EYA1, EYA2, SCYL1, SCYL2, PPM1H, PDGFRA, RELN, NEK7, FGFR1, FGFR3, NEK3, ERBB4, CAMK2G, BMPR2, TRIB2, SRC, IL12RB2, IRAK4, GALK2, MTMR3, SBK1, MAP3K2, SPEG, MAP3K1, C…	940	866	13588	1.43552	0.791384	0.0404047	0.988625
UP	GOTERM_BP_FAT	GO:0006793~phosphorus metabolic process	86	6.13409	0.000555	CDK19, RNASEL, STK38, SYNJ1, CSPG4, GPAT2, DDR2, PRKX, TGFB2, CTTNBP2, GAB1, PIK3CA, TGFA, PRKACB, ATP6V0D1, INSR, MAPKBP1, AKT3, CDK14, PRKCA, EGFR, SRPK3, PTPRK, SGK3, TRPM7, PRKCI, PRKCH, CDK6, PTPRT, ATP6V1D, PTPRO, TBCK, PRKCQ, EYA1, EYA2, SCYL1, SCYL2, PPM1H, PDGFRA, RELN, NEK7, FGFR1, FGFR3, NEK3, ERBB4, CAMK2G, BMPR2, TRIB2, SRC, IL12RB2, IRAK4, GALK2, MTMR3, SBK1, MAP3K2, SPEG, MAP3K1, C…	940	866	13588	1.43552	0.791384	0.0404047	0.988625
UP	GOTERM_BP_FAT	GO:0045893~positive regulation of transcription, DNA-dependent	48	3.42368	0.000571	MEF2C, CHURC1, ELF1, THRB, FOXK1, SOX2, MITF, SOX4, NFIX, SOX6, RORA, SOX9, PRDM16, CALCOCO1, TCF7L1, HOXA1, S1PR1, BARX2, ZSCAN21, NFAT5, TEF, POU3F3, MKL2, AGRN, USP16, EGR1, BMP3, KLF7, EGR2, IKZF2, KLF12, MAFB, CREBBP, MAML2, NR4A1, IGF1, NEUROG2, AFF1, MECOM, PPARGC1A, ATXN1, HIF1A, ZFP462, ETS1, PBX1, BMP7, NFIA, KLF4	940	416	13588	1.66792	0.800481	0.0404869	1.0166
UP	GOTERM_BP_FAT	GO:0045664~regulation of neuron differentiation	18	1.28388	0.000585	IRX3, PLXNB1, SOX2, NLGN1, DLL1, LRRC4C, TIMP2, MEIS1, NTN1, NOTCH3, NTRK3, EYA1, NTRK2, CNTN4, PBX1, ROBO2, ID4, SEMA3A	940	102	13588	2.55094	0.808034	0.0404213	1.04082
UP	GOTERM_BP_FAT	GO:0001501~skeletal system development	36	2.56776	0.000643	MEF2C, ZFAND5, FGFR1, FGFR3, LTBP3, HEXA, GABBR1, ACP2, SOX6, ZIC1, SOX9, TGFB2, COL9A1, BARX2, ETL4, COL11A1, IDUA, PRKCA, MDFI, SGPL1, BMP3, ARID5B, NF1, IGF1, COL5A2, EYA1, HIF1A, GNAQ, CLEC3B, KAZALD1, UBC, PDGFRA, PBX1, BMP7, IGFBP5, SERP1	940	285	13588	1.82594	0.836935	0.0432702	1.14313
UP	GOTERM_BP_FAT	GO:0032989~cellular component morphogenesis	42	2.99572	0.000648	CDK5R1, ENAH, LIMS1, NDN, DYNC2LI1, CLU, SOX6, NRN1, SOX9, GJC3, TGFB2, ALCAM, HOXA1, DAB2, SLC1A3, ANK3, FAT1, ETV1, ROBO2, SEMA3A, IDUA, EGFR, KLF7, LIPA, EGR2, PTPRZ1, FOXJ1, VANGL2, EOMES, PRKCI, NEUROG2, NTN1, GAS7, BBS1, EPHA4, NDEL1, HIF1A, BAX, RELN, BMP7, APBB2, CHL1	940	351	13588	1.7297	0.839449	0.0426162	1.15286
UP	GOTERM_BP_FAT	GO:0051254~positive regulation of RNA metabolic process	48	3.42368	0.000668	MEF2C, CHURC1, ELF1, THRB, FOXK1, SOX2, MITF, SOX4, NFIX, SOX6, RORA, SOX9, PRDM16, CALCOCO1, TCF7L1, HOXA1, S1PR1, BARX2, ZSCAN21, NFAT5, TEF, POU3F3, MKL2, AGRN, USP16, EGR1, BMP3, KLF7, EGR2, IKZF2, KLF12, MAFB, CREBBP, MAML2, NR4A1, IGF1, NEUROG2, AFF1, MECOM, PPARGC1A, ATXN1, HIF1A, ZFP462, ETS1, PBX1, BMP7, NFIA, KLF4	940	419	13588	1.65598	0.848021	0.0428682	1.18724
UP	GOTERM_BP_FAT	GO:0046907~intracellular transport	49	3.49501	0.000689	GNPTG, COPA, ENAH, AP1G2, AP3S2, AP3S1, HOOK3, TRAK1, MCOLN1, RAMP1, SEC23A, MYO6, STX3, PRKCI, VPS41, SPIRE1, STXBP4, RPH3A, KIF1C, NPC1, NPC2, NDEL1, SCYL1, ATP2C1, RAB10, STX5A, COPE, STON2, ARL6IP1, STX7, DSCR3, KLC2, RIMS2, RAB7, MYL6B, GM13082, STX17, GM5865, CHM, SEC22B, AP3D1, TNPO1, APBA1, TXNIP, RAB2A, ATXN1, PLEKHF1, AKTIP, BAX, APBB2	940	431	13588	1.64341	0.856864	0.0432191	1.22478
UP	GOTERM_BP_FAT	GO:0045892~negative regulation of transcription, DNA-dependent	38	2.71041	0.000693	FOXK1, THRB, HELT, SOX2, TXN1, SOX6, PRDM16, SOX9, TCF7L1, TRIM66, BARX2, PER2, POU3F3, OLIG2, SKIL, BHLHE41, NR2F1, TXNIP, EGR1, MDFI, TBL1XR1, KLF12, FOXJ1, KLF11, ZHX1, LMCD1, TLE1, SIRT2, FOXP1, PURA, FOXP2, CHMP1A, ID2, HOPX, CUX2, TBL1X, LCOR, KLF4	940	308	13588	1.78345	0.858559	0.0425329	1.23225
UP	GOTERM_BP_FAT	GO:0030030~cell projection organization	39	2.78174	0.000695	FGFR1, CDK5R1, ENAH, NDN, DYNC2LI1, CLU, MTSS1L, GRIN3A, NRN1, TGFB2, ALCAM, HOXA1, ANK3, TTYH1, ETV1, ROBO2, SEMA3A, KLF7, MYO6, EGR2, CCDC88A, PTPRZ1, FOXJ1, VANGL2, NEUROG2, NTN1, GAS7, LPIN1, BBS1, EPHA4, NDEL1, TSC1, PHGDH, CNTN4, RELN, WASL, BMP7, APBB2, CHL1	940	319	13588	1.76726	0.859188	0.0417205	1.23503
UP	GOTERM_BP_FAT	GO:0032990~cell part morphogenesis	29	2.06847	0.000704	CDK5R1, ENAH, NDN, CLU, DYNC2LI1, NRN1, TGFB2, ALCAM, HOXA1, ANK3, ETV1, ROBO2, SEMA3A, KLF7, EGR2, PTPRZ1, FOXJ1, VANGL2, NEUROG2, GAS7, NTN1, BBS1, EPHA4, NDEL1, BAX, RELN, BMP7, APBB2, CHL1	940	212	13588	1.97738	0.86301	0.0414127	1.25226
UP	GOTERM_BP_FAT	GO:0048858~cell projection morphogenesis	28	1.99715	0.000723	CDK5R1, ENAH, NDN, CLU, DYNC2LI1, NRN1, TGFB2, ALCAM, HOXA1, ANK3, ETV1, ROBO2, SEMA3A, KLF7, EGR2, PTPRZ1, FOXJ1, VANGL2, NEUROG2, GAS7, NTN1, BBS1, EPHA4, NDEL1, RELN, BMP7, APBB2, CHL1	940	202	13588	2.00371	0.870109	0.0416306	1.28557
UP	GOTERM_BP_FAT	GO:0001568~blood vessel development	32	2.28245	0.000731	MEF2C, GNA13, FGFR1, IL18, CSPG4, GJA1, CX3CL1, MEIS1, TGFB2, S1PR1, CHD7, APOE, HMOX1, ITGAV, CHM, TGFA, ANGPT1, MKL2, VEZF1, FGF1, CYR61, SGPL1, VHL, MYO1E, MMP19, NF1, QK, HIF1A, BAX, NTRK2, NCOA6, ADRA1B	940	244	13588	1.89578	0.872743	0.0411997	1.29839
UP	GOTERM_BP_FAT	GO:0045596~negative regulation of cell differentiation	26	1.85449	0.000751	IRX3, SOX2, JAG1, PRDM16, SOX9, FOXO4, MEIS1, TGFB2, MBNL3, SKIL, SEMA3A, PIK3R1, MT3, ZFP36, FOXJ1, NF1, CREBBP, DLL1, NTN1, NOTCH3, HOPX, PBX1, CNTN4, ID4, BMP7, KLF4	940	182	13588	2.06505	0.879802	0.0414871	1.33409
UP	GOTERM_BP_FAT	GO:0051253~negative regulation of RNA metabolic process	38	2.71041	0.000782	FOXK1, THRB, HELT, SOX2, TXN1, SOX6, PRDM16, SOX9, TCF7L1, TRIM66, BARX2, PER2, POU3F3, OLIG2, SKIL, BHLHE41, NR2F1, TXNIP, EGR1, MDFI, TBL1XR1, KLF12, FOXJ1, KLF11, ZHX1, LMCD1, TLE1, SIRT2, FOXP1, PURA, FOXP2, CHMP1A, ID2, HOPX, CUX2, TBL1X, LCOR, KLF4	940	310	13588	1.77194	0.890095	0.042373	1.39007
UP	GOTERM_BP_FAT	GO:0007423~sensory organ development	33	2.35378	0.000855	FGFR1, FGFR3, IRX5, MITF, SOX2, JAG1, ZIC1, NHS, GJC3, MEIS1, TGFB2, HOXA1, CHD7, MAP3K1, POU3F4, SKIL, COL11A1, MYO6, MAFB, NF1, PRKCI, DLL1, FZD3, CELSR1, FZD6, FOXP2, EYA1, MIAT, BAX, NTRK2, LRP6, BMP7, KLF4	940	257	13588	1.85613	0.910549	0.0453631	1.51871
UP	GOTERM_BP_FAT	GO:0001764~neuron migration	14	0.998573	0.000896	CDK5R1, NDN, GJA1, NEUROG2, NTN1, CTTNBP2, NDEL1, NAV1, BAX, KATNA1, RELN, APBB2, CHL1, NR2F1	940	70	13588	2.89106	0.920212	0.0465853	1.59006
UP	GOTERM_BP_FAT	GO:0048839~inner ear development	16	1.14123	0.00095	FGFR1, FGFR3, MYO6, MAFB, SOX2, FZD3, DLL1, JAG1, CELSR1, ZIC1, FZD6, HOXA1, EYA1, CHD7, POU3F4, COL11A1	940	88	13588	2.62824	0.931478	0.0484288	1.68497
UP	GOTERM_BP_FAT	GO:0045944~positive regulation of transcription from RNA polymerase II promoter	42	2.99572	0.000954	MEF2C, CHURC1, ELF1, THRB, MITF, SOX2, SOX4, NFIX, SOX6, RORA, SOX9, CALCOCO1, TCF7L1, HOXA1, S1PR1, BARX2, TEF, NFAT5, POU3F3, MKL2, AGRN, EGR1, BMP3, EGR2, IKZF2, KLF12, MAFB, CREBBP, MAML2, NR4A1, IGF1, NEUROG2, MECOM, PPARGC1A, ATXN1, HIF1A, ZFP462, ETS1, PBX1, BMP7, NFIA, KLF4	940	358	13588	1.69588	0.9323	0.0477784	1.69249
UP	GOTERM_BP_FAT	GO:0045597~positive regulation of cell differentiation	25	1.78317	0.000971	IRX3, FGFR3, THRB, SOX2, CLU, ITPKB, JAG1, CD1D2, TGFB2, AP3D1, ROBO2, PLXNB1, EOMES, NTN1, NTRK3, ADAMTS9, CD36, HIF1A, ID2, ETS1, CDON, ZFP488, NPTN, HOPX, BMP7	940	175	13588	2.06505	0.935394	0.0477416	1.72165
UP	GOTERM_BP_FAT	GO:0032318~regulation of Ras GTPase activity	15	1.0699	0.00106452	ARFGAP1, FOXJ1, NF1, DGKI, TBC1D19, TBC1D22B, TBCK, S1PR1, NDEL1, SGSM2, EVI5, TBC1D12, GRTP1, TBC1D30, ARAP2	940	80	13588	2.71037	0.950442	0.0513474	1.88671
UP	GOTERM_BP_FAT	GO:0042592~homeostatic process	61	4.35093	0.00118533	HEXA, AQP4, TGFB2, EDNRB, S1PR1, SLC24A3, APOE, TPP1, MT2, MT1, CHRNA4, OLIG2, MT3, IDUA, PRKCA, GJD2, FECH, EGR2, UGT8A, STIM2, MECOM, QK, TNKS2, BBS1, NPC1, EFHC1, HIF1A, NPC2, ADRB1, GNAQ, ATP2C1, KCNMB4, NDN, PPT1, TXN1, SOX6, GJC3, COL9A1, SLC30A1, SLC39A5, SKIL, PLP1, LIPA, SLC12A2, NF1, IGF1, NLGN3, ATP1A2, ATXN1, P2RX4, TXNDC11, TSC1, S100B, ID2, TXNDC16, BAX, TXNDC15, ADRA1B, PTCH1, PARP…	940	584	13588	1.50989	0.964768	0.0560539	2.09869
UP	GOTERM_BP_FAT	GO:0045184~establishment of protein localization	67	4.77889	0.00122784	GNPTG, COPA, SEC31A, AP1G2, SLC15A2, RAB5C, VPS37A, AP3S2, AP3S1, HOOK3, TRAK1, RAMP1, SCAMP5, SEC23A, KDELR2, STX3, MYO6, VPS41, STXBP4, RPH3A, ZDHHC15, CHMP1A, CD36, RAB14, RAB10, STX5A, COPE, SERP1, ARFGAP1, STON2, ARL6IP1, SNX18, AFTPH, STX7, SNX16, PPT1, SNX4, LMAN2, ARF5, RIMS2, SEC62, NXT2, RAB7, RAB43, STX17, GM13082, CHM, GM5865, RAB11B, SEC22B, AP3D1, SNAP23, TNPO1, APBA1, RAB2A, TXNIP,…	940	656	13588	1.47638	0.968754	0.0570512	2.17317
UP	GOTERM_BP_FAT	GO:0010604~positive regulation of macromolecule metabolic process	65	4.63623	0.00127534	MEF2C, CHURC1, ELF1, THRB, FOXK1, MITF, TLR3, RORA, FOXO4, CD1D2, S1PR1, BARX2, MKL2, USP16, FGF1, GHR, PRKCA, EGR1, EGR2, MECOM, PPARGC1A, RNF180, PRKCQ, EYA1, HIF1A, ZFP462, DOK7, SERP1, FGFR3, SOX2, BMPR2, SOX4, NFIX, SOX6, PRDM16, SOX9, CALCOCO1, TCF7L1, HOXA1, ZSCAN21, TEF, NFAT5, ETV1, POU3F3, AGRN, BMP3, KLF7, IKZF2, KLF12, MAFB, CREBBP, MAML2, IGF1, NR4A1, NEUROG2, AFF1, ATXN1, AKTIP, ETS…	940	633	13588	1.48435	0.972677	0.058236	2.25635
UP	GOTERM_BP_FAT	GO:0019725~cellular homeostasis	40	2.85307	0.00144455	KCNMB4, NDN, HEXA, TXN1, PPT1, GJC3, S1PR1, SLC24A3, APOE, SLC30A1, MT2, CHRNA4, MT1, SLC39A5, OLIG2, MT3, GJD2, PRKCA, PLP1, EGR2, SLC12A2, UGT8A, NF1, STIM2, NLGN3, ATP1A2, QK, ATXN1, P2RX4, TXNDC11, EFHC1, HIF1A, TSC1, S100B, GNAQ, ATP2C1, TXNDC16, TXNDC15, BAX, F2R	940	343	13588	1.68575	0.983059	0.0646671	2.55207
UP	GOTERM_BP_FAT	GO:0000904~cell morphogenesis involved in differentiation	28	1.99715	0.00150594	ENAH, CDK5R1, NDN, SOX9, NRN1, TGFB2, ALCAM, HOXA1, DAB2, SLC1A3, ANK3, ETV1, ROBO2, SEMA3A, KLF7, EGR2, PTPRZ1, EOMES, NEUROG2, NTN1, BBS1, EPHA4, NDEL1, HIF1A, RELN, BMP7, APBB2, CHL1	940	212	13588	1.90919	0.985757	0.0662738	2.65916
UP	GOTERM_BP_FAT	GO:0043087~regulation of GTPase activity	16	1.14123	0.00169398	ARFGAP1, FOXJ1, NF1, DGKI, TBC1D19, TBC1D22B, TBCK, S1PR1, NDEL1, TBC1D12, SGSM2, EVI5, GRTP1, CHM, TBC1D30, ARAP2	940	93	13588	2.48694	0.991627	0.0731069	2.98647
UP	GOTERM_BP_FAT	GO:0007267~cell-cell signaling	35	2.49643	0.0017025	FGFR1, SOX2, SYNJ1, GJA1, PPT1, TIMP4, RIMS2, GJC2, GJC3, CTTNBP2, HNMT, SYN3, CHRNA4, AGRN, FGF1, APBA1, GJD2, DLGAP1, EGR3, MYO6, NRXN3, NLGN1, NLGN3, NRXN1, ATP1A2, GRIA4, CELSR1, RPH3A, ATXN1, P2RX4, GRIA2, NTRK2, ABAT, VAMP2, NCAN	940	290	13588	1.74461	0.991827	0.0723559	3.00128
UP	GOTERM_BP_FAT	GO:0007033~vacuole organization	9	0.64194	0.001822	ATG12, AKTIP, TPP1, HEXA, CTSD, ACP2, PPT1, HOOK3, IDUA	940	34	13588	3.82641	0.994169	0.0760957	3.20871
UP	GOTERM_BP_FAT	GO:0045941~positive regulation of transcription	51	3.63766	0.00185915	MEF2C, CHURC1, ELF1, THRB, FOXK1, MITF, RORA, FOXO4, BARX2, S1PR1, MKL2, USP16, EGR1, EGR2, MECOM, PPARGC1A, HIF1A, ZFP462, SOX2, SOX4, NFIX, SOX6, SOX9, PRDM16, CALCOCO1, TCF7L1, HOXA1, ZSCAN21, TEF, NFAT5, ETV1, POU3F3, AGRN, BMP3, KLF7, IKZF2, KLF12, MAFB, CREBBP, MAML2, IGF1, NR4A1, NEUROG2, AFF1, ATXN1, ETS1, EBF1, PBX1, BMP7, NFIA, KLF4	940	475	13588	1.55204	0.99475	0.0764577	3.27312
UP	GOTERM_BP_FAT	GO:0042472~inner ear morphogenesis	13	0.927247	0.00193135	FGFR1, MYO6, MAFB, SOX2, FZD3, DLL1, CELSR1, ZIC1, FZD6, HOXA1, EYA1, CHD7, COL11A1	940	67	13588	2.80476	0.995719	0.0781723	3.39816
UP	GOTERM_BP_FAT	GO:0048812~neuron projection morphogenesis	24	1.71184	0.00233344	KLF7, CDK5R1, ENAH, EGR2, NDN, PTPRZ1, CLU, NEUROG2, NRN1, GAS7, NTN1, TGFB2, ALCAM, HOXA1, EPHA4, NDEL1, ANK3, ETV1, RELN, ROBO2, SEMA3A, BMP7, APBB2, CHL1	940	176	13588	1.97118	0.998626	0.0923684	4.09179
UP	GOTERM_BP_FAT	GO:0010557~positive regulation of macromolecule biosynthetic process	55	3.92297	0.00253574	MEF2C, CHURC1, ELF1, THRB, FOXK1, MITF, TLR3, RORA, FOXO4, CD1D2, BARX2, S1PR1, MKL2, USP16, EGR1, EGR2, MECOM, PPARGC1A, PRKCQ, HIF1A, ZFP462, SERP1, SOX2, SOX4, NFIX, SOX6, PRDM16, SOX9, CALCOCO1, TCF7L1, HOXA1, ZSCAN21, TEF, NFAT5, ETV1, POU3F3, AGRN, BMP3, KLF7, IKZF2, KLF12, MAFB, CREBBP, MAML2, IGF1, NR4A1, NEUROG2, AFF1, ATXN1, ETS1, EBF1, PBX1, BMP7, NFIA, KLF4	940	530	13588	1.50008	0.999225	0.0985972	4.43898
UP	GOTERM_BP_FAT	GO:0015031~protein transport	65	4.63623	0.00254513	GNPTG, COPA, SEC31A, AP1G2, SLC15A2, RAB5C, VPS37A, AP3S2, AP3S1, HOOK3, TRAK1, RAMP1, SCAMP5, SEC23A, KDELR2, STX3, MYO6, VPS41, STXBP4, RPH3A, CHMP1A, CD36, RAB14, RAB10, STX5A, COPE, SERP1, ARFGAP1, STON2, ARL6IP1, SNX18, AFTPH, STX7, SNX16, PPT1, SNX4, LMAN2, ARF5, RIMS2, SEC62, NXT2, RAB7, RAB43, STX17, GM13082, CHM, GM5865, RAB11B, SEC22B, AP3D1, SNAP23, TNPO1, APBA1, RAB2A, TXNIP, RAB8B, G…	940	651	13588	1.44331	0.999245	0.0976018	4.45506
UP	GOTERM_BP_FAT	GO:0042063~gliogenesis	11	0.784593	0.00261501	PLP1, EGR2, NDN, DNER, ZFP488, NF1, CSPG4, PHGDH, IGF1, RELN, OLIG2	940	52	13588	3.05786	0.999381	0.0988079	4.5747
UP	GOTERM_BP_FAT	GO:0007269~neurotransmitter secretion	9	0.64194	0.00268582	NRXN3, SYN3, SYNJ1, NLGN1, TIMP4, PPT1, VAMP2, NRXN1, RPH3A	940	36	13588	3.61383	0.999493	0.100012	4.69577
UP	GOTERM_BP_FAT	GO:0045935~positive regulation of nucleobase, nucleoside, nucleotide and nucleic acid metabolic process	53	3.78031	0.00286752	MEF2C, CHURC1, ELF1, THRB, FOXK1, MITF, RORA, FOXO4, BARX2, S1PR1, GUCY1A2, MKL2, USP16, EGR1, EGR2, MECOM, PPARGC1A, EYA1, HIF1A, ZFP462, SOX2, SOX4, NFIX, SOX6, SOX9, PRDM16, CALCOCO1, TCF7L1, HOXA1, ZSCAN21, TEF, NFAT5, ETV1, POU3F3, AGRN, BMP3, KLF7, IKZF2, KLF12, MAFB, CREBBP, MAML2, IGF1, NR4A1, NEUROG2, AFF1, ATXN1, ETS1, EBF1, PBX1, BMP7, NFIA, KLF4	940	510	13588	1.50222	0.999697	0.105036	5.00583
UP	GOTERM_BP_FAT	GO:0001736~establishment of planar polarity	4	0.285307	0.00295963	VANGL2, FZD3, CELSR1, FZD6	940	5	13588	11.5643	0.999766	0.106843	5.16261
UP	GOTERM_BP_FAT	GO:0046479~glycosphingolipid catabolic process	4	0.285307	0.00295963	GBA2, GM2A, HEXA, GALC	940	5	13588	11.5643	0.999766	0.106843	5.16261
UP	GOTERM_BP_FAT	GO:0007040~lysosome organization	7	0.499287	0.00306198	AKTIP, TPP1, HEXA, ACP2, PPT1, HOOK3, IDUA	940	22	13588	4.59942	0.999825	0.108944	5.33657
UP	GOTERM_BP_FAT	GO:0006664~glycolipid metabolic process	7	0.499287	0.00306198	GBA2, GM2A, ITGB8, UGT8A, HEXA, BAX, GALC	940	22	13588	4.59942	0.999825	0.108944	5.33657
UP	GOTERM_BP_FAT	GO:0007507~heart development	28	1.99715	0.00312247	MEF2C, ERBB4, PDLIM3, SOX4, GJA1, SOX6, SOX9, TGFB2, VCAM1, CHD7, GAB1, MKL2, CALCRL, COL11A1, VANGL2, NF1, MECOM, FOXP1, HIF1A, TSC1, GNAQ, ID2, NCOA6, HOPX, ADRA1B, ATP6V0A1, PTCH1, VCAN	940	223	13588	1.81502	0.999853	0.109598	5.43923
UP	GOTERM_BP_FAT	GO:0040008~regulation of growth	31	2.21113	0.00312462	FGFR1, FOXK1, NDN, LGMN, PPT1, CSPG5, TGFB2, IGSF11, CHD7, APOE, CREG1, PIK3CA, SEMA3A, AGRN, CYR61, GHR, SGPL1, HMGA2, NTN1, TNKS2, NTRK3, ADRB1, HIF1A, HEPACAM, KAZALD1, HOPX, PTCH1, PCSK1N, APBB2, SERP1, IGFBP5	940	256	13588	1.75045	0.999853	0.108325	5.44289
UP	GOTERM_BP_FAT	GO:0001505~regulation of neurotransmitter levels	12	0.85592	0.00317321	HNMT, NRXN3, SYN3, SYNJ1, NLGN1, ABAT, TIMP4, PPT1, VAMP2, NRXN1, ATP1A2, RPH3A	940	62	13588	2.7978	0.999872	0.108586	5.52528
UP	GOTERM_BP_FAT	GO:0046942~carboxylic acid transport	16	1.14123	0.003175	SLC38A3, SLC38A9, SLC38A7, SLC38A10, SLC26A1, SLC7A11, SLC1A4, SLC6A9, SLC17A5, SLC1A2, SLC1A3, SLC7A3, SLC7A2, SLC25A26, CTNS, APBA1	940	99	13588	2.33621	0.999873	0.107346	5.52831
UP	GOTERM_BP_FAT	GO:0019228~regulation of action potential in neuron	10	0.713267	0.00319948	KCNMB4, PLP1, EGR2, TSC1, UGT8A, HEXA, NF1, OLIG2, GJC3, QK	940	45	13588	3.21229	0.999881	0.106852	5.5698
UP	GOTERM_BP_FAT	GO:0006865~amino acid transport	13	0.927247	0.00319957	SLC38A3, SLC6A9, SLC1A2, SLC1A3, SLC7A3, SLC38A9, SLC7A2, SLC38A7, SLC38A10, SLC25A26, CTNS, APBA1, SLC7A11	940	71	13588	2.64675	0.999881	0.105608	5.56994
UP	GOTERM_BP_FAT	GO:0042552~myelination	9	0.64194	0.00322302	PLP1, EGR2, TSC1, UGT8A, HEXA, NF1, OLIG2, GJC3, QK	940	37	13588	3.51616	0.999889	0.105114	5.60966
UP	GOTERM_BP_FAT	GO:0010628~positive regulation of gene expression	51	3.63766	0.00322999	MEF2C, CHURC1, ELF1, THRB, FOXK1, MITF, RORA, FOXO4, BARX2, S1PR1, MKL2, USP16, EGR1, EGR2, MECOM, PPARGC1A, HIF1A, ZFP462, SOX2, SOX4, NFIX, SOX6, SOX9, PRDM16, CALCOCO1, TCF7L1, HOXA1, ZSCAN21, TEF, NFAT5, ETV1, POU3F3, AGRN, BMP3, KLF7, IKZF2, KLF12, MAFB, CREBBP, MAML2, IGF1, NR4A1, NEUROG2, AFF1, ATXN1, ETS1, EBF1, PBX1, BMP7, NFIA, KLF4	940	488	13588	1.5107	0.999891	0.104129	5.62147
UP	GOTERM_BP_FAT	GO:0016481~negative regulation of transcription	41	2.92439	0.00349432	HELT, FOXK1, THRB, SOX2, TXN1, SOX6, PRDM16, SOX9, TCF7L1, TRIM66, BARX2, PER2, POU3F3, OLIG2, SKIL, BHLHE41, NR2F1, TXNIP, EGR1, MDFI, TBL1XR1, KLF12, FOXJ1, KLF11, ZHX1, LMCD1, TLE1, SIRT2, FOXP1, MXD4, PURA, FOXP2, ATXN1, CHMP1A, ID2, HOPX, ZFP281, CUX2, TBL1X, LCOR, KLF4	940	372	13588	1.59319	0.999949	0.11091	6.06804
UP	GOTERM_BP_FAT	GO:0050804~regulation of synaptic transmission	16	1.14123	0.00350304	SNCAIP, MYO6, EGR2, NF1, NLGN1, NLGN2, NLGN3, CELSR1, CSPG5, GRM5, NRAS, SLC1A3, GRIA2, S100B, NTRK2, NPTN	940	100	13588	2.31285	0.99995	0.109938	6.08275
UP	GOTERM_BP_FAT	GO:0015849~organic acid transport	16	1.14123	0.00350304	SLC38A3, SLC38A9, SLC38A7, SLC38A10, SLC26A1, SLC7A11, SLC1A4, SLC6A9, SLC17A5, SLC1A2, SLC1A3, SLC7A3, SLC7A2, SLC25A26, CTNS, APBA1	940	100	13588	2.31285	0.99995	0.109938	6.08275
UP	GOTERM_BP_FAT	GO:0048667~cell morphogenesis involved in neuron differentiation	24	1.71184	0.0035857	KLF7, CDK5R1, ENAH, EGR2, NDN, PTPRZ1, NEUROG2, NRN1, NTN1, TGFB2, ALCAM, BBS1, HOXA1, EPHA4, SLC1A3, NDEL1, ANK3, ETV1, RELN, ROBO2, SEMA3A, BMP7, APBB2, CHL1	940	182	13588	1.9062	0.99996	0.111154	6.22197
UP	GOTERM_BP_FAT	GO:0031328~positive regulation of cellular biosynthetic process	56	3.99429	0.00370985	MEF2C, CHURC1, ELF1, THRB, FOXK1, MITF, TLR3, RORA, FOXO4, CD1D2, BARX2, S1PR1, GUCY1A2, MKL2, USP16, EGR1, EGR2, MECOM, PPARGC1A, PRKCQ, HIF1A, ZFP462, SERP1, SOX2, SOX4, NFIX, SOX6, PRDM16, SOX9, CALCOCO1, TCF7L1, HOXA1, ZSCAN21, TEF, NFAT5, ETV1, POU3F3, AGRN, BMP3, KLF7, IKZF2, KLF12, MAFB, CREBBP, MAML2, IGF1, NR4A1, NEUROG2, AFF1, ATXN1, ETS1, EBF1, PBX1, BMP7, NFIA, KLF4	940	552	13588	1.46648	0.999972	0.113538	6.4307
UP	GOTERM_BP_FAT	GO:0006816~calcium ion transport	18	1.28388	0.00393115	SRI, ORAI1, CACNA2D1, TRPM7, CAMK2G, CACNG7, STIM2, GRIN3A, TPCN1, TPCN2, ITPR2, P2RX4, ATP2C1, SLC24A3, CAMK2D, CHRNA4, MCOLN1, F2R	940	121	13588	2.15038	0.999985	0.118622	6.8017
UP	GOTERM_BP_FAT	GO:0016044~membrane organization	32	2.28245	0.00408202	STON2, SYNJ1, PPT1, ABCA1, MEGF10, DAB2, ITGAV, AGRN, GHR, PLD2, CCDC88A, MYO6, LRP1B, PRKCI, MFGE8, ZDHHC15, PLEKHF1, NRAS, MARCH2, NPC1, LRP1, CD36, NDEL1, GRIA2, RABEP1, FNBP1L, BAX, LRP6, VAMP2, MERTK, SH3GL2, SGCB	940	272	13588	1.70063	0.99999	0.121598	7.05383
UP	GOTERM_BP_FAT	GO:0006468~protein amino acid phosphorylation	63	4.49358	0.00409006	CDK19, RNASEL, STK38, CSPG4, DDR2, PRKX, TGFB2, CTTNBP2, GAB1, PIK3CA, TGFA, PRKACB, INSR, MAPKBP1, AKT3, CDK14, PRKCA, EGFR, SRPK3, SGK3, TRPM7, PRKCI, PRKCH, CDK6, TBCK, PRKCQ, SCYL1, SCYL2, PDGFRA, RELN, NEK7, FGFR1, FGFR3, ERBB4, NEK3, CAMK2G, BMPR2, TRIB2, SRC, IL12RB2, IRAK4, SBK1, MAP3K2, SPEG, MAP3K1, CAMK2D, PIK3R1, MDFI, PDK2, ALPK1, PTPRE, PTPRA, TAOK3, TRIO, NTRK3, EPHA5, EPHA4, DYRK1…	940	640	13588	1.42295	0.99999	0.120554	7.06723
UP	GOTERM_BP_FAT	GO:0007409~axonogenesis	22	1.56919	0.00418371	KLF7, CDK5R1, ENAH, EGR2, NDN, PTPRZ1, NEUROG2, NRN1, NTN1, TGFB2, ALCAM, HOXA1, EPHA4, NDEL1, ANK3, ETV1, RELN, ROBO2, SEMA3A, BMP7, APBB2, CHL1	940	163	13588	1.95102	0.999993	0.121876	7.2234
UP	GOTERM_BP_FAT	GO:0048870~cell motility	33	2.35378	0.00423234	ZFAND5, CDK5R1, NDN, ASTN1, CSPG4, GJA1, CX3CL1, SRC, TGFB2, CTTNBP2, EDNRB, KATNA1, POU3F3, NR2F1, PRKCA, EGFR, PLAT, SGPL1, CCDC88A, VHL, FOXJ1, ARID5B, ITGA1, NEUROG2, NTN1, NDEL1, HIF1A, NAV1, BAX, LRP6, RELN, APBB2, CHL1	940	284	13588	1.67967	0.999994	0.12195	7.30439
UP	GOTERM_BP_FAT	GO:0051674~localization of cell	33	2.35378	0.00423234	ZFAND5, CDK5R1, NDN, ASTN1, CSPG4, GJA1, CX3CL1, SRC, TGFB2, CTTNBP2, EDNRB, KATNA1, POU3F3, NR2F1, PRKCA, EGFR, PLAT, SGPL1, CCDC88A, VHL, FOXJ1, ARID5B, ITGA1, NEUROG2, NTN1, NDEL1, HIF1A, NAV1, BAX, LRP6, RELN, APBB2, CHL1	940	284	13588	1.67967	0.999994	0.12195	7.30439
UP	GOTERM_BP_FAT	GO:0007632~visual behavior	8	0.570613	0.00446558	ATXN1, NRAS, SLC1A2, PDE1B, NF1, ADRA1B, NLGN3, ATP1A2	940	31	13588	3.7304	0.999997	0.126947	7.69191
UP	GOTERM_BP_FAT	GO:0009891~positive regulation of biosynthetic process	56	3.99429	0.00449782	MEF2C, CHURC1, ELF1, THRB, FOXK1, MITF, TLR3, RORA, FOXO4, CD1D2, BARX2, S1PR1, GUCY1A2, MKL2, USP16, EGR1, EGR2, MECOM, PPARGC1A, PRKCQ, HIF1A, ZFP462, SERP1, SOX2, SOX4, NFIX, SOX6, PRDM16, SOX9, CALCOCO1, TCF7L1, HOXA1, ZSCAN21, TEF, NFAT5, ETV1, POU3F3, AGRN, BMP3, KLF7, IKZF2, KLF12, MAFB, CREBBP, MAML2, IGF1, NR4A1, NEUROG2, AFF1, ATXN1, ETS1, EBF1, PBX1, BMP7, NFIA, KLF4	940	557	13588	1.45332	0.999997	0.126535	7.74535
UP	GOTERM_BP_FAT	GO:0008366~axon ensheathment	9	0.64194	0.00454443	PLP1, EGR2, TSC1, UGT8A, HEXA, NF1, OLIG2, GJC3, QK	940	39	13588	3.33584	0.999997	0.126505	7.82257
UP	GOTERM_BP_FAT	GO:0007272~ensheathment of neurons	9	0.64194	0.00454443	PLP1, EGR2, TSC1, UGT8A, HEXA, NF1, OLIG2, GJC3, QK	940	39	13588	3.33584	0.999997	0.126505	7.82257
UP	GOTERM_BP_FAT	GO:0031644~regulation of neurological system process	17	1.21255	0.00468729	SNCAIP, MYO6, EGR2, NF1, NLGN1, NLGN2, NLGN3, CELSR1, CSPG5, GRM5, NRAS, SLC1A3, GRIA2, S100B, NTRK2, NPTN, F2R	940	113	13588	2.17469	0.999998	0.128955	8.05886
UP	GOTERM_BP_FAT	GO:0030029~actin filament-based process	23	1.64051	0.00494092	ENAH, TRPM7, FOXJ1, NF1, PDLIM3, PRKCI, DAAM1, FLNC, DAAM2, GAS7, LPIN1, CTTNBP2, NRAS, PFN2, EPS8, ATP2C1, MYL6B, FAT1, LIMCH1, CNN2, WASL, APBB2, AKAP2	940	176	13588	1.88905	0.999999	0.134156	8.47695
UP	GOTERM_BP_FAT	GO:0016339~calcium-dependent cell-cell adhesion	5	0.356633	0.00504739	PCDHGA12, PCDHGA11, PCDHGA9, PCDHGA8, NLGN1, PCDHGC5, PCDHGC4, PCDHGC3, PCDHGA3, PCDHGA2, PCDH18, PCDHGB4, ARVCF, ATP2C1	940	11	13588	6.5706	0.999999	0.135549	8.65191
UP	GOTERM_BP_FAT	GO:0043583~ear development	16	1.14123	0.00510465	FGFR1, FGFR3, MYO6, MAFB, SOX2, FZD3, DLL1, JAG1, CELSR1, ZIC1, FZD6, HOXA1, EYA1, CHD7, POU3F4, COL11A1	940	104	13588	2.2239	0.999999	0.135695	8.74588
UP	GOTERM_BP_FAT	GO:0007612~learning	11	0.784593	0.00522449	GRM5, ATXN1, NRAS, PDE1B, NF1, SYNJ1, ADRA1B, NLGN3, PPT1, ATP1A2, FOXP2	940	57	13588	2.78962	1	0.13737	8.94226
UP	GOTERM_BP_FAT	GO:0010324~membrane invagination	24	1.71184	0.00535872	STON2, PLD2, MYO6, SYNJ1, LRP1B, PPT1, MFGE8, ABCA1, MEGF10, ZDHHC15, MARCH2, NRAS, NPC1, DAB2, LRP1, CD36, GRIA2, RABEP1, FNBP1L, ITGAV, LRP6, MERTK, SH3GL2, GHR	940	188	13588	1.84536	1	0.139357	9.16174
UP	GOTERM_BP_FAT	GO:0006897~endocytosis	24	1.71184	0.00535872	STON2, PLD2, MYO6, SYNJ1, LRP1B, PPT1, MFGE8, ABCA1, MEGF10, ZDHHC15, MARCH2, NRAS, NPC1, DAB2, LRP1, CD36, GRIA2, RABEP1, FNBP1L, ITGAV, LRP6, MERTK, SH3GL2, GHR	940	188	13588	1.84536	1	0.139357	9.16174
UP	GOTERM_BP_FAT	GO:0051173~positive regulation of nitrogen compound metabolic process	53	3.78031	0.00553072	MEF2C, CHURC1, ELF1, THRB, FOXK1, MITF, RORA, FOXO4, BARX2, S1PR1, GUCY1A2, MKL2, USP16, EGR1, EGR2, MECOM, PPARGC1A, EYA1, HIF1A, ZFP462, SOX2, SOX4, NFIX, SOX6, SOX9, PRDM16, CALCOCO1, TCF7L1, HOXA1, ZSCAN21, TEF, NFAT5, ETV1, POU3F3, AGRN, BMP3, KLF7, IKZF2, KLF12, MAFB, CREBBP, MAML2, IGF1, NR4A1, NEUROG2, AFF1, ATXN1, ETS1, EBF1, PBX1, BMP7, NFIA, KLF4	940	526	13588	1.45652	1	0.142202	9.44224
UP	GOTERM_BP_FAT	GO:0030900~forebrain development	22	1.56919	0.00554759	EGFR, FGFR3, NF1, SOX2, EOMES, NEUROG2, MECOM, SRC, FOXP2, NOTCH3, SALL3, BBS1, SLC1A2, TSC1, GNAQ, BAX, POU3F4, POU3F3, RELN, ID4, FABP7, NR2F1	940	167	13588	1.90429	1	0.141323	9.46971
UP	GOTERM_BP_FAT	GO:0019377~glycolipid catabolic process	4	0.285307	0.00561557	GBA2, GM2A, HEXA, GALC	940	6	13588	9.63688	1	0.141657	9.58033
UP	GOTERM_BP_FAT	GO:0042471~ear morphogenesis	13	0.927247	0.00565173	FGFR1, MYO6, MAFB, SOX2, FZD3, DLL1, CELSR1, ZIC1, FZD6, HOXA1, EYA1, CHD7, COL11A1	940	76	13588	2.47262	1	0.141247	9.63911
UP	GOTERM_BP_FAT	GO:0043009~chordate embryonic development	44	3.13837	0.00636172	GNA13, ZFAND5, FGFR1, ENAH, LIMS1, SYVN1, GRB2, LMO4, GJA1, VCAM1, DAB2, CHD7, SLC30A1, GAB1, ETL4, MKL2, SKIL, COL11A1, APBA1, CYR61, MDFI, EGFR, MYO1E, VANGL2, NF1, EOMES, DLL1, FZD3, CELSR1, MECOM, FZD6, EYA1, HIF1A, NDEL1, TSC1, SFRP1, GRN, NCOA6, HOPX, PDGFRA, PHGDH, ATP6V0A1, PBX1, PTCH1	940	421	13588	1.51077	1	0.156206	10.786
UP	GOTERM_BP_FAT	GO:0008016~regulation of heart contraction	10	0.713267	0.00664197	PRKCA, IRX5, ADRB1, THRB, ADRA1B, HOPX, GJA1, SEMA3A, ATP1A2, TGFB2	940	50	13588	2.89106	1	0.161127	11.2349
UP	GOTERM_BP_FAT	GO:0051969~regulation of transmission of nerve impulse	16	1.14123	0.00665859	SNCAIP, MYO6, EGR2, NF1, NLGN1, NLGN2, NLGN3, CELSR1, CSPG5, GRM5, NRAS, SLC1A3, GRIA2, S100B, NTRK2, NPTN	940	107	13588	2.16154	1	0.160129	11.2615
UP	GOTERM_BP_FAT	GO:0001822~kidney development	16	1.14123	0.00665859	SGPL1, IRX3, FGFR1, APH1A, MYO1E, ARID5B, NF1, NID1, EYA1, TSC1, BAX, PYGO1, POU3F3, PBX1, ROBO2, BMP7	940	107	13588	2.16154	1	0.160129	11.2615
UP	GOTERM_BP_FAT	GO:0016310~phosphorylation	68	4.85021	0.006818	CDK19, RNASEL, STK38, CSPG4, DDR2, PRKX, TGFB2, CTTNBP2, GAB1, PIK3CA, TGFA, PRKACB, ATP6V0D1, INSR, MAPKBP1, AKT3, CDK14, PRKCA, EGFR, SRPK3, SGK3, TRPM7, PRKCI, PRKCH, CDK6, ATP6V1D, TBCK, PRKCQ, SCYL1, SCYL2, PDGFRA, RELN, NEK7, FGFR1, FGFR3, ERBB4, NEK3, CAMK2G, BMPR2, TRIB2, SRC, IL12RB2, IRAK4, GALK2, SBK1, MAP3K2, SPEG, MAP3K1, CAMK2D, PIK3R1, MDFI, PDK2, ALPK1, PTPRE, PTPRA, TAOK3, TRIO, …	940	718	13588	1.36903	1	0.16227	11.5158
UP	GOTERM_BP_FAT	GO:0051216~cartilage development	13	0.927247	0.00697472	MEF2C, PRKCA, FGFR1, BMP3, COL9A1, FGFR3, HIF1A, BARX2, SOX6, BMP7, SOX9, COL11A1, TGFB2	940	78	13588	2.40922	1	0.164309	11.7652
UP	GOTERM_BP_FAT	GO:0006650~glycerophospholipid metabolic process	14	0.998573	0.00720031	PLD1, SYNJ1, ABHD5, ADNP, PIP5K1B, PIGT, PIGS, CHPT1, PIKFYVE, PIGB, PIK3CA, PLCD4, PITPNC1, PIK3R1	940	88	13588	2.29971	1	0.167776	12.123
UP	GOTERM_BP_FAT	GO:0009792~embryonic development ending in birth or egg hatching	44	3.13837	0.00746857	GNA13, ZFAND5, FGFR1, ENAH, LIMS1, SYVN1, GRB2, LMO4, GJA1, VCAM1, DAB2, CHD7, SLC30A1, GAB1, ETL4, MKL2, SKIL, COL11A1, APBA1, CYR61, MDFI, EGFR, MYO1E, VANGL2, NF1, EOMES, DLL1, FZD3, CELSR1, MECOM, FZD6, EYA1, HIF1A, NDEL1, TSC1, SFRP1, GRN, NCOA6, HOPX, PDGFRA, PHGDH, ATP6V0A1, PBX1, PTCH1	940	425	13588	1.49655	1	0.172065	12.5466
UP	GOTERM_BP_FAT	GO:0048729~tissue morphogenesis	28	1.99715	0.0075162	ENAH, FGFR3, LMO4, BMPR2, DAG1, JAG1, SOX9, SRC, TCF7L1, TGFB2, SEMA3A, COL11A1, EGFR, NF2, VANGL2, EOMES, IGF1, FZD3, CELSR1, FZD6, NOTCH2, EYA1, SFRP1, TSC1, PBX1, PTCH1, BMP7, KLF4	940	238	13588	1.70063	1	0.171673	12.6216
UP	GOTERM_BP_FAT	GO:0045665~negative regulation of neuron differentiation	8	0.570613	0.00762683	NOTCH3, IRX3, SOX2, CNTN4, PBX1, ID4, DLL1, MEIS1	940	34	13588	3.40125	1	0.172589	12.7957
UP	GOTERM_BP_FAT	GO:0006687~glycosphingolipid metabolic process	6	0.42796	0.00802028	GBA2, GM2A, ITGB8, HEXA, BAX, GALC	940	19	13588	4.56484	1	0.179248	13.4119
UP	GOTERM_BP_FAT	GO:0006836~neurotransmitter transport	13	0.927247	0.00853006	SLC6A9, STX3, NRXN3, SYN3, SYNJ1, NLGN1, TIMP4, PPT1, VAMP2, NRXN1, ATP1A2, RIMS2, RPH3A	940	80	13588	2.34899	1	0.188063	14.2042
UP	GOTERM_BP_FAT	GO:0051336~regulation of hydrolase activity	24	1.71184	0.0087973	ARFGAP1, CFLAR, GM2A, FOXJ1, NF1, ABHD5, NR4A1, PPT1, DGKI, TBC1D19, TBC1D22B, TBCK, NDEL1, S1PR1, TBC1D12, EVI5, GNAQ, SGSM2, BAX, GRTP1, CHM, TBC1D30, ARAP2, F2R	940	196	13588	1.77004	1	0.191885	14.6168
UP	GOTERM_BP_FAT	GO:0010558~negative regulation of macromolecule biosynthetic process	43	3.06705	0.00908442	HELT, FOXK1, THRB, SOX2, TXN1, SOX6, PRDM16, SOX9, TCF7L1, TRIM66, BARX2, PER2, POU3F3, OLIG2, SKIL, BHLHE41, NR2F1, TXNIP, EGR1, MDFI, TBL1XR1, KLF12, FOXJ1, KLF11, ZHX1, LMCD1, TLE1, SIRT2, FOXP1, MXD4, PURA, FOXP2, INHBB, ATXN1, CHMP1A, ID2, BACE2, HOPX, ZFP281, CUX2, TBL1X, LCOR, KLF4	940	418	13588	1.48703	1	0.196013	15.0581
UP	GOTERM_BP_FAT	GO:0006882~cellular zinc ion homeostasis	4	0.285307	0.00932495	SLC30A1, MT2, MT1, SLC39A5	940	7	13588	8.26018	1	0.199159	15.426
UP	GOTERM_BP_FAT	GO:0007164~establishment of tissue polarity	4	0.285307	0.00932495	VANGL2, FZD3, CELSR1, FZD6	940	7	13588	8.26018	1	0.199159	15.426
UP	GOTERM_BP_FAT	GO:0042060~wound healing	16	1.14123	0.0100715	GNA13, GATM, NF1, F8, GJA1, CX3CL1, ANXA5, TIMP3, TGFB2, NOTCH2, HIF1A, MAP3K1, TFPI, PROS1, F2R, FN1	940	112	13588	2.06505	1	0.211769	16.5585
UP	GOTERM_BP_FAT	GO:0021537~telencephalon development	12	0.85592	0.0100792	BBS1, SALL3, EGFR, SLC1A2, TSC1, BAX, NF1, SOX2, POU3F3, RELN, ID4, FOXP2	940	72	13588	2.40922	1	0.210362	16.5703
UP	GOTERM_BP_FAT	GO:0045934~negative regulation of nucleobase, nucleoside, nucleotide and nucleic acid metabolic process	41	2.92439	0.0102986	HELT, FOXK1, THRB, SOX2, TXN1, SOX6, PRDM16, SOX9, TCF7L1, TRIM66, BARX2, PER2, POU3F3, OLIG2, SKIL, BHLHE41, NR2F1, TXNIP, EGR1, MDFI, TBL1XR1, KLF12, FOXJ1, KLF11, ZHX1, LMCD1, TLE1, SIRT2, FOXP1, MXD4, PURA, FOXP2, ATXN1, CHMP1A, ID2, HOPX, ZFP281, CUX2, TBL1X, LCOR, KLF4	940	397	13588	1.49287	1	0.212875	16.9002
UP	GOTERM_BP_FAT	GO:0006672~ceramide metabolic process	8	0.570613	0.0104971	SAMD8, GBA2, SGPL1, ACER3, GM2A, ITGB8, HEXA, GALC	940	36	13588	3.21229	1	0.214962	17.1978
UP	GOTERM_BP_FAT	GO:0030384~phosphoinositide metabolic process	11	0.784593	0.0106511	SYNJ1, PIKFYVE, PIP5K1B, PIGB, ADNP, PIGT, PLCD4, PIK3CA, PITPNC1, PIGS, PIK3R1	940	63	13588	2.52394	1	0.216209	17.428
UP	GOTERM_BP_FAT	GO:0007219~Notch signaling pathway	10	0.713267	0.0110233	NOTCH3, NOTCH2, APH1A, DNER, DTX3, MAML2, CNTN1, DLL1, JAG1, SEL1L	940	54	13588	2.67691	1	0.221319	17.9817
UP	GOTERM_BP_FAT	GO:0001655~urogenital system development	19	1.35521	0.0118689	SGPL1, IRX3, FGFR1, APH1A, MYO1E, ARID5B, NF1, IGF1, NID1, SOX9, EYA1, SFRP1, TSC1, BAX, PYGO1, POU3F3, PBX1, ROBO2, BMP7	940	146	13588	1.88117	1	0.234572	19.2268
UP	GOTERM_BP_FAT	GO:0051172~negative regulation of nitrogen compound metabolic process	41	2.92439	0.0120922	HELT, FOXK1, THRB, SOX2, TXN1, SOX6, PRDM16, SOX9, TCF7L1, TRIM66, BARX2, PER2, POU3F3, OLIG2, SKIL, BHLHE41, NR2F1, TXNIP, EGR1, MDFI, TBL1XR1, KLF12, FOXJ1, KLF11, ZHX1, LMCD1, TLE1, SIRT2, FOXP1, MXD4, PURA, FOXP2, ATXN1, CHMP1A, ID2, HOPX, ZFP281, CUX2, TBL1X, LCOR, KLF4	940	401	13588	1.47798	1	0.2368	19.5526
UP	GOTERM_BP_FAT	GO:0021987~cerebral cortex development	8	0.570613	0.0121944	BBS1, EGFR, TSC1, BAX, NF1, SOX2, POU3F3, RELN	940	37	13588	3.12547	1	0.23693	19.7014
UP	GOTERM_BP_FAT	GO:0003001~generation of a signal involved in cell-cell signaling	13	0.927247	0.0124419	MYO6, NRXN3, SYNJ1, NLGN1, PPT1, TIMP4, NRXN1, RPH3A, RIMS2, SYN3, NTRK2, VAMP2, APBA1	940	84	13588	2.23713	1	0.239508	20.0604
UP	GOTERM_BP_FAT	GO:0019318~hexose metabolic process	21	1.49786	0.0127661	GPD2, PDK2, GPD1, PHKB, GALT, FBP1, FUCA2, FUCA1, PMM2, HIBADH, CPT1A, GALK2, GALM, RENBP, PPP1R1A, GYG, PIK3CA, PDHA1, MAN2B1, PYGB, SERP1	940	169	13588	1.79622	1	0.243314	20.5284
UP	GOTERM_BP_FAT	GO:0008542~visual learning	7	0.499287	0.0128951	ATXN1, NRAS, PDE1B, NF1, ADRA1B, NLGN3, ATP1A2	940	29	13588	3.48921	1	0.243834	20.714
UP	GOTERM_BP_FAT	GO:0006890~retrograde vesicle-mediated transport, Golgi to ER	3	0.21398	0.0136543	KIF1C, SCYL1, COPE	940	3	13588	14.4553	1	0.254589	21.7973
UP	GOTERM_BP_FAT	GO:0046519~sphingoid metabolic process	8	0.570613	0.0140809	SAMD8, GBA2, SGPL1, ACER3, GM2A, ITGB8, HEXA, GALC	940	38	13588	3.04323	1	0.259763	22.4
UP	GOTERM_BP_FAT	GO:0055069~zinc ion homeostasis	4	0.285307	0.0141602	SLC30A1, MT2, MT1, SLC39A5	940	8	13588	7.22766	1	0.259355	22.5115
UP	GOTERM_BP_FAT	GO:0046209~nitric oxide metabolic process	4	0.285307	0.0141602	P2RX4, SLC7A2, RORA, DDAH1	940	8	13588	7.22766	1	0.259355	22.5115
UP	GOTERM_BP_FAT	GO:0006809~nitric oxide biosynthetic process	4	0.285307	0.0141602	P2RX4, SLC7A2, RORA, DDAH1	940	8	13588	7.22766	1	0.259355	22.5115
UP	GOTERM_BP_FAT	GO:0048771~tissue remodeling	9	0.64194	0.0142762	MEF2C, LIPA, HIF1A, TPP1, BAX, MITF, ADRA1B, CSPG4, TGFB2	940	47	13588	2.76804	1	0.25953	22.6745
UP	GOTERM_BP_FAT	GO:0007626~locomotory behavior	27	1.92582	0.0143348	HEXA, ASTN1, PPT1, CX3CL1, TGFB2, NPAS3, CHD7, PDE1B, CHRNA4, ROBO2, SEMA3A, APBA1, CYR61, PRKCA, MYO6, ITGA1, ATP1A2, CELSR1, ATXN1, GRM5, EPHA4, EPS8, ADRA1B, RELN, CMTM3, CHL1, CMTM5	940	239	13588	1.63303	1	0.258806	22.7567
UP	GOTERM_BP_FAT	GO:0031327~negative regulation of cellular biosynthetic process	43	3.06705	0.0143778	HELT, FOXK1, THRB, SOX2, TXN1, SOX6, PRDM16, SOX9, TCF7L1, TRIM66, BARX2, PER2, POU3F3, OLIG2, SKIL, BHLHE41, NR2F1, TXNIP, EGR1, MDFI, TBL1XR1, KLF12, FOXJ1, KLF11, ZHX1, LMCD1, TLE1, SIRT2, FOXP1, MXD4, PURA, FOXP2, INHBB, ATXN1, CHMP1A, ID2, BACE2, HOPX, ZFP281, CUX2, TBL1X, LCOR, KLF4	940	430	13588	1.44553	1	0.257851	22.8168
UP	GOTERM_BP_FAT	GO:0035295~tube development	29	2.06847	0.015499	GNA13, FGFR1, ENAH, LMO4, BMPR2, DAG1, GJA1, SRC, ASAH1, CTTNBP2, ROBO2, HHIP, FGF1, LIPA, VANGL2, IGF1, FZD3, CELSR1, FOXP1, FZD6, FOXP2, EYA1, HIF1A, TSC1, PDGFRA, HOPX, PBX1, PTCH1, BMP7	940	264	13588	1.58789	1	0.273352	24.3721
UP	GOTERM_BP_FAT	GO:0010001~glial cell differentiation	9	0.64194	0.0161255	PLP1, EGR2, DNER, ZFP488, NF1, PHGDH, IGF1, RELN, OLIG2	940	48	13588	2.71037	1	0.281029	25.2281
UP	GOTERM_BP_FAT	GO:0001843~neural tube closure	8	0.570613	0.016167	ENAH, TSC1, LMO4, VANGL2, FZD3, PTCH1, CELSR1, FZD6	940	39	13588	2.96519	1	0.279944	25.2845
UP	GOTERM_BP_FAT	GO:0032483~regulation of Rab protein signal transduction	8	0.570613	0.016167	TBC1D12, EVI5, SGSM2, GRTP1, TBC1D30, TBC1D19, TBC1D22B, TBCK	940	39	13588	2.96519	1	0.279944	25.2845
UP	GOTERM_BP_FAT	GO:0060606~tube closure	8	0.570613	0.016167	ENAH, TSC1, LMO4, VANGL2, FZD3, PTCH1, CELSR1, FZD6	940	39	13588	2.96519	1	0.279944	25.2845
UP	GOTERM_BP_FAT	GO:0032313~regulation of Rab GTPase activity	8	0.570613	0.016167	TBC1D12, EVI5, SGSM2, GRTP1, TBC1D30, TBC1D19, TBC1D22B, TBCK	940	39	13588	2.96519	1	0.279944	25.2845
UP	GOTERM_BP_FAT	GO:0009890~negative regulation of biosynthetic process	43	3.06705	0.0165458	HELT, FOXK1, THRB, SOX2, TXN1, SOX6, PRDM16, SOX9, TCF7L1, TRIM66, BARX2, PER2, POU3F3, OLIG2, SKIL, BHLHE41, NR2F1, TXNIP, EGR1, MDFI, TBL1XR1, KLF12, FOXJ1, KLF11, ZHX1, LMCD1, TLE1, SIRT2, FOXP1, MXD4, PURA, FOXP2, INHBB, ATXN1, CHMP1A, ID2, BACE2, HOPX, ZFP281, CUX2, TBL1X, LCOR, KLF4	940	434	13588	1.43221	1	0.283805	25.7973
UP	GOTERM_BP_FAT	GO:0051057~positive regulation of small GTPase mediated signal transduction	5	0.356633	0.0167275	NRAS, NOTCH2, RELN, ITPKB, DGKI	940	15	13588	4.81844	1	0.28475	26.0421
UP	GOTERM_BP_FAT	GO:0010629~negative regulation of gene expression	41	2.92439	0.016862	HELT, FOXK1, THRB, SOX2, TXN1, SOX6, PRDM16, SOX9, TCF7L1, TRIM66, BARX2, PER2, POU3F3, OLIG2, SKIL, BHLHE41, NR2F1, TXNIP, EGR1, MDFI, TBL1XR1, KLF12, FOXJ1, KLF11, ZHX1, LMCD1, TLE1, SIRT2, FOXP1, MXD4, PURA, FOXP2, ATXN1, CHMP1A, ID2, HOPX, ZFP281, CUX2, TBL1X, LCOR, KLF4	940	410	13588	1.44553	1	0.285004	26.2228
UP	GOTERM_BP_FAT	GO:0042391~regulation of membrane potential	16	1.14123	0.0170079	GJD2, KCNMB4, PLP1, EGR2, UGT8A, HEXA, NF1, NLGN3, GJC3, QK, ATXN1, P2RX4, TSC1, GNAQ, CHRNA4, OLIG2	940	119	13588	1.94357	1	0.285417	26.4184
UP	GOTERM_BP_FAT	GO:0030003~cellular cation homeostasis	19	1.35521	0.0174279	PRKCA, NDN, STIM2, PPT1, ATP1A2, EFHC1, HIF1A, S1PR1, S100B, ATP2C1, SLC30A1, APOE, SLC24A3, BAX, MT2, MT1, SLC39A5, F2R, MT3	940	152	13588	1.80691	1	0.28969	26.9786
UP	GOTERM_BP_FAT	GO:0010810~regulation of cell-substrate adhesion	8	0.570613	0.0184628	FBLN2, SMOC1, NF1, CCDC80, NID1, ECM2, PIK3R1, CYR61	940	40	13588	2.89106	1	0.302373	28.3418
UP	GOTERM_BP_FAT	GO:0019637~organophosphate metabolic process	21	1.49786	0.0191974	GPD2, GPD1, PLD1, CDIPT, SYNJ1, ABHD5, ADNP, PIP5K1B, PIGT, PIGS, GPAT2, CHPT1, SAMD8, PLA2G4A, PIKFYVE, PIGB, PLCD4, PIK3CA, MBOAT2, PITPNC1, PIK3R1	940	176	13588	1.72478	1	0.310638	29.2948
UP	GOTERM_BP_FAT	GO:0007517~muscle organ development	21	1.49786	0.0191974	MEF2C, SRPK3, ZFAND5, FOXK1, ARID5B, NF1, PDLIM3, FOXO4, FOXP1, TGFB2, FOXP2, TSC1, MYL6B, DNER, DOK7, ETV1, AGRN, MKL2, COL11A1, F2R, SERP1	940	176	13588	1.72478	1	0.310638	29.2948
UP	GOTERM_BP_FAT	GO:0030036~actin cytoskeleton organization	20	1.42653	0.0194755	ENAH, TRPM7, FOXJ1, NF1, PRKCI, PDLIM3, DAAM1, DAAM2, GAS7, LPIN1, CTTNBP2, NRAS, PFN2, EPS8, ATP2C1, FAT1, LIMCH1, CNN2, WASL, AKAP2	940	165	13588	1.75216	1	0.312629	29.6525
UP	GOTERM_BP_FAT	GO:0006875~cellular metal ion homeostasis	14	0.998573	0.0199954	PRKCA, NDN, STIM2, ATP1A2, EFHC1, S1PR1, S100B, ATP2C1, APOE, SLC24A3, BAX, MT1, MT3, F2R	940	100	13588	2.02374	1	0.317783	30.3167
UP	GOTERM_BP_FAT	GO:0035272~exocrine system development	8	0.570613	0.0209779	EGFR, FGFR1, DAG1, SOX4, IGF1, SEMA3A, BMP7, INSR	940	41	13588	2.82055	1	0.328822	31.5554
UP	GOTERM_BP_FAT	GO:0001525~angiogenesis	17	1.21255	0.021048	GNA13, FGFR1, VHL, IL18, MMP19, CSPG4, CX3CL1, MEIS1, HIF1A, S1PR1, HMOX1, ITGAV, TGFA, ANGPT1, FGF1, VEZF1, CYR61	940	133	13588	1.84767	1	0.327948	31.6431
UP	GOTERM_BP_FAT	GO:0007416~synaptogenesis	5	0.356633	0.0211093	MYO6, CADM1, NRXN3, NLGN1, NRXN1	940	16	13588	4.51729	1	0.32697	31.7195
UP	GOTERM_BP_FAT	GO:0030198~extracellular matrix organization	14	0.998573	0.0215517	VHL, SMOC1, KAZALD1, NF1, CCDC80, PDGFRA, NID1, ECM2, APBB2, SERPINH1, COL5A2, COL11A1, CYR61, TGFB2	940	101	13588	2.00371	1	0.330827	32.2693
UP	GOTERM_BP_FAT	GO:0030005~cellular di-, tri-valent inorganic cation homeostasis	17	1.21255	0.0224279	PRKCA, NDN, STIM2, ATP1A2, EFHC1, HIF1A, S1PR1, S100B, ATP2C1, SLC30A1, APOE, SLC24A3, BAX, MT2, MT1, SLC39A5, F2R	940	134	13588	1.83388	1	0.340001	33.3459
UP	GOTERM_BP_FAT	GO:0016042~lipid catabolic process	17	1.21255	0.0224279	PLD2, PLD1, PLA2G16, LIPA, GM2A, HEXA, ABHD4, PPT1, ACOX3, GBA2, PLA2G4A, CYP39A1, APOE, GALC, PLA2G7, PLCD4, PLCB1	940	134	13588	1.83388	1	0.340001	33.3459
UP	GOTERM_BP_FAT	GO:0045637~regulation of myeloid cell differentiation	9	0.64194	0.0227039	ZFP36, HIF1A, ID2, ETS1, NF1, MITF, JAG1, PRDM16, PIK3R1	940	51	13588	2.55094	1	0.34162	33.6815
UP	GOTERM_BP_FAT	GO:0001654~eye development	19	1.35521	0.0234474	IRX5, NF1, SOX2, MITF, PRKCI, NHS, MEIS1, GJC3, TGFB2, FOXP2, CHD7, MIAT, MAP3K1, BAX, NTRK2, LRP6, SKIL, BMP7, KLF4	940	157	13588	1.74937	1	0.348877	34.578
UP	GOTERM_BP_FAT	GO:0014020~primary neural tube formation	8	0.570613	0.0237215	ENAH, TSC1, LMO4, VANGL2, FZD3, PTCH1, CELSR1, FZD6	940	42	13588	2.75339	1	0.350381	34.9057
UP	GOTERM_BP_FAT	GO:0055066~di-, tri-valent inorganic cation homeostasis	18	1.28388	0.0237238	PRKCA, FECH, NDN, STIM2, ATP1A2, EFHC1, HIF1A, S1PR1, S100B, ATP2C1, SLC30A1, APOE, SLC24A3, BAX, MT2, MT1, SLC39A5, F2R	940	146	13588	1.78216	1	0.348632	34.9084
UP	GOTERM_BP_FAT	GO:0015837~amine transport	13	0.927247	0.0242185	SLC38A3, SLC6A9, SLC1A2, SLC1A3, SLC7A3, SLC38A9, SLC7A2, SLC38A7, SLC38A10, SLC25A26, CTNS, APBA1, SLC7A11	940	92	13588	2.0426	1	0.35272	35.4957
UP	GOTERM_BP_FAT	GO:0006470~protein amino acid dephosphorylation	15	1.0699	0.0253231	PTPRB, PTPRK, EYA1, PTPRD, PTPRE, EYA2, DUSP26, PTPRZ1, PTPN5, PPM1H, PTP4A1, PTPRA, PPP1R12A, PTPRT, PTPRO	940	114	13588	1.90202	1	0.363791	36.7891
UP	GOTERM_BP_FAT	GO:0007519~skeletal muscle tissue development	11	0.784593	0.0256461	MEF2C, SRPK3, MYL6B, DNER, NF1, DOK7, PDLIM3, AGRN, FOXP1, FOXP2, F2R	940	72	13588	2.20845	1	0.365696	37.1627
UP	GOTERM_BP_FAT	GO:0019400~alditol metabolic process	6	0.42796	0.0260069	GPD2, GPD1, SORD, GPAT2, GDPD1, GDPD2	940	25	13588	3.46928	1	0.368	37.5776
UP	GOTERM_BP_FAT	GO:0009448~gamma-aminobutyric acid metabolic process	3	0.21398	0.0260604	SLC1A3, PHGDH, ABAT	940	4	13588	10.8415	1	0.366821	37.6389
UP	GOTERM_BP_FAT	GO:0021571~rhombomere 5 development	3	0.21398	0.0260604	HOXA1, EGR2, MAFB	940	4	13588	10.8415	1	0.366821	37.6389
UP	GOTERM_BP_FAT	GO:0030534~adult behavior	13	0.927247	0.0261256	HEXA, PPT1, ATP1A2, ATXN1, BBS1, EPHA4, SLC1A2, CHD7, EPS8, ADRA1B, ABAT, CHRNA4, CHL1	940	93	13588	2.02064	1	0.365785	37.7135
UP	GOTERM_BP_FAT	GO:0060324~face development	5	0.356633	0.0261307	ZFAND5, SGPL1, ARID5B, PDGFRA, ASPH	940	17	13588	4.25156	1	0.364089	37.7193
UP	GOTERM_BP_FAT	GO:0045785~positive regulation of cell adhesion	8	0.570613	0.0267022	FBLN2, KIFAP3, SMOC1, CCDC80, NID1, ECM2, SRC, CYR61	940	43	13588	2.68936	1	0.368681	38.3696
UP	GOTERM_BP_FAT	GO:0032869~cellular response to insulin stimulus	8	0.570613	0.0267022	PTPRA, PRKCI, STXBP4, FOXO4, INSR, LPIN1, PIK3R1, AKT3	940	43	13588	2.68936	1	0.368681	38.3696
UP	GOTERM_BP_FAT	GO:0048568~embryonic organ development	26	1.85449	0.0272464	FGFR1, GRB2, SOX2, ZIC1, VCAM1, HOXA1, CHD7, GAB1, MKL2, COL11A1, CYR61, EGFR, MDFI, MYO6, MAFB, EOMES, DLL1, FZD3, CELSR1, FZD6, EYA1, HIF1A, NCOA6, LRP6, PBX1, BMP7	940	241	13588	1.5595	1	0.372893	38.983
UP	GOTERM_BP_FAT	GO:0032320~positive regulation of Ras GTPase activity	4	0.285307	0.0273484	NDEL1, S1PR1, FOXJ1, NF1	940	10	13588	5.78213	1	0.372255	39.0974
UP	GOTERM_BP_FAT	GO:0042127~regulation of cell proliferation	50	3.56633	0.0277122	IL18, MITF, SKAP2, FOXO4, DDR2, TGFB2, CTTNBP2, S1PR1, KIFAP3, HMOX1, TGFA, CALCRL, ASPH, FGF1, EGFR, PRKCA, CCDC88A, FOXJ1, IL11RA1, MECOM, PURA, PRKCQ, TCFL5, GRN, FGFR1, FGFR3, IFITM3, SOX2, CLU, SOX9, TIMP2, NF2, NF1, IGF1, SPARC, NTN1, FOXP1, FOXP2, ATF5, NOTCH2, NRAS, PLA2G4A, TSC1, BAX, PBX1, ID4, PTCH1, BMP7, KLF4, F2R	940	538	13588	1.34343	1	0.374442	39.5035
UP	GOTERM_BP_FAT	GO:0021543~pallium development	9	0.64194	0.0280188	BBS1, EGFR, TSC1, BAX, NF1, SOX2, POU3F3, RELN, ID4	940	53	13588	2.45468	1	0.375988	39.8437
UP	GOTERM_BP_FAT	GO:0015674~di-, tri-valent inorganic cation transport	19	1.35521	0.0293075	SRI, ORAI1, CACNA2D1, TRPM7, CAMK2G, CACNG7, STIM2, SFXN4, GRIN3A, TPCN1, TPCN2, ITPR2, P2RX4, ATP2C1, SLC24A3, CAMK2D, CHRNA4, MCOLN1, F2R	940	161	13588	1.70591	1	0.387811	41.2542
UP	GOTERM_BP_FAT	GO:0055080~cation homeostasis	21	1.49786	0.0293509	PRKCA, FECH, NDN, STIM2, PPT1, ATP1A2, EDNRB, EFHC1, HIF1A, S1PR1, S100B, ATP2C1, SLC24A3, SLC30A1, APOE, BAX, MT2, MT1, SLC39A5, F2R, MT3	940	184	13588	1.64979	1	0.386512	41.3011
UP	GOTERM_BP_FAT	GO:0000122~negative regulation of transcription from RNA polymerase II promoter	25	1.78317	0.029574	THRB, HELT, SOX2, TXN1, SOX6, PRDM16, BARX2, PER2, POU3F3, OLIG2, SKIL, BHLHE41, NR2F1, MDFI, EGR1, TXNIP, KLF12, FOXJ1, LMCD1, TLE1, FOXP1, FOXP2, ID2, HOPX, LCOR	940	231	13588	1.56443	1	0.387079	41.542
UP	GOTERM_BP_FAT	GO:0001701~in utero embryonic development	28	1.99715	0.0296879	GNA13, ZFAND5, FGFR1, SYVN1, GRB2, GJA1, VCAM1, DAB2, CHD7, SLC30A1, GAB1, MKL2, SKIL, APBA1, CYR61, EGFR, MDFI, MYO1E, EOMES, DLL1, MECOM, NDEL1, HIF1A, GRN, NCOA6, PDGFRA, HOPX, ATP6V0A1	940	267	13588	1.51591	1	0.38652	41.6645
UP	GOTERM_BP_FAT	GO:0006812~cation transport	48	3.42368	0.0299152	SRI, KCNJ16, KCNC2, KCNMB4, ORAI1, SLC38A3, SLC38A9, ATP1B2, CAMK2G, SLC38A7, SLC38A10, SFXN4, KCNA6, GRIN3A, TPCN1, TPCN2, SLC24A3, SLC30A1, CAMK2D, CHRNA4, MCOLN1, SLC39A5, ATP6V0D1, SLC31A1, TRPM3, CACNA2D1, KCND2, SLC12A2, TRPM7, KCNB1, SLC12A4, CACNG7, STIM2, ATP1A2, KCNK1, KCTD5, ATP6V1D, ITPR2, P2RX4, ATP6V0E2, TSC1, KCNN1, ATP2C1, ATP6V0A1, CP, SLC30A10, TMCO3, F2R	940	515	13588	1.34729	1	0.387124	41.9084
UP	GOTERM_BP_FAT	GO:0002009~morphogenesis of an epithelium	20	1.42653	0.0301689	EGFR, ENAH, FGFR3, LMO4, VANGL2, DAG1, IGF1, FZD3, JAG1, CELSR1, SOX9, SRC, FZD6, NOTCH2, EYA1, SFRP1, TSC1, PBX1, PTCH1, SEMA3A	940	173	13588	1.67114	1	0.387988	42.1795
UP	GOTERM_BP_FAT	GO:0043434~response to peptide hormone stimulus	13	0.927247	0.0302647	EGR2, GATM, PTPRA, PRKCI, STXBP4, FOXO4, LPIN1, CTTNBP2, SERPINA3N, INSR, AKT3, PIK3R1, GHR	940	95	13588	1.9781	1	0.387253	42.2815
UP	GOTERM_BP_FAT	GO:0060538~skeletal muscle organ development	11	0.784593	0.0303914	MEF2C, SRPK3, MYL6B, DNER, NF1, DOK7, PDLIM3, AGRN, FOXP1, FOXP2, F2R	940	74	13588	2.14876	1	0.386837	42.4163
UP	GOTERM_BP_FAT	GO:0030178~negative regulation of Wnt receptor signaling pathway	6	0.42796	0.0304236	MDFI, LRP1, SOX2, LRP6, WIF1, FRZB	940	26	13588	3.33584	1	0.385481	42.4505
UP	GOTERM_BP_FAT	GO:0055065~metal ion homeostasis	14	0.998573	0.0307157	PRKCA, NDN, STIM2, ATP1A2, EFHC1, S1PR1, S100B, ATP2C1, APOE, SLC24A3, BAX, MT1, MT3, F2R	940	106	13588	1.90919	1	0.386718	42.7597
UP	GOTERM_BP_FAT	GO:0042692~muscle cell differentiation	15	1.0699	0.0308363	MEF2C, SOX6, FLNC, FOXP1, QK, NRAS, BARX2, TSC1, DNER, CDON, DYRK1B, DOK7, MKL2, AGRN, F2R	940	117	13588	1.85325	1	0.386251	42.887
UP	GOTERM_BP_FAT	GO:0006643~membrane lipid metabolic process	10	0.713267	0.0310025	SAMD8, GBA2, SGPL1, ACER3, GM2A, ITGB8, UGT8A, HEXA, BAX, GALC	940	64	13588	2.25864	1	0.386236	43.0619
UP	GOTERM_BP_FAT	GO:0006644~phospholipid metabolic process	19	1.35521	0.0326184	PLD1, CDIPT, SYNJ1, ABHD5, ADNP, PIP5K1B, PIGT, PIGS, GPAT2, CHPT1, SAMD8, PLA2G4A, PIKFYVE, PIGB, PLCD4, PIK3CA, MBOAT2, PITPNC1, PIK3R1	940	163	13588	1.68498	1	0.400228	44.7362
UP	GOTERM_BP_FAT	GO:0030001~metal ion transport	42	2.99572	0.032648	KCNC2, SRI, KCNJ16, KCNMB4, ORAI1, SLC38A3, SLC38A9, ATP1B2, CAMK2G, SLC38A7, SFXN4, SLC38A10, KCNA6, GRIN3A, TPCN1, TPCN2, SLC24A3, SLC30A1, CAMK2D, CHRNA4, MCOLN1, SLC39A5, SLC31A1, CACNA2D1, KCND2, SLC12A2, TRPM7, KCNB1, SLC12A4, CACNG7, STIM2, ATP1A2, KCNK1, KCTD5, ITPR2, P2RX4, TSC1, KCNN1, ATP2C1, CP, SLC30A10, F2R	940	442	13588	1.37358	1	0.398841	44.7664
UP	GOTERM_BP_FAT	GO:0010605~negative regulation of macromolecule metabolic process	47	3.35235	0.0333515	HELT, FOXK1, THRB, IMPACT, SOX2, TXN1, SOX6, PRDM16, SOX9, TCF7L1, TRIM66, BARX2, PER2, POU3F3, OLIG2, SKIL, BHLHE41, NR2F1, TXNIP, PRKCA, EGR1, MDFI, TBL1XR1, KLF12, FOXJ1, KLF11, ZHX1, LMCD1, TLE1, SIRT2, FOXP1, MXD4, PURA, FOXP2, INHBB, ATXN1, CHMP1A, ID2, BAX, BACE2, ADRA1B, HOPX, ZFP281, CUX2, TBL1X, LCOR, KLF4	940	506	13588	1.34269	1	0.403836	45.4804
UP	GOTERM_BP_FAT	GO:0006811~ion transport	63	4.49358	0.0334844	KCNJ16, KCNC2, ATP1B2, GRIN3A, SLC26A1, SLC26A2, CTTNBP2, SLC1A2, SLC1A3, SLC24A3, CHRNA4, MCOLN1, SLC4A2, ATP6V0D1, SLC4A3, GRID1, TRPM3, KCND2, TRPM7, CACNG7, STIM2, ATP6V1D, ATP2C1, SLC30A10, TMCO3, SRI, KCNMB4, ORAI1, SLC38A3, SLC38A9, CAMK2G, SLC38A7, SLC38A10, SFXN4, KCNA6, FXYD6, TPCN1, TPCN2, TTYH3, SLC30A1, TTYH1, CAMK2D, SLC39A5, SLC31A1, CACNA2D1, SLC12A2, KCNB1, SLC12A4, GRIA3, ATP1A2…	940	712	13588	1.27905	1	0.403421	45.6143
UP	GOTERM_BP_FAT	GO:0016311~dephosphorylation	17	1.21255	0.0340755	PTPRB, PTPRK, PTPRD, PTPRE, PTPRZ1, PTPN5, SYNJ1, PTPRA, PTPRT, PTPRO, MTMR3, EYA1, EYA2, DUSP26, PTP4A1, PPM1H, PPP1R12A	940	141	13588	1.74284	1	0.407266	46.206
UP	GOTERM_BP_FAT	GO:0048168~regulation of neuronal synaptic plasticity	6	0.42796	0.035284	GRM5, NRAS, EGR2, S100B, NF1, NPTN	940	27	13588	3.21229	1	0.416676	47.397
UP	GOTERM_BP_FAT	GO:0010811~positive regulation of cell-substrate adhesion	6	0.42796	0.035284	FBLN2, SMOC1, CCDC80, NID1, ECM2, CYR61	940	27	13588	3.21229	1	0.416676	47.397
UP	GOTERM_BP_FAT	GO:0001738~morphogenesis of a polarized epithelium	4	0.285307	0.0357113	VANGL2, FZD3, CELSR1, FZD6	940	11	13588	5.25648	1	0.418866	47.8121
UP	GOTERM_BP_FAT	GO:0007173~epidermal growth factor receptor signaling pathway	4	0.285307	0.0357113	EGFR, GAB1, TGFA, SRC	940	11	13588	5.25648	1	0.418866	47.8121
UP	GOTERM_BP_FAT	GO:0006835~dicarboxylic acid transport	4	0.285307	0.0357113	SLC1A4, SLC1A2, SLC1A3, SLC26A1	940	11	13588	5.25648	1	0.418866	47.8121
UP	GOTERM_BP_FAT	GO:0051252~regulation of RNA metabolic process	121	8.63053	0.0368046	MEF2C, THRB, RBM5, RORA, FOXO4, S1PR1, TRAK1, CREB3L2, OLIG2, ZHX1, EOMES, MECOM, PPARGC1A, FOXN3, HIF1A, ZFP462, ZFP820, TSHZ2, ZFP612, SOX2, SOX4, TXN1, SOX6, SOX9, MYT1, MEIS1, NR2C2, HOXA1, DBX2, TRIM66, ELK4, TEF, 1700048O20RIK, SKIL, AGRN, MDFI, BMP3, KLF7, IKZF2, KLF12, MAFB, CREBBP, MAML2, KLF11, LMCD1, NR4A1, NEUROG2, ZFP445, ZFP606, FOXP1, FOXP2, ATF5, ZFHX4, ETS1, EBF1, HOPX, ZFHX2, BM…	940	1488	13588	1.17547	1	0.426938	48.8602
UP	GOTERM_BP_FAT	GO:0006979~response to oxidative stress	12	0.85592	0.036814	TXNIP, HIF1A, GATM, APOE, GM3375, HMOX1, GAB1, GPX3, CLU, ETFDH, GPX8, MT3	940	87	13588	1.99384	1	0.425348	48.8691
UP	GOTERM_BP_FAT	GO:0009791~post-embryonic development	12	0.85592	0.036814	SGPL1, HELT, GNAQ, ARID5B, MYO1E, BAX, PYGO1, SOX6, MECOM, KLF4, FOXP2, SERP1	940	87	13588	1.99384	1	0.425348	48.8691
UP	GOTERM_BP_FAT	GO:0048598~embryonic morphogenesis	35	2.49643	0.0376629	FGFR1, ENAH, LMBR1, GRB2, LMO4, SOX2, BMPR2, UGDH, ZIC1, VCAM1, HOXA1, CHD7, CYP26B1, COL11A1, CYR61, MDFI, MYO6, NF2, MAFB, VANGL2, EOMES, DLL1, FZD3, CELSR1, MECOM, FZD6, NOTCH2, EYA1, TSC1, GNAQ, CDON, LRP6, PBX1, PTCH1, BMP7	940	359	13588	1.40929	1	0.431105	49.6691
UP	GOTERM_BP_FAT	GO:0048169~regulation of long-term neuronal synaptic plasticity	5	0.356633	0.0381515	GRM5, NRAS, S100B, NF1, NPTN	940	19	13588	3.80403	1	0.43366	50.1241
UP	GOTERM_BP_FAT	GO:0001932~regulation of protein amino acid phosphorylation	15	1.0699	0.0394848	EGFR, PRKCA, MDFI, CCDC88A, FGFR3, FECH, IMPACT, BMPR2, AKTIP, MAP3K1, BAX, GAB1, DOK7, FGF1, GHR	940	121	13588	1.79198	1	0.44334	51.3461
UP	GOTERM_BP_FAT	GO:0006355~regulation of transcription, DNA-dependent	119	8.48787	0.0395162	MEF2C, THRB, RORA, FOXO4, S1PR1, TRAK1, CREB3L2, OLIG2, ZHX1, EOMES, MECOM, PPARGC1A, FOXN3, HIF1A, ZFP462, ZFP820, TSHZ2, ZFP612, SOX2, SOX4, TXN1, SOX6, SOX9, MYT1, MEIS1, NR2C2, HOXA1, DBX2, TRIM66, ELK4, TEF, 1700048O20RIK, SKIL, AGRN, MDFI, BMP3, KLF7, IKZF2, KLF12, MAFB, CREBBP, MAML2, KLF11, LMCD1, NR4A1, NEUROG2, ZFP445, ZFP606, FOXP1, FOXP2, ATF5, ZFHX4, ETS1, EBF1, HOPX, ZFHX2, BMP7, KL…	940	1465	13588	1.17419	1	0.441929	51.3746
UP	GOTERM_BP_FAT	GO:0005996~monosaccharide metabolic process	21	1.49786	0.0411628	GPD2, PDK2, GPD1, PHKB, GALT, FBP1, FUCA2, FUCA1, PMM2, HIBADH, CPT1A, GALK2, GALM, RENBP, PPP1R1A, GYG, PIK3CA, PDHA1, MAN2B1, PYGB, SERP1	940	191	13588	1.58933	1	0.45392	52.844
UP	GOTERM_BP_FAT	GO:0043277~apoptotic cell clearance	3	0.21398	0.041461	LRP1, CD36, ITGAV	940	5	13588	8.67319	1	0.454674	53.1055
UP	GOTERM_BP_FAT	GO:0030097~hemopoiesis	26	1.85449	0.0414952	EGR1, SGPL1, FECH, LRRC8A, MYO1E, KLF11, MITF, EOMES, SOX4, IL11RA1, ITPKB, CDK6, SOX6, MEIS1, FOXP1, CD1D2, TGFB2, HIF1A, ID2, BAX, NCOA6, ATP6V0A1, PBX1, ADD2, PIK3R1, KIRREL3	940	251	13588	1.49736	1	0.45328	53.1355
UP	GOTERM_BP_FAT	GO:0006886~intracellular protein transport	28	1.99715	0.0418555	ARL6IP1, GNPTG, STON2, COPA, STX7, AP1G2, AP3S2, AP3S1, RIMS2, RAB7, STX17, GM13082, TRAK1, CHM, GM5865, AP3D1, TNPO1, RAMP1, APBA1, SEC23A, RAB2A, TXNIP, STX3, MYO6, VPS41, STXBP4, RPH3A, RAB10, STX5A	940	276	13588	1.46648	1	0.454533	53.4495
UP	GOTERM_BP_FAT	GO:0032870~cellular response to hormone stimulus	9	0.64194	0.0449143	PTPRA, PRKCI, STXBP4, FOXO4, INSR, LPIN1, PIK3R1, AKT3, GHR	940	58	13588	2.24307	1	0.477005	56.0367
UP	GOTERM_BP_FAT	GO:0010171~body morphogenesis	5	0.356633	0.0451652	SGPL1, ARID5B, CDON, PDGFRA, ASPH	940	20	13588	3.61383	1	0.477248	56.2428
UP	GOTERM_BP_FAT	GO:0043270~positive regulation of ion transport	5	0.356633	0.0451652	ORAI1, BAX, STIM2, AKT3, F2R	940	20	13588	3.61383	1	0.477248	56.2428
UP	GOTERM_BP_FAT	GO:0042325~regulation of phosphorylation	29	2.06847	0.0451684	FGFR3, IMPACT, BMPR2, CSPG4, TRIB2, MAP3K1, GAB1, TGFA, SPRED3, FGF1, PPP1R14C, MAPKBP1, GHR, EGFR, MDFI, PRKCA, FECH, CCDC88A, NF2, NF1, PKIB, ATXN1, TSC1, AKTIP, BAX, DOK7, RELN, BMP7, F2R	940	290	13588	1.44553	1	0.475591	56.2454
UP	GOTERM_BP_FAT	GO:0051928~positive regulation of calcium ion transport	4	0.285307	0.0452279	ORAI1, BAX, STIM2, F2R	940	12	13588	4.81844	1	0.474376	56.2942
UP	GOTERM_BP_FAT	GO:0044065~regulation of respiratory system process	4	0.285307	0.0452279	NLGN1, NLGN2, NLGN3, ATP1A2	940	12	13588	4.81844	1	0.474376	56.2942
UP	GOTERM_BP_FAT	GO:0002087~regulation of respiratory gaseous exchange by neurological system process	4	0.285307	0.0452279	NLGN1, NLGN2, NLGN3, ATP1A2	940	12	13588	4.81844	1	0.474376	56.2942
UP	GOTERM_BP_FAT	GO:0060325~face morphogenesis	4	0.285307	0.0452279	SGPL1, ARID5B, PDGFRA, ASPH	940	12	13588	4.81844	1	0.474376	56.2942
UP	GOTERM_BP_FAT	GO:0045165~cell fate commitment	17	1.21255	0.0471443	MEF2C, FGFR1, ERBB4, SOX2, MITF, NEUROG2, DLL1, SOX6, SOX9, TGFB2, NOTCH3, NOTCH2, EYA1, CDON, CYP26B1, OLIG2, FGF1	940	147	13588	1.6717	1	0.487165	57.8367
UP	GOTERM_BP_FAT	GO:0060537~muscle tissue development	16	1.14123	0.0485032	MEF2C, SRPK3, ZFAND5, NF1, PDLIM3, FOXP1, TGFB2, FOXP2, TSC1, MYL6B, DNER, DOK7, MKL2, AGRN, COL11A1, F2R	940	136	13588	1.70063	1	0.495497	58.8992
UP	GOTERM_BP_FAT	GO:0006874~cellular calcium ion homeostasis	12	0.85592	0.048638	PRKCA, EFHC1, S1PR1, S100B, NDN, ATP2C1, SLC24A3, APOE, BAX, STIM2, ATP1A2, F2R	940	91	13588	1.9062	1	0.4948	59.0032
UP	GOTERM_BP_FAT	GO:0009968~negative regulation of signal transduction	19	1.35521	0.048659	PRKCA, MDFI, PLD2, ELF1, NF2, NF1, SOX2, IGF1, PRDM16, FRZB, ATXN1, GRB10, LRP1, LRP6, ADRA1B, WIF1, SKIL, HHIP, BMP7	940	171	13588	1.60615	1	0.493283	59.0194
UP	GOTERM_BP_FAT	GO:0032868~response to insulin stimulus	9	0.64194	0.0489512	EGR2, PTPRA, PRKCI, STXBP4, FOXO4, INSR, LPIN1, PIK3R1, AKT3	940	59	13588	2.20505	1	0.493738	59.2439
UP	GOTERM_BP_FAT	GO:0035264~multicellular organism growth	7	0.499287	0.0495065	BBS1, SLC1A2, HELT, ARID5B, IGF1, APBA1, TNKS2	940	39	13588	2.59454	1	0.496075	59.6673
UP	GOTERM_BP_FAT	GO:0030111~regulation of Wnt receptor signaling pathway	7	0.499287	0.0495065	MDFI, LRP1, SOX2, LRP6, SOX4, WIF1, FRZB	940	39	13588	2.59454	1	0.496075	59.6673
UP	KEGG_PATHWAY	mmu04142:Lysosome	35	2.49643	5.2e-13	SGSH, NAGLU, GM2A, LGMN, HEXA, AP3S2, AP3S1, CTSA, ACP2, PPT1, ASAH1, TPP1, GALC, AP3D1, ATP6V0D1, MAN2B1, IDUA, AGA, LIPA, CD63, FUCA1, GNS, LAMP1, CTSL, NPC1, SLC17A5, LAMP2, CTSO, ATP6V0A1, CTSD, NEU1, CTSB, CTNS, CTSH, CTSF	407	119	5738	4.14655	8.48e-11	8.48e-11	6.3e-10
UP	KEGG_PATHWAY	mmu04540:Gap junction	17	1.21255	0.000284	GJD2, EGFR, PRKCA, GRB2, GJA1, PRKX, SRC, ITPR2, GRM5, NRAS, ADRB1, GNAQ, MAP3K2, PDGFRA, GUCY1A2, PRKACB, PLCB1	407	86	5738	2.78687	0.045293	0.0229089	0.343859
UP	KEGG_PATHWAY	mmu05214:Glioma	14	0.998573	0.000434	EGFR, PRKCA, NRAS, GRB2, CAMK2G, CAMK2D, PDGFRA, IGF1, TGFA, PIK3CA, CDK6, PIK3R1, AKT3, SHC4	407	64	5738	3.084	0.0682917	0.0233027	0.524284
UP	KEGG_PATHWAY	mmu04720:Long-term potentiation	14	0.998573	0.00106242	PRKCA, CAMK2G, CREBBP, PRKX, ITPR2, GRM5, NRAS, GNAQ, GRIA2, PPP1R1A, PPP1R12A, CAMK2D, PRKACB, PLCB1	407	70	5738	2.81966	0.159087	0.042392	1.27936
UP	KEGG_PATHWAY	mmu04912:GnRH signaling pathway	17	1.21255	0.00113505	EGFR, PRKCA, PLD2, PLD1, GRB2, CAMK2G, PRKX, SRC, ITPR2, NRAS, PLA2G4A, GNAQ, MAP3K2, MAP3K1, CAMK2D, PRKACB, PLCB1	407	97	5738	2.47083	0.168994	0.0363468	1.36627
UP	KEGG_PATHWAY	mmu00280:Valine, leucine and isoleucine degradation	11	0.784593	0.00113915	ACAA2, ALDH6A1, ACADSB, ALDH1B1, OXCT1, BCKDHB, ALDH2, ABAT, PCCB, HIBADH, ALDH3A2	407	46	5738	3.37133	0.16955	0.0304901	1.37118
UP	KEGG_PATHWAY	mmu04310:Wnt signaling pathway	22	1.56919	0.00170272	FZD9, PRKCA, TBL1XR1, PPP2R5A, CAMK2G, VANGL2, CREBBP, FZD3, DAAM1, DAAM2, TCF7L1, PRKX, FZD6, SFRP1, CAMK2D, NFAT5, LRP6, WIF1, PRKACB, TBL1X, PLCB1, FBXW11	407	149	5738	2.08163	0.242537	0.0389059	2.04314
UP	KEGG_PATHWAY	mmu04810:Regulation of actin cytoskeleton	28	1.99715	0.00263842	GNA13, FGFR1, ENAH, FGFR3, MRAS, PIP5K1B, GNG12, MYL9, PFN2, ITGB8, ITGAV, PIKFYVE, PPP1R12A, PIK3CA, FGF1, PIK3R1, FN1, EGFR, ARHGEF7, ITGA1, ITGA2, ARPC1A, NRAS, PDGFRA, CYFIP2, ITGAD, WASL, F2R	407	217	5738	1.81913	0.349901	0.0524058	3.14953
UP	KEGG_PATHWAY	mmu00520:Amino sugar and nucleotide sugar metabolism	10	0.713267	0.00311824	GALK2, CYB5R1, RENBP, GFPT1, HEXA, NPL, GALT, UGDH, PMM2, UGP2	407	44	5738	3.20415	0.398944	0.0549931	3.71242
UP	KEGG_PATHWAY	mmu05211:Renal cell carcinoma	13	0.927247	0.00331524	VHL, GRB2, CREBBP, FLCN, TGFB2, NRAS, HIF1A, ETS1, GAB1, PIK3CA, TGFA, AKT3, PIK3R1	407	70	5738	2.61825	0.417999	0.0526894	3.94266
UP	KEGG_PATHWAY	mmu00511:Other glycan degradation	6	0.42796	0.00393303	AGA, HEXA, NEU1, FUCA2, MAN2B1, FUCA1	407	16	5738	5.28686	0.473944	0.056723	4.6614
UP	KEGG_PATHWAY	mmu04144:Endocytosis	26	1.85449	0.00402942	ARFGAP1, FGFR3, ERBB4, RAB5C, PIP5K1B, VPS37A, SRC, DAB2, PIKFYVE, RAB11B, EHD3, EGFR, PLD2, PLD1, PRKCI, EPS15, CHMP1A, ADRB1, RABEP1, RAB22A, PDGFRA, GRK4, SMURF1, ARAP2, SH3GL2, F2R	407	202	5738	1.81463	0.482178	0.0533668	4.7731
UP	KEGG_PATHWAY	mmu04916:Melanogenesis	16	1.14123	0.00416575	FZD9, PRKCA, CAMK2G, CREBBP, MITF, FZD3, TCF7L1, PRKX, FZD6, EDNRB, NRAS, GNAQ, CAMK2D, CREB3L2, PRKACB, PLCB1	407	100	5738	2.25572	0.493603	0.050995	4.93087
UP	KEGG_PATHWAY	mmu04270:Vascular smooth muscle contraction	18	1.28388	0.00432721	PRKCA, GNA13, KCNMB4, PRKCH, PRKX, MYL9, ITPR2, PRKCQ, PLA2G4A, GNAQ, MYL6B, PPP1R12A, ADRA1B, GUCY1A2, CALCRL, PRKACB, PLCB1, RAMP1	407	120	5738	2.11474	0.506812	0.0492369	5.11742
UP	KEGG_PATHWAY	mmu04070:Phosphatidylinositol signaling system	13	0.927247	0.00590868	PRKCA, CDIPT, SYNJ1, PIKFYVE, PIP5K1B, PLCD4, PIK3CA, ITPKB, INPP4B, DGKI, PLCB1, PIK3R1, ITPR2	407	75	5738	2.4437	0.619387	0.0623684	6.92692
UP	KEGG_PATHWAY	mmu04012:ErbB signaling pathway	14	0.998573	0.00765147	EGFR, PRKCA, NRAS, ERBB4, GRB2, CAMK2G, GAB1, CAMK2D, TGFA, PIK3CA, PIK3R1, SRC, AKT3, SHC4	407	87	5738	2.26869	0.714064	0.075266	8.8843
UP	KEGG_PATHWAY	mmu04730:Long-term depression	12	0.85592	0.0116064	GRM5, PRKCA, GNA13, NRAS, PLA2G4A, GRIA2, GNAQ, GUCY1A2, IGF1, GRIA3, PLCB1, ITPR2	407	72	5738	2.34971	0.850865	0.105898	13.1869
UP	KEGG_PATHWAY	mmu00562:Inositol phosphate metabolism	10	0.713267	0.0125047	ALDH6A1, CDIPT, SYNJ1, PIKFYVE, PIP5K1B, PLCD4, PIK3CA, ITPKB, INPP4B, PLCB1	407	54	5738	2.61079	0.871409	0.107698	14.1378
UP	KEGG_PATHWAY	mmu04320:Dorso-ventral axis formation	6	0.42796	0.016685	NOTCH3, EGFR, NOTCH2, ETS1, GRB2, SPIRE1	407	22	5738	3.84499	0.935597	0.134413	18.4385
UP	KEGG_PATHWAY	mmu00640:Propanoate metabolism	7	0.499287	0.0167603	ALDH6A1, ACSS1, ALDH1B1, ALDH2, ABAT, PCCB, ALDH3A2	407	30	5738	3.2896	0.936397	0.128687	18.5142
UP	KEGG_PATHWAY	mmu04666:Fc gamma R-mediated phagocytosis	14	0.998573	0.0198715	PRKCA, PLD2, PLD1, WASF3, PIP5K1B, ARPC1A, MYO10, PLA2G4A, PIKFYVE, PIK3CA, MARCKS, WASL, AKT3, PIK3R1	407	98	5738	2.01404	0.962057	0.144265	21.5832
UP	KEGG_PATHWAY	mmu04010:MAPK signaling pathway	29	2.06847	0.0201999	MEF2C, FGFR1, FGFR3, GRB2, MRAS, GNG12, PRKX, TGFB2, MAP3K2, ELK4, MAP3K1, PRKACB, FGF1, AKT3, PRKCA, EGFR, CACNA2D1, PTPN5, CACNG7, TAOK3, NF1, NR4A1, FLNC, MECOM, TAB2, NRAS, PLA2G4A, NTRK2, PDGFRA	407	265	5738	1.54283	0.964074	0.14032	21.9008
UP	KEGG_PATHWAY	mmu05215:Prostate cancer	13	0.927247	0.0238308	EGFR, FGFR1, GRB2, CREBBP, IGF1, TCF7L1, NRAS, CREB3L2, PDGFRA, PIK3CA, TGFA, AKT3, PIK3R1	407	90	5738	2.03642	0.980385	0.157122	25.3353
UP	KEGG_PATHWAY	mmu05218:Melanoma	11	0.784593	0.0266453	EGFR, FGFR1, NRAS, MITF, PDGFRA, IGF1, PIK3CA, CDK6, FGF1, PIK3R1, AKT3	407	71	5738	2.18424	0.987748	0.167582	27.9015
UP	KEGG_PATHWAY	mmu05414:Dilated cardiomyopathy	13	0.927247	0.0278134	CACNA2D1, CACNG7, ITGA1, DAG1, IGF1, ITGA2, PRKX, TGFB2, ADRB1, ITGB8, ITGAV, PRKACB, SGCB	407	92	5738	1.99215	0.989926	0.167992	28.9426
UP	KEGG_PATHWAY	mmu04020:Calcium signaling pathway	22	1.56919	0.0278917	EGFR, PRKCA, ERBB4, PHKB, CAMK2G, ITPKB, PRKX, ITPR2, GRM5, EDNRB, P2RX4, ADRB1, PDE1B, GNAQ, PDE1C, CAMK2D, ADRA1B, PDGFRA, PLCD4, PRKACB, PLCB1, F2R	407	191	5738	1.62389	0.990058	0.162509	29.012
UP	KEGG_PATHWAY	mmu05223:Non-small cell lung cancer	9	0.64194	0.0345482	EGFR, PRKCA, NRAS, GRB2, TGFA, PIK3CA, CDK6, PIK3R1, AKT3	407	54	5738	2.34971	0.996756	0.191243	34.6811
UP	KEGG_PATHWAY	mmu00071:Fatty acid metabolism	8	0.570613	0.0369391	ACAA2, ACADSB, ALDH1B1, ALDH2, ACADL, ALDH3A2, CPT1A, ACOX3	407	45	5738	2.50636	0.997834	0.196767	36.6138
UP	KEGG_PATHWAY	mmu05210:Colorectal cancer	12	0.85592	0.0388876	EGFR, FZD9, GRB2, BAX, PDGFRA, PIK3CA, FZD3, PIK3R1, TCF7L1, AKT3, FZD6, TGFB2	407	86	5738	1.9672	0.998443	0.199836	38.1499
UP	KEGG_PATHWAY	mmu00650:Butanoate metabolism	7	0.499287	0.0433408	ALDH1B1, OXCT1, ALDH2, ABAT, PDHA1, BDH1, ALDH3A2	407	37	5738	2.66724	0.99927	0.213954	41.5333
UP	KEGG_PATHWAY	mmu04130:SNARE interactions in vesicular transport	7	0.499287	0.048527	STX7, STX3, STX17, SEC22B, SNAP23, VAMP2, STX5A	407	38	5738	2.59705	0.999699	0.230148	45.2591
DOWN	GOTERM_BP_FAT	GO:0042254~ribosome biogenesis	49	3.29301	3.15e-25	GM4879, GAR1, UTP18, EBNA1BP2, DCAF13, WDR36, DKC1, RRP1B, RPLP0, FTSJ3, EXOSC8, EXOSC9, EXOSC6, EXOSC7, EXOSC4, BYSL, NIP7, EXOSC5, EXOSC2, RRP8, RRP9, EXOSC1, ISG20L2, MRTO4, GM11221, EIF4A3, RCL1, PA2G4, NOP2, NHP2, SDAD1, UTP6, NOB1, BOP1, BMS1, EXOSC10, NPM1, BRIX1, AATF, UTP23, PDCD11, NOP10, NOP14, DIS3, DDX56, GM5297, WDR3, NOP58, NOP56, PES1	1016	112	13588	5.85113	8.8e-22	8.8e-22	5.63e-22
DOWN	GOTERM_BP_FAT	GO:0022613~ribonucleoprotein complex biogenesis	53	3.56183	3.07e-24	GM4879, GAR1, UTP18, EBNA1BP2, DCAF13, WDR36, PRMT7, DKC1, RRP1B, RPLP0, LSM2, FTSJ3, EXOSC8, EXOSC9, EXOSC6, EXOSC7, EXOSC4, BYSL, NIP7, EXOSC5, EXOSC2, RRP8, RRP9, EXOSC1, ISG20L2, SMN1, MRTO4, GM11221, EIF4A3, RCL1, PA2G4, NOP2, NHP2, SDAD1, UTP6, NOB1, BOP1, BMS1, EXOSC10, EIF3D, NPM1, BRIX1, AATF, UTP23, PDCD11, NOP10, NOP14, DIS3, DDX56, GM5297, WDR3, NOP58, NOP56, PES1	1016	137	13588	5.17389	8.59e-21	4.3e-21	5.49e-21
DOWN	GOTERM_BP_FAT	GO:0006396~RNA processing	98	6.58602	2.46e-23	NCBP1, SNRPD1, SNRPD2, SART3, PUS7L, EBNA1BP2, INTS5, RBM8A, U2AF1, RPP30, LSM4, LSM3, LSM2, MAGOH, EFTUD2, PTBP1, RRP8, RRP9, RSL1D1, RCL1, DDX39, PA2G4, NOP2, SNRPB, SNRPG, GM9761, STRAP, SNRPB2, BOP1, GM11560, METTL1, PABPC1, SNRNP35, PRPF40B, UTP23, RNPS1, SSB, GM8396, NOP10, NOP14, PPIE, DDX56, POP1, WDR3, DDX54, GM4879, GAR1, UTP18, DCAF13, WDR36, PRMT7, DKC1, RRP1B, CTU2, GM11585, FTSJ3, C…	1016	437	13588	2.99921	6.87e-20	2.29e-20	4.39e-20
DOWN	GOTERM_BP_FAT	GO:0006364~rRNA processing	37	2.48656	1.51e-21	GM4879, GAR1, UTP18, UTP6, NOB1, BOP1, EXOSC10, EBNA1BP2, DCAF13, WDR36, RRP1B, DKC1, FTSJ3, UTP23, PDCD11, EXOSC8, EXOSC9, EXOSC6, EXOSC7, EXOSC4, EXOSC5, EXOSC2, RRP8, EXOSC1, RRP9, NOP10, NOP14, DIS3, GM11221, EIF4A3, RCL1, PA2G4, DDX56, GM5297, NOP2, WDR3, PES1, NHP2	1016	74	13588	6.68701	4.21e-18	1.05e-18	2.69e-18
DOWN	GOTERM_BP_FAT	GO:0016072~rRNA metabolic process	37	2.48656	2.69e-21	GM4879, GAR1, UTP18, UTP6, NOB1, BOP1, EXOSC10, EBNA1BP2, DCAF13, WDR36, RRP1B, DKC1, FTSJ3, UTP23, PDCD11, EXOSC8, EXOSC9, EXOSC6, EXOSC7, EXOSC4, EXOSC5, EXOSC2, RRP8, EXOSC1, RRP9, NOP10, NOP14, DIS3, GM11221, EIF4A3, RCL1, PA2G4, DDX56, GM5297, NOP2, WDR3, PES1, NHP2	1016	75	13588	6.59785	7.51e-18	1.5e-18	4.8e-18
DOWN	GOTERM_BP_FAT	GO:0007049~cell cycle	111	7.45968	7.84e-19	CEP72, SEPT3, AURKA, CDCA8, ANKRD54, RAD21, SIN3A, DDX11, INCENP, ATF6B, CDCA2, H2AFX, CDCA5, DNAJC2, CCNA2, PDPN, LIG1, RBL1, SKP2, TOPBP1, PIM3, ESPL1, VASH1, PPP1CA, UHRF1, TIMELESS, RCC2, MAPK4, MAPK3, PMP22, DSCC1, MRE11A, TIPIN, AHCTF1, CHEK1, PIN1, SPC24, PRR5, GADD45GIP1, SMARCB1, SAC3D1, NCAPG2, NPM1, TFDP2, TCF3, HELLS, TRP53, AK1, CDC20, SEPT10, SUV39H2, CDKN1A, PLK3, PLK1, CHAF1A, MYH…	1016	611	13588	2.42965	2.19e-15	3.65e-16	1.4e-15
DOWN	GOTERM_BP_FAT	GO:0006259~DNA metabolic process	86	5.77957	7.61e-18	CLSPN, KIF22, XRCC6, MCM10, CDT1, PRIM1, CCNE2, CCNE1, CDC45, MCM7, RAD21, SIN3A, PRMT7, PSMC3IP, H2AFX, DNAJC2, FANCA, CDC6, POLK, NUDT1, POLH, DTL, USP1, LIG1, TOPBP1, MCM2, MCM3, RBBP7, MCM4, GM5648, MCM5, MCM6, EYA3, RAD1, EYA4, UHRF1, RFC3, RFC4, RFC1, FANCD2, RFC2, RRM2, RRM1, RAD18, RUVBL2, RUVBL1, GM6382, DSCC1, ING5, BLM, UNG, WRNIP1, RAD23A, MRE11A, TIPIN, CHEK1, BCCIP, POLA2, SMUG1, BA…	1016	421	13588	2.73198	2.13e-14	3.04e-15	1.36e-14
DOWN	GOTERM_BP_FAT	GO:0034470~ncRNA processing	47	3.1586	2.3e-16	GM4879, UTP18, GAR1, UTP6, NOB1, BOP1, QTRT1, ADAT1, EXOSC10, PUS7L, DCAF13, EBNA1BP2, WDR36, DKC1, RRP1B, INTS5, METTL1, CTU2, RPP30, FTSJ3, UTP23, TRMU, PDCD11, EXOSC8, EXOSC9, EXOSC6, EXOSC7, EXOSC4, EXOSC5, EXOSC2, RRP8, RRP9, EXOSC1, NOP10, NOP14, DIS3, GM11221, EIF4A3, RCL1, DDX56, PA2G4, NOP2, GM5297, POP1, WDR3, TRUB1, PES1, NHP2	1016	158	13588	3.97835	6.2e-13	7.75e-14	4e-13
DOWN	GOTERM_BP_FAT	GO:0034660~ncRNA metabolic process	52	3.49462	4.4e-15	GM4879, GAR1, UTP18, PUS7L, DCAF13, EBNA1BP2, WDR36, DKC1, INTS5, RRP1B, CTU2, RPP30, FTSJ3, EXOSC8, EXOSC9, EXOSC6, EXOSC7, EXOSC4, EXOSC5, EXOSC2, RRP8, RRP9, EXOSC1, EARS2, GM11221, EIF4A3, RCL1, PA2G4, NOP2, RARS, KHSRP, TRUB1, NHP2, UTP6, NOB1, BOP1, QTRT1, VARS, KARS, ADAT1, EXOSC10, METTL1, UTP23, TRMU, PDCD11, NOP10, NOP14, DIS3, DDX56, GM5297, POP1, WDR3, PES1	1016	202	13588	3.44282	1.24e-11	1.38e-12	7.94e-12
DOWN	GOTERM_BP_FAT	GO:0006260~DNA replication	42	2.82258	2.05e-13	ING5, BLM, WRNIP1, TIPIN, POLA2, MCM10, RPA3, CDT1, PRIM1, CCNE2, RPA1, CCNE1, CDC45, SIN3A, MCM7, DNAJC2, SSRP1, CDC6, POLK, POLH, DTL, NASP, LIG1, MCM2, RBBP7, MCM3, MCM4, MCM5, MCM6, POLD3, DNA2, RFC3, RFC4, RFC1, RFC2, POLD1, RRM2, RRM1, POLD2, PCNA, GM6382, CHAF1A, DSCC1	1016	152	13588	3.69545	5.71e-10	5.71e-11	3.65e-10
DOWN	GOTERM_BP_FAT	GO:0006974~response to DNA damage stimulus	57	3.83065	1.97e-11	CLSPN, KIF22, XRCC6, RAD21, H2AFX, FANCA, POLK, NUDT1, POLH, DTL, LIG1, USP1, TOPBP1, GM5648, RAD1, EYA3, EYA4, CCND1, UHRF1, BAZ1B, RIF1, TIMELESS, FANCD2, MAPK3, RAD18, RUVBL2, BLM, UNG, RAD23A, MRE11A, WRNIP1, TIPIN, CHEK1, BCCIP, SMUG1, RPA1, MDC1, RNF168, APEX1, ERCC2, EXO1, TRP53, SSRP1, MSH6, RAD51AP1, MSH2, BRIP1, ATAD5, MPG, DNA2, CDKN1A, UACA, BBC3, POLD1, PCNA, RAD54B, PARP1, CHAF1A	1016	287	13588	2.65616	5.51e-08	5.01e-09	3.53e-08
DOWN	GOTERM_BP_FAT	GO:0006281~DNA repair	46	3.0914	5.37e-10	KIF22, CLSPN, BLM, MRE11A, RAD23A, UNG, WRNIP1, XRCC6, CHEK1, BCCIP, SMUG1, RPA1, RAD21, MDC1, RNF168, H2AFX, FANCA, APEX1, ERCC2, EXO1, TRP53, SSRP1, POLK, MSH6, NUDT1, RAD51AP1, POLH, MSH2, USP1, LIG1, BRIP1, TOPBP1, GM5648, EYA3, RAD1, EYA4, MPG, DNA2, UHRF1, FANCD2, POLD1, PCNA, RAD18, RAD54B, RUVBL2, PARP1, CHAF1A	1016	222	13588	2.77119	1.5e-06	1.25e-07	9.58e-07
DOWN	GOTERM_BP_FAT	GO:0008380~RNA splicing	43	2.88978	7.66e-10	NCBP1, STRAP, SNRPB2, SNRPD1, SNRPD2, PRMT7, RBM8A, GM11560, USP39, DHX15, U2AF1, LSM4, LSM3, PABPC1, SNRNP35, LSM2, SNRNP70, PRPF40B, GM11585, GEMIN5, RBM22, MAGOH, EFTUD2, PTBP1, RNPS1, SF3A2, PRPF4, TTF2, SMN1, PPIE, DDX39, EIF4A3, JMJD6, PPP1R8, RSRC1, SNRPB, KHSRP, SYF2, LSM11, PHF5A, TXNL4A, GM9761, SNRPG	1016	201	13588	2.86111	2.14e-06	1.65e-07	1.37e-06
DOWN	GOTERM_BP_FAT	GO:0022402~cell cycle process	65	4.36828	2.07e-09	CEP72, RHOU, CDCA8, RAD21, SIN3A, INCENP, PSMC3IP, ATF6B, MTBP, TUBB5, CDCA2, RANBP1, H2AFX, CDCA5, DNAJC2, FANCA, CCNA2, CDC6, ANP32B, SKP2, ESPL1, TOPBP1, VASH1, PPM1G, PPP1CA, PPM1D, CCND1, RCC2, TIMELESS, FANCD2, RUVBL1, PMP22, HAUS4, DHH, MRE11A, CETN3, TIPIN, AHCTF1, CETN2, CHEK1, RPA1, SPC24, NCAPG2, SAC3D1, PET117, NPM1, CAMK2B, TCF3, HELLS, EXO1, MSH2, AK1, KIF18A, CDC20, BIRC5, RACGAP1,…	1016	393	13588	2.21199	5.78e-06	4.13e-07	3.69e-06
DOWN	GOTERM_BP_FAT	GO:0033554~cellular response to stress	64	4.30108	1.56e-08	CLSPN, KIF22, NUAK2, XRCC6, PRDX1, GPX1, RAD21, H2AFX, FAM129A, FANCA, POLK, NUDT1, POLH, DTL, USP1, LIG1, TOPBP1, GM5648, EYA3, RAD1, EYA4, UHRF1, CCND1, BAZ1B, RIF1, TIMELESS, FANCD2, EIF2S1, MAPK3, RAD18, RUVBL2, BLM, UNG, RAD23A, MRE11A, WRNIP1, TIPIN, CHEK1, BCCIP, SMUG1, RPA1, MDC1, RNF168, APEX1, ERCC2, EXO1, TRP53, SSRP1, MSH6, RAD51AP1, MSH2, BRIP1, ATAD5, MPG, DNA2, CDKN1A, UACA, BBC3, …	1016	404	13588	2.11866	4.35e-05	2.9e-06	2.78e-05
DOWN	GOTERM_BP_FAT	GO:0016071~mRNA metabolic process	52	3.49462	2.74e-08	NCBP1, SNRPD1, SNRPD2, PRMT7, RBM8A, U2AF1, LSM4, LSM3, LSM2, GM11585, CSDC2, EFTUD2, MAGOH, PTBP1, PRPF4, SMN1, TTF2, EIF4A3, DDX39, VEGFA, KHSRP, SNRPB, CPSF1, SNRPG, GM9761, STRAP, SNRPB2, SF3B2, EXOSC10, GM11560, EIF3E, USP39, HNRNPD, DHX15, PABPC1, SNRNP70, SNRNP35, PRPF40B, GEMIN5, RBM22, ELAVL1, RNPS1, SF3A2, GM8396, PPIE, JMJD6, PPP1R8, RSRC1, SYF2, LSM11, PHF5A, TXNL4A	1016	302	13588	2.30281	7.65e-05	4.78e-06	4.89e-05
DOWN	GOTERM_BP_FAT	GO:0006270~DNA replication initiation	9	0.604839	3.71e-08	CCNE2, CCNE1, CDC45, MCM7, MCM2, MCM3, MCM4, MCM5, MCM6	1016	10	13588	12.0366	0.000104	6.1e-06	6.63e-05
DOWN	GOTERM_BP_FAT	GO:0006397~mRNA processing	47	3.1586	3.98e-08	NCBP1, STRAP, SNRPB2, SNRPD1, SNRPD2, SF3B2, PRMT7, RBM8A, GM11560, USP39, DHX15, U2AF1, LSM4, LSM3, PABPC1, SNRNP35, LSM2, SNRNP70, PRPF40B, GM11585, GEMIN5, CSDC2, RBM22, MAGOH, EFTUD2, PTBP1, RNPS1, GM8396, SF3A2, PRPF4, TTF2, SMN1, PPIE, DDX39, EIF4A3, JMJD6, PPP1R8, RSRC1, SNRPB, SYF2, KHSRP, LSM11, PHF5A, CPSF1, TXNL4A, GM9761, SNRPG	1016	262	13588	2.39916	0.000111	6.19e-06	7.12e-05
DOWN	GOTERM_BP_FAT	GO:0006412~translation	53	3.56183	6.69e-08	EIF5A, RPS27L, MRPS30, RPLP0, MRPL36, EIF2B2, EIF2B3, MRPS5, EIF1A, EARS2, RSL1D1, EIF4G1, RPS19, RPL41, RARS, WDR89, EIF2S1, EIF4A1, KHSRP, GM11675, RPS11, GM10288, EEF1D, UBA52, GM12174, RPS15A, VARS, KARS, MRPL11, RPS26, EIF3D, MRPL13, MRPL12, EIF3B, EIF3G, RPL32, RPL6, MRPL17, EIF3E, RPL8, MRPL19, EIF3L, AIMP1, EIF1AD, RPS9, GM6654, GM13328, DENR, MRPL30, GM6304, EIF4B, MRPL23, GSPT1, RPL13A,…	1016	319	13588	2.22202	0.000187	9.83e-06	0.000119
DOWN	GOTERM_BP_FAT	GO:0022403~cell cycle phase	53	3.56183	1.67e-07	RHOU, CDCA8, RAD21, SIN3A, INCENP, PSMC3IP, ATF6B, MTBP, CDCA2, TUBB5, H2AFX, RANBP1, FANCA, CDCA5, DNAJC2, CCNA2, CDC6, ANP32B, SKP2, TOPBP1, ESPL1, PPP1CA, PPM1D, CCND1, RCC2, TIMELESS, FANCD2, RUVBL1, HAUS4, MRE11A, TIPIN, CETN3, CETN2, AHCTF1, CHEK1, SPC24, RPA1, SAC3D1, NCAPG2, CAMK2B, TCF3, HELLS, EXO1, KIF18A, CDC20, BIRC5, SUV39H2, CENPH, PLK1, CENPV, KIF20B, PES1, TXNL4A	1016	328	13588	2.16105	0.000468	2.34e-05	0.000299
DOWN	GOTERM_BP_FAT	GO:0051236~establishment of RNA localization	20	1.34409	1.96e-07	NXT1, ENY2, NUP133, NCBP1, MYO1C, NUP160, NUP88, MAGOH, G3BP2, NUP93, AHCTF1, EIF5A, NUP85, NUP188, NUP155, EIF4A3, GM16373, RBM8A, NUP50, NPM1, KHSRP	1016	66	13588	4.05273	0.000548	2.61e-05	0.00035
DOWN	GOTERM_BP_FAT	GO:0050658~RNA transport	20	1.34409	1.96e-07	NXT1, ENY2, NUP133, NCBP1, MYO1C, NUP160, NUP88, MAGOH, G3BP2, NUP93, AHCTF1, EIF5A, NUP85, NUP188, NUP155, EIF4A3, GM16373, RBM8A, NUP50, NPM1, KHSRP	1016	66	13588	4.05273	0.000548	2.61e-05	0.00035
DOWN	GOTERM_BP_FAT	GO:0050657~nucleic acid transport	20	1.34409	1.96e-07	NXT1, ENY2, NUP133, NCBP1, MYO1C, NUP160, NUP88, MAGOH, G3BP2, NUP93, AHCTF1, EIF5A, NUP85, NUP188, NUP155, EIF4A3, GM16373, RBM8A, NUP50, NPM1, KHSRP	1016	66	13588	4.05273	0.000548	2.61e-05	0.00035
DOWN	GOTERM_BP_FAT	GO:0006403~RNA localization	20	1.34409	2.55e-07	NXT1, ENY2, NUP133, NCBP1, MYO1C, NUP160, NUP88, MAGOH, G3BP2, NUP93, AHCTF1, EIF5A, NUP85, NUP188, NUP155, EIF4A3, GM16373, RBM8A, NUP50, NPM1, KHSRP	1016	67	13588	3.99224	0.000711	3.23e-05	0.000455
DOWN	GOTERM_BP_FAT	GO:0015931~nucleobase, nucleoside, nucleotide and nucleic acid transport	21	1.41129	2.94e-07	NXT1, ENY2, NUP133, NCBP1, MYO1C, NUP160, NUP88, MAGOH, G3BP2, NUP93, AHCTF1, EIF5A, NUP85, NUP188, NUP155, SLC29A1, EIF4A3, GM16373, RBM8A, NUP50, NPM1, KHSRP	1016	74	13588	3.79533	0.000821	3.57e-05	0.000525
DOWN	GOTERM_BP_FAT	GO:0051028~mRNA transport	19	1.27688	3.56e-07	NXT1, ENY2, NUP133, NCBP1, MYO1C, NUP160, NUP88, MAGOH, G3BP2, NUP93, AHCTF1, EIF5A, NUP188, NUP85, NUP155, EIF4A3, GM16373, RBM8A, NUP50, KHSRP	1016	62	13588	4.09849	0.000995	4.15e-05	0.000637
DOWN	GOTERM_BP_FAT	GO:0051276~chromosome organization	59	3.96505	1.01e-06	ENY2, ARID4A, NAP1L4, CBX6, PRMT7, SMARCD2, HIST1H2BK, ATF6B, SMARCD1, TSIX, H2AFX, HIST3H2BA, CDCA5, HIST1H1E, HIST1H1D, HIST1H1B, RBL1, MBD3, HDAC11, MCM2, RBBP7, EYA3, EYA4, BAZ1A, BAZ1B, FANCD2, RUVBL2, GM6382, RUVBL1, NCAPH2, SMARCA4, HIST1H2AB, ING5, UTP3, DPF3, ING2, BLM, HIST1H2AG, VPS72, RPA1, GM16373, NCAPG2, SMARCB1, PET117, RNF168, TCF3, HELLS, KAT2A, TRP53, SETDB1, L3MBTL2, NASP, KIF…	1016	404	13588	1.95314	0.00282319	0.000113	0.00180761
DOWN	GOTERM_BP_FAT	GO:0000278~mitotic cell cycle	41	2.75538	1.89e-06	HAUS4, CETN3, TIPIN, AHCTF1, CETN2, AURKA, CHEK1, RHOU, SPC24, CDCA8, SIN3A, RAD21, SAC3D1, NCAPG2, INCENP, ATF6B, MTBP, CDCA2, CAMK2B, CCNA2, TCF3, DNAJC2, CDCA5, HELLS, CDC6, ANP32B, KIF18A, SKP2, CDC20, BIRC5, CENPH, CCND1, PPM1D, RCC2, TIMELESS, PLK1, CENPV, KIF20B, RUVBL1, PES1, TXNL4A	1016	244	13588	2.24727	0.00525515	0.000203	0.0033688
DOWN	GOTERM_BP_FAT	GO:0006261~DNA-dependent DNA replication	13	0.873656	3.32e-06	CCNE2, PRIM1, CCNE1, DNA2, CDC45, MCM7, POLD1, TIPIN, MCM2, MCM3, MCM4, MCM5, MCM6	1016	34	13588	5.11359	0.00922151	0.000343	0.00592316
DOWN	GOTERM_BP_FAT	GO:0006325~chromatin organization	48	3.22581	3.73e-06	ENY2, ARID4A, NAP1L4, CBX6, PRMT7, SMARCD2, HIST1H2BK, SMARCD1, TSIX, H2AFX, HIST3H2BA, HIST1H1E, HIST1H1D, HIST1H1B, RBL1, MCM2, HDAC11, MBD3, RBBP7, EYA3, EYA4, BAZ1A, BAZ1B, RUVBL2, RUVBL1, GM6382, SMARCA4, UTP3, HIST1H2AB, ING5, DPF3, ING2, HIST1H2AG, VPS72, GM16373, SMARCB1, PET117, RNF168, TCF3, HELLS, SETDB1, KAT2A, L3MBTL2, NASP, SUV39H2, JMJD6, H2AFY2, CENPV, DNMT1, HDAC9, RBM14	1016	315	13588	2.03795	0.010376	0.000372	0.00666856
DOWN	GOTERM_BP_FAT	GO:0051301~cell division	44	2.95699	5e-06	HAUS4, SEPT3, CETN3, TIPIN, AHCTF1, CETN2, ZBTB16, SPC24, CCNE2, CCNE1, CDCA8, CDC45, RAD21, CDCA7, SAC3D1, NCAPG2, INCENP, CDCA2, AATF, CCNA2, CDCA5, HELLS, ERCC2, CDC7, CDC6, STX2, LIG1, CDC20, BIRC5, RACGAP1, SEPT10, MCM5, CENPH, PPP1CA, CCND1, RCC2, CCND3, TIMELESS, PLK1, CENPV, KIF20B, RUVBL1, TXNL4A, MYH10	1016	281	13588	2.09415	0.013878	0.000482	0.00893497
DOWN	GOTERM_BP_FAT	GO:0009116~nucleoside metabolic process	16	1.07527	1e-05	PYCRL, HPRT, HMGCR, UPP1, QTRT1, ADA, PPAT, APRT, PANK4, NME4, TYMP, UMPS, ADK, PCMT1, DUT, PRPS1	1016	56	13588	3.82115	0.027625	0.000933	0.0179096
DOWN	GOTERM_BP_FAT	GO:0046112~nucleobase biosynthetic process	7	0.47043	1.18e-05	UMPS, HPRT, CAD, ADA, PPAT, GART, APRT	1016	9	13588	10.402	0.0324839	0.0010647	0.0211119
DOWN	GOTERM_BP_FAT	GO:0016568~chromatin modification	38	2.55376	1.3e-05	ENY2, ING5, UTP3, DPF3, ING2, VPS72, CBX6, GM16373, PRMT7, SMARCD2, SMARCB1, SMARCD1, PET117, TSIX, RNF168, TCF3, HELLS, SETDB1, KAT2A, L3MBTL2, NASP, RBL1, MBD3, HDAC11, RBBP7, SUV39H2, EYA3, EYA4, BAZ1A, BAZ1B, JMJD6, H2AFY2, CENPV, DNMT1, RUVBL2, RUVBL1, GM6382, RBM14, HDAC9, SMARCA4	1016	236	13588	2.15344	0.0355506	0.00113054	0.0231412
DOWN	GOTERM_BP_FAT	GO:0006913~nucleocytoplasmic transport	21	1.41129	2.23e-05	NXT1, TRP53, NUP133, NCBP1, NUP160, XPO6, SIX3, POLA2, NUP155, ANKRD54, AAAS, CSE1L, RSRC1, IPO5, NUP50, NPM1, LSG1, NOP58, KPNA4, KPNA3, MYBBP1A	1016	96	13588	2.92557	0.0603591	0.00188481	0.0397978
DOWN	GOTERM_BP_FAT	GO:0006310~DNA recombination	18	1.20968	2.9e-05	EXO1, RECQL4, MSH6, RAD51AP1, BLM, MSH2, UNG, LIG1, XRCC6, TOPBP1, BANF1, RPA1, PSMC3IP, RAD54B, H2AFX, RUVBL2, RUVBL1, TCF3	1016	75	13588	3.20976	0.0777461	0.0023776	0.051734
DOWN	GOTERM_BP_FAT	GO:0034621~cellular macromolecular complex subunit organization	38	2.55376	3.02e-05	HIST1H2AB, XPO6, HIST1H2AG, FKBP4, AHCTF1, ARPC4, NAP1L4, SDHAF1, EIF3D, PTK2, PRMT7, CSE1L, HIST1H2BK, TUBB5, TUBE1, TUBB6, H2AFX, LSM2, PAK1, TUBA1A, HIST3H2BA, TUBA1B, HELLS, SCO1, HIST1H1E, HIST1H1D, HIST1H1B, NASP, NIP7, KIF18A, MCM2, TTF2, SMN1, CENPH, IPO5, H2AFY2, CENPV, CACNA1A, SMARCA4	1016	245	13588	2.07434	0.08092	0.00240801	0.053937
DOWN	GOTERM_BP_FAT	GO:0051169~nuclear transport	21	1.41129	3.06e-05	NXT1, TRP53, NUP133, NCBP1, NUP160, XPO6, SIX3, POLA2, NUP155, ANKRD54, AAAS, CSE1L, RSRC1, IPO5, NUP50, NPM1, LSG1, NOP58, KPNA4, KPNA3, MYBBP1A	1016	98	13588	2.86586	0.0818602	0.00236957	0.0545911
DOWN	GOTERM_BP_FAT	GO:0000279~M phase	42	2.82258	3.12e-05	HAUS4, MRE11A, CETN3, TIPIN, AHCTF1, CETN2, SPC24, RPA1, CDCA8, RAD21, SAC3D1, NCAPG2, INCENP, ATF6B, PSMC3IP, TUBB5, CDCA2, H2AFX, RANBP1, CCNA2, FANCA, CDCA5, HELLS, EXO1, CDC6, KIF18A, TOPBP1, BIRC5, CDC20, ESPL1, SUV39H2, CENPH, PPP1CA, RCC2, TIMELESS, FANCD2, PLK1, CENPV, KIF20B, RUVBL1, PES1, TXNL4A	1016	283	13588	1.98484	0.0833965	0.00235075	0.0556612
DOWN	GOTERM_BP_FAT	GO:0051053~negative regulation of DNA metabolic process	9	0.604839	5.27e-05	TRP53, MSH6, CLSPN, BLM, MSH2, GMNN, TIPIN, RAD18, CDT1	1016	20	13588	6.01831	0.136975	0.00386912	0.0941428
DOWN	GOTERM_BP_FAT	GO:0034404~nucleobase, nucleoside and nucleotide biosynthetic process	30	2.01613	5.95e-05	ATP5D, ATP5E, NAMPT, ATP1B1, HPRT, CTPS, ADCY8, CAD, QTRT1, PPAT, ADA, ATP2B1, ATIC, IMPDH1, ATP5K, TCIRG1, NPR1, ATP13A3, GART, APRT, NME4, UMPS, DHFR, ADK, RRM2, RRM1, ATP5C1, ADSL, PAICS, PRPS1	1016	179	13588	2.24146	0.153057	0.00425048	0.106158
DOWN	GOTERM_BP_FAT	GO:0034654~nucleobase, nucleoside, nucleotide and nucleic acid biosynthetic process	30	2.01613	5.95e-05	ATP5D, ATP5E, NAMPT, ATP1B1, HPRT, CTPS, ADCY8, CAD, QTRT1, PPAT, ADA, ATP2B1, ATIC, IMPDH1, ATP5K, TCIRG1, NPR1, ATP13A3, GART, APRT, NME4, UMPS, DHFR, ADK, RRM2, RRM1, ATP5C1, ADSL, PAICS, PRPS1	1016	179	13588	2.24146	0.153057	0.00425048	0.106158
DOWN	GOTERM_BP_FAT	GO:0034622~cellular macromolecular complex assembly	34	2.28495	6.95e-05	HIST1H2AB, XPO6, HIST1H2AG, FKBP4, AHCTF1, ARPC4, NAP1L4, SDHAF1, EIF3D, PTK2, PRMT7, CSE1L, HIST1H2BK, TUBB5, TUBE1, TUBB6, H2AFX, PAK1, LSM2, TUBA1A, HIST3H2BA, TUBA1B, HELLS, SCO1, HIST1H1E, HIST1H1D, HIST1H1B, NIP7, MCM2, SMN1, IPO5, H2AFY2, CENPV, CACNA1A, SMARCA4	1016	217	13588	2.09547	0.176536	0.00484413	0.124112
DOWN	GOTERM_BP_FAT	GO:0051052~regulation of DNA metabolic process	15	1.00806	6.96e-05	TRP53, CLSPN, MSH6, BLM, MSH2, USP1, GMNN, WRNIP1, TIPIN, CDT1, EYA3, DNA2, PCNA, RAD18, RNF168	1016	58	13588	3.4588	0.176829	0.0047349	0.124339
DOWN	GOTERM_BP_FAT	GO:0009113~purine base biosynthetic process	5	0.336022	0.000146	HPRT, ADA, PPAT, GART, APRT	1016	5	13588	13.374	0.334254	0.00964008	0.259789
DOWN	GOTERM_BP_FAT	GO:0043933~macromolecular complex subunit organization	48	3.22581	0.00019	HPRT, XPO6, NAP1L4, GTF2E2, PRMT7, HIST1H2BK, TUBB5, TUBB6, H2AFX, PAK1, LSM2, TUBA1A, TUBA1B, HIST3H2BA, DCTPP1, HIST1H1E, HIST1H1D, HIST1H1B, NIP7, MCM2, TTF2, SMN1, RRM2, RRM1, IPO5, ATPIF1, LAMC1, SMARCA4, HIST1H2AB, HIST1H2AG, FKBP4, AHCTF1, ARPC4, SDHAF1, EIF3D, PTK2, CSE1L, NPM1, TUBE1, SCARB1, HELLS, SCO1, NASP, KIF18A, CENPH, H2AFY2, CENPV, SCARA5, CACNA1A	1016	367	13588	1.74919	0.411874	0.0122686	0.338812
DOWN	GOTERM_BP_FAT	GO:0006275~regulation of DNA replication	8	0.537634	0.000194	TRP53, CLSPN, DNA2, GMNN, WRNIP1, PCNA, TIPIN, CDT1	1016	18	13588	5.94401	0.419047	0.012267	0.346632
DOWN	GOTERM_BP_FAT	GO:0051329~interphase of mitotic cell cycle	13	0.873656	0.000196	CCND1, PPM1D, SIN3A, ANP32B, MTBP, SKP2, BIRC5, CHEK1, CAMK2B, TCF3, DNAJC2, CDCA5, RHOU	1016	49	13588	3.54821	0.421804	0.0121005	0.349663
DOWN	GOTERM_BP_FAT	GO:0051726~regulation of cell cycle	32	2.15054	0.000279	3110039M20RIK, E2F1, E2F2, CLSPN, ILKAP, SIPA1, TIPIN, CHEK1, BCCIP, BOP1, CDT1, CCNE2, CCNE1, NPM1, ATF6B, MTBP, RANBP1, AATF, H2AFX, TCF3, HSPA8, TRP53, RECQL4, MSH2, GMNN, SKP2, BIRC5, PROX1, CCND1, CDKN1A, YWHAH, CCND3	1016	214	13588	1.99985	0.540866	0.0167796	0.496459
DOWN	GOTERM_BP_FAT	GO:0009112~nucleobase metabolic process	8	0.537634	0.000288	UMPS, TYMP, HPRT, CAD, ADA, PPAT, GART, APRT	1016	19	13588	5.63116	0.552804	0.0169768	0.513219
DOWN	GOTERM_BP_FAT	GO:0051325~interphase	13	0.873656	0.000294	CCND1, PPM1D, SIN3A, ANP32B, MTBP, SKP2, BIRC5, CHEK1, CAMK2B, TCF3, DNAJC2, CDCA5, RHOU	1016	51	13588	3.40906	0.559801	0.0169491	0.52325
DOWN	GOTERM_BP_FAT	GO:0007067~mitosis	29	1.94892	0.000406	HAUS4, TIPIN, CETN3, CETN2, AHCTF1, SPC24, CDCA8, RAD21, SAC3D1, NCAPG2, INCENP, ATF6B, CDCA2, CCNA2, CDCA5, HELLS, CDC6, KIF18A, BIRC5, CDC20, CENPH, RCC2, TIMELESS, PLK1, KIF20B, CENPV, RUVBL1, PES1, TXNL4A	1016	190	13588	2.0413	0.678788	0.0229101	0.723477
DOWN	GOTERM_BP_FAT	GO:0000280~nuclear division	29	1.94892	0.000406	HAUS4, TIPIN, CETN3, CETN2, AHCTF1, SPC24, CDCA8, RAD21, SAC3D1, NCAPG2, INCENP, ATF6B, CDCA2, CCNA2, CDCA5, HELLS, CDC6, KIF18A, BIRC5, CDC20, CENPH, RCC2, TIMELESS, PLK1, KIF20B, CENPV, RUVBL1, PES1, TXNL4A	1016	190	13588	2.0413	0.678788	0.0229101	0.723477
DOWN	GOTERM_BP_FAT	GO:0009119~ribonucleoside metabolic process	11	0.739247	0.000445	NME4, PANK4, PYCRL, HPRT, HMGCR, ADK, UPP1, PCMT1, QTRT1, ADA, APRT	1016	39	13588	3.77216	0.711979	0.0245871	0.792682
DOWN	GOTERM_BP_FAT	GO:0006457~protein folding	22	1.47849	0.00045	HSP90AA1, FKBP5, FKBP4, FKBP3, CCT2, FKBP1A, CCT6A, CCT3, PIN1, CCT7, TRAP1, HSPH1, PPIE, CCT5, PFDN5, PPID, PFDN4, CCT8, HSPD1, GM11585, HSPA8, DNAJA2	1016	127	13588	2.31676	0.715336	0.0243352	0.800118
DOWN	GOTERM_BP_FAT	GO:0000087~M phase of mitotic cell cycle	29	1.94892	0.000572	HAUS4, TIPIN, CETN3, CETN2, AHCTF1, SPC24, CDCA8, RAD21, SAC3D1, NCAPG2, INCENP, ATF6B, CDCA2, CCNA2, CDCA5, HELLS, CDC6, KIF18A, BIRC5, CDC20, CENPH, RCC2, TIMELESS, PLK1, KIF20B, CENPV, RUVBL1, PES1, TXNL4A	1016	194	13588	1.99921	0.797558	0.0302504	1.01607
DOWN	GOTERM_BP_FAT	GO:0048285~organelle fission	29	1.94892	0.000731	HAUS4, TIPIN, CETN3, CETN2, AHCTF1, SPC24, CDCA8, RAD21, SAC3D1, NCAPG2, INCENP, ATF6B, CDCA2, CCNA2, CDCA5, HELLS, CDC6, KIF18A, BIRC5, CDC20, CENPH, RCC2, TIMELESS, PLK1, KIF20B, CENPV, RUVBL1, PES1, TXNL4A	1016	197	13588	1.96876	0.870562	0.0378419	1.29873
DOWN	GOTERM_BP_FAT	GO:0065003~macromolecular complex assembly	43	2.88978	0.000761	HIST1H2AB, XPO6, HPRT, HIST1H2AG, FKBP4, AHCTF1, ARPC4, NAP1L4, SDHAF1, EIF3D, PTK2, GTF2E2, PRMT7, CSE1L, HIST1H2BK, NPM1, TUBB5, TUBE1, TUBB6, H2AFX, LSM2, PAK1, TUBA1A, HIST3H2BA, TUBA1B, DCTPP1, HELLS, SCO1, HIST1H1E, HIST1H1D, HIST1H1B, NIP7, MCM2, SMN1, RRM2, IPO5, RRM1, H2AFY2, CENPV, ATPIF1, LAMC1, SCARA5, CACNA1A, SMARCA4	1016	338	13588	1.70143	0.88065	0.0386	1.34991
DOWN	GOTERM_BP_FAT	GO:0046129~purine ribonucleoside biosynthetic process	5	0.336022	0.000902	HPRT, ADK, QTRT1, ADA, APRT	1016	7	13588	9.55287	0.919628	0.0448032	1.59899
DOWN	GOTERM_BP_FAT	GO:0042455~ribonucleoside biosynthetic process	5	0.336022	0.000902	HPRT, ADK, QTRT1, ADA, APRT	1016	7	13588	9.55287	0.919628	0.0448032	1.59899
DOWN	GOTERM_BP_FAT	GO:0042451~purine nucleoside biosynthetic process	5	0.336022	0.000902	HPRT, ADK, QTRT1, ADA, APRT	1016	7	13588	9.55287	0.919628	0.0448032	1.59899
DOWN	GOTERM_BP_FAT	GO:0009163~nucleoside biosynthetic process	5	0.336022	0.000902	HPRT, ADK, QTRT1, ADA, APRT	1016	7	13588	9.55287	0.919628	0.0448032	1.59899
DOWN	GOTERM_BP_FAT	GO:0044271~nitrogen compound biosynthetic process	39	2.62097	0.00104202	ATP5D, PYCRL, ATP5E, NAMPT, ALAD, ATP1B1, HPRT, SRM, CTPS, ADCY8, CAD, QTRT1, PPAT, ADA, ATP2B1, SLC11A2, ATIC, IMPDH1, ATP5K, CEBPA, TCIRG1, MRI1, HSP90AA1, NPR1, ATP13A3, GART, APRT, NME4, UMPS, PYCR2, DHFR, ADK, RRM2, RRM1, ATP5C1, ADSL, PAICS, SMS, PRPS1	1016	302	13588	1.72711	0.945684	0.0506869	1.84521
DOWN	GOTERM_BP_FAT	GO:0009165~nucleotide biosynthetic process	26	1.74731	0.00117532	TCIRG1, ATP5D, ATP5E, NAMPT, ATP1B1, HPRT, CTPS, ADCY8, NPR1, ATP13A3, ADA, GART, ATP2B1, NME4, UMPS, DHFR, ATIC, RRM2, ADK, RRM1, ATP5C1, ADSL, IMPDH1, PAICS, ATP5K, PRPS1	1016	174	13588	1.99842	0.962588	0.0560151	2.07892
DOWN	GOTERM_BP_FAT	GO:0046128~purine ribonucleoside metabolic process	8	0.537634	0.00142177	PANK4, HPRT, HMGCR, ADK, PCMT1, QTRT1, ADA, APRT	1016	24	13588	4.45801	0.981225	0.0662429	2.50964
DOWN	GOTERM_BP_FAT	GO:0042278~purine nucleoside metabolic process	8	0.537634	0.00142177	PANK4, HPRT, HMGCR, ADK, PCMT1, QTRT1, ADA, APRT	1016	24	13588	4.45801	0.981225	0.0662429	2.50964
DOWN	GOTERM_BP_FAT	GO:0008283~cell proliferation	33	2.21774	0.00157436	GM4879, HPRT, PDGFA, PGF, FKBP1A, BOP1, PRDX1, ARX, PRKAR2B, GPX1, MCM7, CSE1L, CXCR4, NCAPG2, GNG2, SCARB1, IMPDH1, HELLS, ERCC2, SETDB1, TRP53, KAT2A, PDPN, NASP, ALMS1, RACGAP1, GM5648, CCND1, UHRF1, CCND3, PPP1R8, VEGFA, PES1, MYH10	1016	247	13588	1.78681	0.98775	0.0718983	2.77542
DOWN	GOTERM_BP_FAT	GO:0006413~translational initiation	10	0.672043	0.00157711	EIF3D, EIF3B, EIF3G, EIF1AD, EIF3E, EIF3L, EIF1A, DENR, EIF2B2, EIF2B3	1016	38	13588	3.51948	0.987844	0.0708627	2.78021
DOWN	GOTERM_BP_FAT	GO:0006284~base-excision repair	7	0.47043	0.00199161	MPG, DNA2, UNG, POLD1, PCNA, PARP1, SMUG1	1016	19	13588	4.92727	0.99619	0.087268	3.49869
DOWN	GOTERM_BP_FAT	GO:0006730~one-carbon metabolic process	19	1.27688	0.00257323	SHMT1, RAB3B, ALDH1L1, PPME1, RAB3D, CAR12, ILF3, SUV39H2, PRMT3, DHFR, GSPT1, PRMT7, BTG1, DNMT1, PCMT1, FPGS, FTSJ3, HELLS, CAR3	1016	117	13588	2.17185	0.999253	0.109623	4.49844
DOWN	GOTERM_BP_FAT	GO:0006323~DNA packaging	17	1.14247	0.0032249	HIST1H2AB, HIST1H1E, HIST1H1D, HIST1H1B, HIST1H2AG, MCM2, NAP1L4, HIST1H2BK, NCAPG2, H2AFY2, ATF6B, CENPV, H2AFX, NCAPH2, HIST3H2BA, CDCA5, HELLS, SMARCA4	1016	101	13588	2.25107	0.99988	0.133465	5.60696
DOWN	GOTERM_BP_FAT	GO:0045934~negative regulation of nucleobase, nucleoside, nucleotide and nucleic acid metabolic process	46	3.0914	0.0032512	PALM, CLSPN, MTDH, BLM, STRAP, NR6A1, TIPIN, ZBTB16, PDCD4, CDT1, SIN3A, NPM1, ATF6B, PER1, NR2F2, HELLS, HNRNPAB, CEBPA, TRP53, MSH6, RHOX5, RCOR2, MSH2, SLA2, GMNN, RBL1, SAMD11, TRIM28, TRIM27, SIX3, TLE4, MBD3, RBBP7, NOC2L, DLX2, DLX1, PA2G4, GM5297, TIMELESS, YAF2, BCL6B, DNMT1, RAD18, ATPIF1, GM6382, HDAC9, MYBBP1A, SMARCA4	1016	397	13588	1.54963	0.999888	0.132523	5.65144
DOWN	GOTERM_BP_FAT	GO:0006338~chromatin remodeling	9	0.604839	0.00360826	BAZ1A, BAZ1B, SMARCB1, NASP, CENPV, TSIX, GM6382, RBBP7, HELLS, SUV39H2	1016	35	13588	3.43903	0.999959	0.14391	6.2534
DOWN	GOTERM_BP_FAT	GO:0009411~response to UV	9	0.604839	0.00360826	TRP53, MSH6, CDKN1A, UACA, MSH2, USP1, TIPIN, RAD18, ERCC2	1016	35	13588	3.43903	0.999959	0.14391	6.2534
DOWN	GOTERM_BP_FAT	GO:0030174~regulation of DNA replication initiation	4	0.268817	0.003706	CLSPN, WRNIP1, TIPIN, CDT1	1016	5	13588	10.6992	0.999969	0.145449	6.41754
DOWN	GOTERM_BP_FAT	GO:0006163~purine nucleotide metabolic process	23	1.5457	0.00390796	ATP5D, TCIRG1, ATP5E, ATP1B1, NUDT1, HPRT, FIGNL1, ADCY8, AK1, NPR1, DGUOK, ATP13A3, ADA, GART, ATP2B1, NME4, ATIC, ADK, ATP5C1, ADSL, PAICS, IMPDH1, ATP5K	1016	160	13588	1.92251	0.999982	0.150652	6.75584
DOWN	GOTERM_BP_FAT	GO:0051172~negative regulation of nitrogen compound metabolic process	46	3.0914	0.00391519	PALM, CLSPN, MTDH, BLM, STRAP, NR6A1, TIPIN, ZBTB16, PDCD4, CDT1, SIN3A, NPM1, ATF6B, PER1, NR2F2, HELLS, HNRNPAB, CEBPA, TRP53, MSH6, RHOX5, RCOR2, MSH2, SLA2, GMNN, RBL1, SAMD11, TRIM28, TRIM27, SIX3, TLE4, MBD3, RBBP7, NOC2L, DLX2, DLX1, PA2G4, GM5297, TIMELESS, YAF2, BCL6B, DNMT1, RAD18, ATPIF1, GM6382, HDAC9, MYBBP1A, SMARCA4	1016	401	13588	1.53418	0.999983	0.148865	6.76793
DOWN	GOTERM_BP_FAT	GO:0000398~nuclear mRNA splicing, via spliceosome	9	0.604839	0.00518377	PRMT7, RSRC1, LSM3, SNRNP70, LSM2, PHF5A, SF3A2, PRPF4, SMN1	1016	37	13588	3.25314	1	0.189781	8.86644
DOWN	GOTERM_BP_FAT	GO:0000375~RNA splicing, via transesterification reactions	9	0.604839	0.00518377	PRMT7, RSRC1, LSM3, SNRNP70, LSM2, PHF5A, SF3A2, PRPF4, SMN1	1016	37	13588	3.25314	1	0.189781	8.86644
DOWN	GOTERM_BP_FAT	GO:0000377~RNA splicing, via transesterification reactions with bulged adenosine as nucleophile	9	0.604839	0.00518377	PRMT7, RSRC1, LSM3, SNRNP70, LSM2, PHF5A, SF3A2, PRPF4, SMN1	1016	37	13588	3.25314	1	0.189781	8.86644
DOWN	GOTERM_BP_FAT	GO:0022604~regulation of cell morphogenesis	16	1.07527	0.00537848	PALM, PDPN, EFNA1, PLXNB2, FBLIM1, PALMD, CDH4, RHOU, EPHB2, PTK2, CDC42EP2, YWHAH, CFDP1, WNT7A, CACNA1A, MYH10	1016	97	13588	2.20602	1	0.193666	9.18455
DOWN	GOTERM_BP_FAT	GO:0009262~deoxyribonucleotide metabolic process	7	0.47043	0.00572869	NUDT1, RRM2, ADK, RRM1, DGUOK, ADA, DUT	1016	23	13588	4.07035	1	0.202349	9.75409
DOWN	GOTERM_BP_FAT	GO:0009303~rRNA transcription	5	0.336022	0.00667237	TRP53, RNASEK, POLR1E, TCOF1, POLR1B	1016	11	13588	6.0791	1	0.228789	11.272
DOWN	GOTERM_BP_FAT	GO:0006144~purine base metabolic process	5	0.336022	0.00667237	HPRT, ADA, PPAT, GART, APRT	1016	11	13588	6.0791	1	0.228789	11.272
DOWN	GOTERM_BP_FAT	GO:0008156~negative regulation of DNA replication	5	0.336022	0.00667237	TRP53, CLSPN, GMNN, TIPIN, CDT1	1016	11	13588	6.0791	1	0.228789	11.272
DOWN	GOTERM_BP_FAT	GO:0009156~ribonucleoside monophosphate biosynthetic process	6	0.403226	0.00667396	ATIC, PAICS, IMPDH1, ADA, GART, PRPS1	1016	17	13588	4.72024	1	0.226087	11.2746
DOWN	GOTERM_BP_FAT	GO:0048514~blood vessel morphogenesis	26	1.74731	0.00674978	PGF, PDGFA, TIPARP, PRRX2, CITED1, SEMA5A, GPX1, PTK2, CERKL, CXCR4, CCBE1, PLXND1, NR2F2, ANGPT2, COL18A1, EGFL7, AIMP1, TGFBR2, ITGA4, FZD5, PROX1, VASH1, KDR, VEGFA, ENG, SMARCA4	1016	198	13588	1.75618	1	0.225636	11.3955
DOWN	GOTERM_BP_FAT	GO:0006333~chromatin assembly or disassembly	17	1.14247	0.00688448	HIST1H2AB, HIST1H1E, HIST1H1D, ARID4A, HIST1H1B, HIST1H2AG, MCM2, NAP1L4, CBX6, SUV39H2, BAZ1B, HIST1H2BK, H2AFY2, CENPV, H2AFX, HIST3H2BA, HELLS, SMARCA4	1016	109	13588	2.08586	1	0.226908	11.6099
DOWN	GOTERM_BP_FAT	GO:0009151~purine deoxyribonucleotide metabolic process	4	0.268817	0.00700114	NUDT1, ADK, DGUOK, ADA	1016	6	13588	8.91601	1	0.227628	11.7952
DOWN	GOTERM_BP_FAT	GO:0009215~purine deoxyribonucleoside triphosphate metabolic process	4	0.268817	0.00700114	NUDT1, ADK, DGUOK, ADA	1016	6	13588	8.91601	1	0.227628	11.7952
DOWN	GOTERM_BP_FAT	GO:0043062~extracellular structure organization	21	1.41129	0.00752548	COL18A1, ADAMTS14, NRXN2, TNC, OLFML2B, VIT, COL5A3, COL5A1, ABI3BP, PTK2, CRISPLD2, DRP2, DLG4, PAK1, LAMC1, VWA1, WNT7A, CACNA1A, SMARCA4, SNTA1, ERCC2	1016	149	13588	1.88493	1	0.239744	12.6235
DOWN	GOTERM_BP_FAT	GO:0031497~chromatin assembly	13	0.873656	0.00926449	HIST1H2AB, HIST1H1E, HIST1H1D, HIST1H1B, HIST1H2AG, MCM2, NAP1L4, HIST1H2BK, H2AFY2, CENPV, H2AFX, HIST3H2BA, HELLS, SMARCA4	1016	75	13588	2.31816	1	0.283521	15.3185
DOWN	GOTERM_BP_FAT	GO:0032508~DNA duplex unwinding	5	0.336022	0.00942385	MCM7, SUPV3L1, MCM2, MCM4, MCM6	1016	12	13588	5.57251	1	0.284572	15.5615
DOWN	GOTERM_BP_FAT	GO:0031570~DNA integrity checkpoint	8	0.537634	0.00973973	TRP53, CLSPN, CCND1, MSH2, TIPIN, H2AFX, CHEK1, CDT1	1016	33	13588	3.24219	1	0.289529	16.0412
DOWN	GOTERM_BP_FAT	GO:0065004~protein-DNA complex assembly	13	0.873656	0.0102762	HIST1H2AB, HIST1H1E, HIST1H1D, HIST1H1B, HIST1H2AG, MCM2, NAP1L4, HIST1H2BK, H2AFY2, CENPV, H2AFX, HIST3H2BA, HELLS, SMARCA4	1016	76	13588	2.28766	1	0.299737	16.8501
DOWN	GOTERM_BP_FAT	GO:0032583~regulation of gene-specific transcription	12	0.806452	0.0103008	CEBPA, DLX2, DLX1, TESC, TIMELESS, TRIM28, PSRC1, PER1, CELSR2, RORB, TCF3, HNRNPAB	1016	67	13588	2.39535	1	0.297283	16.887
DOWN	GOTERM_BP_FAT	GO:0000184~nuclear-transcribed mRNA catabolic process, nonsense-mediated decay	7	0.47043	0.010785	EXOSC10, NCBP1, EIF4A3, RBM8A, MAGOH, EIF3E, RNPS1	1016	26	13588	3.6007	1	0.305819	17.6103
DOWN	GOTERM_BP_FAT	GO:0009161~ribonucleoside monophosphate metabolic process	6	0.403226	0.0110711	ATIC, PAICS, IMPDH1, ADA, GART, PRPS1	1016	19	13588	4.22337	1	0.309473	18.035
DOWN	GOTERM_BP_FAT	GO:0009451~RNA modification	9	0.604839	0.0113916	PUS7L, DKC1, METTL1, CTU2, QTRT1, TRUB1, NHP2, FTSJ3, PUS7	1016	42	13588	2.86586	1	0.313807	18.5082
DOWN	GOTERM_BP_FAT	GO:0009259~ribonucleotide metabolic process	18	1.20968	0.0115479	ATP5D, TCIRG1, ATP5E, ATP1B1, FIGNL1, AK1, ATP13A3, ADA, GART, ATP2B1, NME4, ATIC, ATP5C1, ADSL, IMPDH1, PAICS, ATP5K, PRPS1	1016	125	13588	1.92586	1	0.314328	18.7381
DOWN	GOTERM_BP_FAT	GO:0016569~covalent chromatin modification	15	1.00806	0.0116743	KAT2A, ING5, MBD3, SUV39H2, EYA3, PRMT7, BAZ1B, PET117, RNF168, RUVBL2, RUVBL1, RBM14, TCF3, HELLS, SMARCA4	1016	96	13588	2.08969	1	0.314171	18.9236
DOWN	GOTERM_BP_FAT	GO:0001944~vasculature development	30	2.01613	0.0118935	PDGFA, PGF, TIPARP, PRRX2, CITED1, SEMA5A, GPX1, PTK2, CERKL, CXCR4, CCBE1, PLXND1, NR2F2, ANGPT2, COL18A1, EGFL7, AIMP1, PDPN, TGFBR2, ITGA4, FZD5, PROX1, COL5A1, VASH1, KDR, LAMA4, JMJD6, VEGFA, ENG, SMARCA4	1016	250	13588	1.60488	1	0.316058	19.2441
DOWN	GOTERM_BP_FAT	GO:0009200~deoxyribonucleoside triphosphate metabolic process	5	0.336022	0.0128193	NUDT1, ADK, DGUOK, ADA, DUT	1016	13	13588	5.14385	1	0.33305	20.5852
DOWN	GOTERM_BP_FAT	GO:0032392~DNA geometric change	5	0.336022	0.0128193	MCM7, SUPV3L1, MCM2, MCM4, MCM6	1016	13	13588	5.14385	1	0.33305	20.5852
DOWN	GOTERM_BP_FAT	GO:0001522~pseudouridine synthesis	5	0.336022	0.0128193	PUS7L, DKC1, TRUB1, NHP2, PUS7	1016	13	13588	5.14385	1	0.33305	20.5852
DOWN	GOTERM_BP_FAT	GO:0009168~purine ribonucleoside monophosphate biosynthetic process	5	0.336022	0.0128193	ATIC, PAICS, IMPDH1, ADA, GART	1016	13	13588	5.14385	1	0.33305	20.5852
DOWN	GOTERM_BP_FAT	GO:0009127~purine nucleoside monophosphate biosynthetic process	5	0.336022	0.0128193	ATIC, PAICS, IMPDH1, ADA, GART	1016	13	13588	5.14385	1	0.33305	20.5852
DOWN	GOTERM_BP_FAT	GO:0051168~nuclear export	7	0.47043	0.0130105	NXT1, NUP133, NCBP1, XPO6, NUP160, NPM1, LSG1	1016	27	13588	3.46734	1	0.33406	20.8596
DOWN	GOTERM_BP_FAT	GO:0006302~double-strand break repair	9	0.604839	0.0131045	EYA3, RPA1, TRP53, MSH2, MRE11A, XRCC6, RAD54B, RNF168, H2AFX	1016	43	13588	2.79921	1	0.33303	20.994
DOWN	GOTERM_BP_FAT	GO:0006479~protein amino acid methylation	9	0.604839	0.0131045	PRMT3, RAB3B, PRMT7, GSPT1, RAB3D, BTG1, ILF3, PCMT1, SUV39H2	1016	43	13588	2.79921	1	0.33303	20.994
DOWN	GOTERM_BP_FAT	GO:0008213~protein amino acid alkylation	9	0.604839	0.0131045	PRMT3, RAB3B, PRMT7, GSPT1, RAB3D, BTG1, ILF3, PCMT1, SUV39H2	1016	43	13588	2.79921	1	0.33303	20.994
DOWN	GOTERM_BP_FAT	GO:0006164~purine nucleotide biosynthetic process	19	1.27688	0.0133882	ATP5D, TCIRG1, ATP5E, ATP1B1, HPRT, ADCY8, NPR1, ATP13A3, ADA, GART, ATP2B1, NME4, ATIC, ADK, ATP5C1, ADSL, IMPDH1, PAICS, ATP5K	1016	137	13588	1.85479	1	0.335911	21.3987
DOWN	GOTERM_BP_FAT	GO:0043623~cellular protein complex assembly	16	1.07527	0.0142089	XPO6, FKBP4, AHCTF1, ARPC4, SDHAF1, PTK2, CSE1L, IPO5, TUBB5, TUBE1, TUBB6, PAK1, TUBA1A, TUBA1B, CACNA1A, SCO1	1016	108	13588	1.98134	1	0.349452	22.5587
DOWN	GOTERM_BP_FAT	GO:0001568~blood vessel development	29	1.94892	0.0151919	PDGFA, PGF, TIPARP, PRRX2, CITED1, SEMA5A, GPX1, PTK2, CERKL, CXCR4, CCBE1, PLXND1, NR2F2, ANGPT2, COL18A1, EGFL7, AIMP1, TGFBR2, ITGA4, FZD5, PROX1, COL5A1, VASH1, KDR, LAMA4, JMJD6, VEGFA, ENG, SMARCA4	1016	244	13588	1.58953	1	0.365565	23.9266
DOWN	GOTERM_BP_FAT	GO:0009150~purine ribonucleotide metabolic process	17	1.14247	0.015505	ATP5D, TCIRG1, ATP5E, ATP1B1, FIGNL1, AK1, ATP13A3, ADA, GART, NME4, ATP2B1, ATIC, ATP5C1, ADSL, IMPDH1, PAICS, ATP5K	1016	119	13588	1.91057	1	0.368453	24.3575
DOWN	GOTERM_BP_FAT	GO:0043414~biopolymer methylation	12	0.806452	0.0156608	PRMT3, RAB3B, PRMT7, GSPT1, RAB3D, BTG1, DNMT1, ILF3, PCMT1, FTSJ3, HELLS, SUV39H2	1016	71	13588	2.2604	1	0.368337	24.571
DOWN	GOTERM_BP_FAT	GO:0006166~purine ribonucleoside salvage	3	0.201613	0.0158929	HPRT, ADK, APRT	1016	3	13588	13.374	1	0.369636	24.8882
DOWN	GOTERM_BP_FAT	GO:0043174~nucleoside salvage	3	0.201613	0.0158929	HPRT, ADK, APRT	1016	3	13588	13.374	1	0.369636	24.8882
DOWN	GOTERM_BP_FAT	GO:0043101~purine salvage	3	0.201613	0.0158929	HPRT, ADK, APRT	1016	3	13588	13.374	1	0.369636	24.8882
DOWN	GOTERM_BP_FAT	GO:0000466~maturation of 5.8S rRNA from tricistronic rRNA transcript (SSU-rRNA, 5.8S rRNA, LSU-rRNA)	3	0.201613	0.0158929	GM4879, BOP1, PES1	1016	3	13588	13.374	1	0.369636	24.8882
DOWN	GOTERM_BP_FAT	GO:0000463~maturation of LSU-rRNA from tricistronic rRNA transcript (SSU-rRNA, 5.8S rRNA, LSU-rRNA)	3	0.201613	0.0158929	GM4879, BOP1, PES1	1016	3	13588	13.374	1	0.369636	24.8882
DOWN	GOTERM_BP_FAT	GO:0000460~maturation of 5.8S rRNA	3	0.201613	0.0158929	GM4879, BOP1, PES1	1016	3	13588	13.374	1	0.369636	24.8882
DOWN	GOTERM_BP_FAT	GO:0000470~maturation of LSU-rRNA	3	0.201613	0.0158929	GM4879, BOP1, PES1	1016	3	13588	13.374	1	0.369636	24.8882
DOWN	GOTERM_BP_FAT	GO:0010605~negative regulation of macromolecule metabolic process	52	3.49462	0.0172908	NCBP1, CLSPN, NR6A1, PDCD4, CDT1, SIN3A, ATF6B, FAM129A, NR2F2, RCOR2, SLA2, RBL1, SKP2, GRIN2A, SIX3, TLE4, MBD3, RBBP7, NOC2L, PA2G4, TIMELESS, RAD18, GM6382, MYBBP1A, SMARCA4, UTP3, MTDH, BLM, STRAP, TIPIN, FKBP1A, ZBTB16, INPP5J, NPM1, PER1, AATF, HELLS, HNRNPAB, TRP53, CEBPA, MSH6, RHOX5, MSH2, GMNN, TRIM28, SAMD11, TRIM27, DLX2, DLX1, GM5297, YAF2, BCL6B, DNMT1, HDAC9	1016	506	13588	1.3744	1	0.391814	26.7714
DOWN	GOTERM_BP_FAT	GO:0000226~microtubule cytoskeleton organization	16	1.07527	0.0179363	HAUS4, CEP72, TPPP3, PRKCZ, PSRC1, KIF18A, ESPL1, BIRC5, TTLL3, TUBGCP3, PTK2, SAC3D1, NPM1, TUBB5, RANBP1, TUBA1B	1016	111	13588	1.92779	1	0.399983	27.6261
DOWN	GOTERM_BP_FAT	GO:0009260~ribonucleotide biosynthetic process	16	1.07527	0.0179363	ATP5D, TCIRG1, ATP5E, ATP1B1, ATP13A3, ADA, GART, NME4, ATP2B1, ATIC, ATP5C1, ADSL, IMPDH1, PAICS, ATP5K, PRPS1	1016	111	13588	1.92779	1	0.399983	27.6261
DOWN	GOTERM_BP_FAT	GO:0042440~pigment metabolic process	8	0.537634	0.0181134	SLC11A2, CYB5R4, ALAD, HPRT, ADA, PPAT, GART, APRT	1016	37	13588	2.89168	1	0.399941	27.8588
DOWN	GOTERM_BP_FAT	GO:0001525~angiogenesis	18	1.20968	0.0204267	COL18A1, EGFL7, AIMP1, PGF, PDGFA, TGFBR2, FZD5, VASH1, KDR, SEMA5A, GPX1, PTK2, CXCR4, CCBE1, VEGFA, PLXND1, ENG, ANGPT2	1016	133	13588	1.81002	1	0.434997	30.8355
DOWN	GOTERM_BP_FAT	GO:0002562~somatic diversification of immune receptors via germline recombination within a single locus	6	0.403226	0.0208187	EXO1, MSH6, MSH2, UNG, XRCC6, TCF3	1016	22	13588	3.64746	1	0.438019	31.3282
DOWN	GOTERM_BP_FAT	GO:0016444~somatic cell DNA recombination	6	0.403226	0.0208187	EXO1, MSH6, MSH2, UNG, XRCC6, TCF3	1016	22	13588	3.64746	1	0.438019	31.3282
DOWN	GOTERM_BP_FAT	GO:0046148~pigment biosynthetic process	7	0.47043	0.0215736	SLC11A2, ALAD, HPRT, ADA, PPAT, GART, APRT	1016	30	13588	3.1206	1	0.446567	32.2679
DOWN	GOTERM_BP_FAT	GO:0006405~RNA export from nucleus	5	0.336022	0.0217168	NXT1, NUP133, NCBP1, NUP160, NPM1	1016	15	13588	4.45801	1	0.445595	32.4448
DOWN	GOTERM_BP_FAT	GO:0009167~purine ribonucleoside monophosphate metabolic process	5	0.336022	0.0217168	ATIC, PAICS, IMPDH1, ADA, GART	1016	15	13588	4.45801	1	0.445595	32.4448
DOWN	GOTERM_BP_FAT	GO:0009126~purine nucleoside monophosphate metabolic process	5	0.336022	0.0217168	ATIC, PAICS, IMPDH1, ADA, GART	1016	15	13588	4.45801	1	0.445595	32.4448
DOWN	GOTERM_BP_FAT	GO:0010975~regulation of neuron projection development	9	0.604839	0.021863	PTK2, YWHAH, INPP5J, EFNA1, PLXNB2, CDH4, WNT7A, CACNA1A, EPHB2	1016	47	13588	2.56098	1	0.444684	32.6249
DOWN	GOTERM_BP_FAT	GO:0009141~nucleoside triphosphate metabolic process	16	1.07527	0.0240144	ATP5D, TCIRG1, ATP5E, ATP1B1, NUDT1, FIGNL1, AK1, DGUOK, ATP13A3, ADA, NME4, ATP2B1, ADK, ATP5C1, ATP5K, DUT	1016	115	13588	1.86073	1	0.473081	35.2237
DOWN	GOTERM_BP_FAT	GO:0006401~RNA catabolic process	9	0.604839	0.0245765	EXOSC10, NCBP1, EIF4A3, DNA2, RBM8A, MAGOH, EIF3E, RNPS1, LSM2	1016	48	13588	2.50763	1	0.47783	35.8868
DOWN	GOTERM_BP_FAT	GO:0002566~somatic diversification of immune receptors via somatic mutation	4	0.268817	0.0248162	EXO1, MSH6, MSH2, UNG	1016	9	13588	5.94401	1	0.478009	36.1678
DOWN	GOTERM_BP_FAT	GO:0045910~negative regulation of DNA recombination	4	0.268817	0.0248162	MSH6, BLM, MSH2, RAD18	1016	9	13588	5.94401	1	0.478009	36.1678
DOWN	GOTERM_BP_FAT	GO:0016446~somatic hypermutation of immunoglobulin genes	4	0.268817	0.0248162	EXO1, MSH6, MSH2, UNG	1016	9	13588	5.94401	1	0.478009	36.1678
DOWN	GOTERM_BP_FAT	GO:0034728~nucleosome organization	12	0.806452	0.0250146	HIST1H2AB, HIST1H1E, HIST1H1D, HIST1H1B, HIST1H2AG, NASP, MCM2, NAP1L4, HIST1H2BK, H2AFY2, H2AFX, HIST3H2BA, SMARCA4	1016	76	13588	2.11169	1	0.477618	36.3993
DOWN	GOTERM_BP_FAT	GO:0009144~purine nucleoside triphosphate metabolic process	15	1.00806	0.025972	ATP5D, TCIRG1, ATP5E, ATP1B1, NUDT1, FIGNL1, AK1, DGUOK, ATP13A3, ADA, NME4, ATP2B1, ADK, ATP5C1, ATP5K	1016	106	13588	1.89255	1	0.487475	37.5058
DOWN	GOTERM_BP_FAT	GO:0009394~2'-deoxyribonucleotide metabolic process	5	0.336022	0.0272841	NUDT1, ADK, DGUOK, ADA, DUT	1016	16	13588	4.17938	1	0.501581	38.9927
DOWN	GOTERM_BP_FAT	GO:0009152~purine ribonucleotide biosynthetic process	15	1.00806	0.0279082	ATP5D, TCIRG1, ATP5E, ATP1B1, ATP13A3, ADA, GART, NME4, ATP2B1, ATIC, ATP5C1, ADSL, IMPDH1, PAICS, ATP5K	1016	107	13588	1.87486	1	0.506439	39.6882
DOWN	GOTERM_BP_FAT	GO:0002200~somatic diversification of immune receptors	6	0.403226	0.0297066	EXO1, MSH6, MSH2, UNG, XRCC6, TCF3	1016	24	13588	3.3435	1	0.525573	41.6507
DOWN	GOTERM_BP_FAT	GO:0001569~patterning of blood vessels	6	0.403226	0.0297066	SEMA5A, CXCR4, TGFBR2, VEGFA, PLXND1, ENG	1016	24	13588	3.3435	1	0.525573	41.6507
DOWN	GOTERM_BP_FAT	GO:0048845~venous blood vessel morphogenesis	3	0.201613	0.030216	CCBE1, PROX1, ENG	1016	4	13588	10.0305	1	0.528566	42.1955
DOWN	GOTERM_BP_FAT	GO:0046040~IMP metabolic process	3	0.201613	0.030216	ATIC, PAICS, GART	1016	4	13588	10.0305	1	0.528566	42.1955
DOWN	GOTERM_BP_FAT	GO:0007000~nucleolus organization	3	0.201613	0.030216	NOLC1, POLR1B, PES1	1016	4	13588	10.0305	1	0.528566	42.1955
DOWN	GOTERM_BP_FAT	GO:0000076~DNA replication checkpoint	3	0.201613	0.030216	CLSPN, TIPIN, CDT1	1016	4	13588	10.0305	1	0.528566	42.1955
DOWN	GOTERM_BP_FAT	GO:0032297~negative regulation of DNA replication initiation	3	0.201613	0.030216	CLSPN, TIPIN, CDT1	1016	4	13588	10.0305	1	0.528566	42.1955
DOWN	GOTERM_BP_FAT	GO:0006188~IMP biosynthetic process	3	0.201613	0.030216	ATIC, PAICS, GART	1016	4	13588	10.0305	1	0.528566	42.1955
DOWN	GOTERM_BP_FAT	GO:0032259~methylation	12	0.806452	0.0322761	PRMT3, RAB3B, PRMT7, GSPT1, RAB3D, BTG1, DNMT1, ILF3, PCMT1, FTSJ3, HELLS, SUV39H2	1016	79	13588	2.0315	1	0.549368	44.3503
DOWN	GOTERM_BP_FAT	GO:0000956~nuclear-transcribed mRNA catabolic process	7	0.47043	0.0333017	EXOSC10, NCBP1, EIF4A3, RBM8A, MAGOH, EIF3E, RNPS1	1016	33	13588	2.83691	1	0.557702	45.3945
DOWN	GOTERM_BP_FAT	GO:0045446~endothelial cell differentiation	4	0.268817	0.0335188	COL18A1, GPX1, PROX1, KDR	1016	10	13588	5.34961	1	0.55699	45.6131
DOWN	GOTERM_BP_FAT	GO:0034101~erythrocyte homeostasis	9	0.604839	0.03411	SLC11A2, RPS19, SP1, JMJD6, VEGFA, DYRK3, PRDX1, ERCC2, TIMP1	1016	51	13588	2.36012	1	0.560339	46.2044
DOWN	GOTERM_BP_FAT	GO:0006402~mRNA catabolic process	8	0.537634	0.0344101	EXOSC10, NCBP1, EIF4A3, RBM8A, MAGOH, EIF3E, RNPS1, LSM2	1016	42	13588	2.54743	1	0.560511	46.5022
DOWN	GOTERM_BP_FAT	GO:0055085~transmembrane transport	46	3.0914	0.0375273	ATP5D, SLC16A13, S100A4, ATP5E, KCNC1, KCNC3, NUP160, MFSD3, SLC39A10, KCNA2, EIF5A, AHCTF1, NUP93, NUP188, CHCHD4, TIMM13, SLC19A1, SLC11A2, SLC16A1, NUP50, PEX14, SCARB1, ATP5K, SLC43A3, TCIRG1, NUP133, SLC12A7, MYO1C, NUP88, PDPN, NUP85, NUP155, VDAC2, TIMM44, ABCB6, SLC16A3, SLC16A2, UCP2, SLC25A10, ATP5C1, CACNA1H, SLC25A37, ABCC1, CACNA1C, SCARA5, CACNA1A	1016	460	13588	1.3374	1	0.589581	49.5048
DOWN	GOTERM_BP_FAT	GO:0000075~cell cycle checkpoint	9	0.604839	0.0377768	TRP53, CLSPN, CCND1, MSH2, TIPIN, H2AFX, BIRC5, CHEK1, CDT1	1016	52	13588	2.31473	1	0.589017	49.7381
DOWN	GOTERM_BP_FAT	GO:0009314~response to radiation	18	1.20968	0.0379286	TRP53, MSH6, HMGCR, MSH2, USP1, XRCC6, GRIN2A, TIPIN, EYA3, GPX1, CDKN1A, UACA, ARRB1, RAD18, RAD54B, RNF168, CACNA1C, ERCC2	1016	143	13588	1.68344	1	0.587504	49.8797
DOWN	GOTERM_BP_FAT	GO:0001570~vasculogenesis	8	0.537634	0.0385529	PTK2, EGFL7, TIPARP, TGFBR2, ENG, CITED1, KDR, SMARCA4	1016	43	13588	2.48819	1	0.590605	50.4575
DOWN	GOTERM_BP_FAT	GO:0016570~histone modification	13	0.873656	0.0406677	ING5, EYA3, KAT2A, PRMT7, BAZ1B, PET117, RNF168, RUVBL2, MBD3, RUVBL1, RBM14, TCF3, SUV39H2	1016	92	13588	1.88981	1	0.607606	52.3685
DOWN	GOTERM_BP_FAT	GO:0016447~somatic recombination of immunoglobulin gene segments	5	0.336022	0.0407525	EXO1, MSH6, MSH2, UNG, TCF3	1016	18	13588	3.715	1	0.605438	52.4436
DOWN	GOTERM_BP_FAT	GO:0016573~histone acetylation	7	0.47043	0.0430459	ING5, KAT2A, PET117, RUVBL2, MBD3, RUVBL1, TCF3	1016	35	13588	2.6748	1	0.623063	54.4343
DOWN	GOTERM_BP_FAT	GO:0006268~DNA unwinding during replication	4	0.268817	0.0435862	MCM7, MCM2, MCM4, MCM6	1016	11	13588	4.86328	1	0.624847	54.8917
DOWN	GOTERM_BP_FAT	GO:0006334~nucleosome assembly	11	0.739247	0.0441103	HIST1H2AB, HIST1H1E, HIST1H1D, HIST1H2BK, HIST1H2AG, HIST1H1B, H2AFY2, H2AFX, MCM2, HIST3H2BA, NAP1L4, SMARCA4	1016	73	13588	2.01526	1	0.626459	55.3313
DOWN	GOTERM_BP_FAT	GO:0046907~intracellular transport	43	2.88978	0.045618	NXT1, NCBP1, SNX9, XPO6, NUP160, CHMP7, AKAP12, KLC3, POLA2, TIMM13, ANKRD54, AP1S1, TOMM7, CSE1L, NUP50, NPM1, LSG1, RANBP1, EHD1, TRP53, NUP133, STX2, SIX3, NUP155, TIMM44, COPG2, GM4202, YWHAH, AAAS, UCP2, RSRC1, SLC25A10, IPO5, YWHAQ, PCNA, SLC25A37, NOP58, KPNA4, KPNA3, TRAPPC1, MYBBP1A, GRASP, MYH10	1016	431	13588	1.3343	1	0.636248	56.5733
DOWN	GOTERM_BP_FAT	GO:0000910~cytokinesis	6	0.403226	0.0469558	STX2, INCENP, AHCTF1, BIRC5, RACGAP1, MYH10	1016	27	13588	2.972	1	0.644294	57.648
DOWN	GOTERM_BP_FAT	GO:0009124~nucleoside monophosphate biosynthetic process	8	0.537634	0.047785	ADCY8, ATIC, NPR1, PAICS, IMPDH1, ADA, GART, PRPS1	1016	45	13588	2.3776	1	0.648071	58.3015
DOWN	GOTERM_BP_FAT	GO:0006346~methylation-dependent chromatin silencing	3	0.201613	0.0478894	MBD3, HELLS, SMARCA4	1016	5	13588	8.02441	1	0.646098	58.383
DOWN	GOTERM_BP_FAT	GO:0031503~protein complex localization	3	0.201613	0.0478894	CEP72, FKBP4, BIRC5	1016	5	13588	8.02441	1	0.646098	58.383
DOWN	GOTERM_BP_FAT	GO:0043094~cellular metabolic compound salvage	3	0.201613	0.0478894	HPRT, ADK, APRT	1016	5	13588	8.02441	1	0.646098	58.383
DOWN	GOTERM_BP_FAT	GO:0014048~regulation of glutamate secretion	3	0.201613	0.0478894	GRIN2B, ADORA2A, ADORA1	1016	5	13588	8.02441	1	0.646098	58.383
DOWN	GOTERM_BP_FAT	GO:0006473~protein amino acid acetylation	7	0.47043	0.0485216	ING5, KAT2A, PET117, RUVBL2, MBD3, RUVBL1, TCF3	1016	36	13588	2.6005	1	0.648265	58.8739
DOWN	KEGG_PATHWAY	mmu03030:DNA replication	22	1.47849	2.77e-15	LIG1, POLA2, MCM2, RNASEH2A, MCM3, MCM4, MCM5, RNASEH2C, RPA3, MCM6, POLD3, RPA1, PRIM1, DNA2, RFC3, RFC4, MCM7, RFC1, RFC2, POLD1, POLD2, PCNA	448	35	5738	8.05077	4.64e-13	4.64e-13	3.38e-12
DOWN	KEGG_PATHWAY	mmu03430:Mismatch repair	14	0.94086	8.54e-10	EXO1, MSH6, MSH2, LIG1, RPA3, POLD3, RPA1, RFC3, RFC4, RFC1, RFC2, POLD1, POLD2, PCNA	448	22	5738	8.15057	1.43e-07	7.13e-08	1.04e-06
DOWN	KEGG_PATHWAY	mmu00230:Purine metabolism	35	2.35215	2.46e-08	POLR2G, POLR2F, POLR2E, HPRT, ADCY8, POLA2, POLR2C, PPAT, ADA, PRIM1, ATIC, PDE4B, IMPDH1, POLR3G, POLR1E, AK1, POLR1A, NPR1, AK2, POLR1C, DGUOK, POLR1B, GART, APRT, POLD3, NME4, ADK, RRM2, POLD1, RRM1, POLD2, ADSL, PDE9A, PAICS, PRPS1	448	157	5738	2.85529	4.11e-06	1.37e-06	2.99e-05
DOWN	KEGG_PATHWAY	mmu03040:Spliceosome	30	2.01613	4.58e-08	NCBP1, SNRPB2, SNRPD1, SNRPD2, SF3B2, TCERG1, DDX23, RBM8A, USP39, DHX15, U2AF1, LSM4, LSM3, SNRNP70, LSM2, PRPF40B, GM11585, HSPA8, RBM22, MAGOH, EFTUD2, SF3A2, PRPF4, PPIE, EIF4A3, SNRPB, SYF2, PHF5A, GM9761, SNRPG	448	124	5738	3.09872	7.65e-06	1.91e-06	5.57e-05
DOWN	KEGG_PATHWAY	mmu04110:Cell cycle	30	2.01613	9.66e-08	E2F1, E2F2, CHEK1, CCNE2, CCNE1, CDC45, RAD21, MCM7, TFDP2, CCNA2, TRP53, CDC7, CDC6, RBL1, SKP2, ESPL1, CDC20, MCM2, MCM3, MCM4, MCM5, MCM6, CCND1, CDKN1A, GM4202, YWHAH, CCND3, PLK1, PCNA, YWHAQ	448	128	5738	3.00188	1.61e-05	3.23e-06	0.000118
DOWN	KEGG_PATHWAY	mmu00240:Pyrimidine metabolism	25	1.68011	1.8e-07	POLR2G, POLR2F, POLR2E, CTPS, UPP1, CAD, POLA2, POLR2C, PRIM1, TYMP, UCK2, POLR3G, POLR1E, POLR1A, POLR1C, POLR1B, NME4, POLD3, UMPS, RRM2, POLD1, POLD2, RRM1, TXNRD2, DUT	448	96	5738	3.33543	3e-05	5e-06	0.000219
DOWN	KEGG_PATHWAY	mmu03018:RNA degradation	17	1.14247	8.51e-06	EXOSC8, EXOSC9, EXOSC6, EXOSC7, EXOSC4, EXOSC5, EXOSC2, CNOT3, EXOSC1, EXOSC10, DIS3, WDR61, EDC3, LSM4, LSM3, HSPD1, LSM2	448	60	5738	3.62894	0.0014203	0.000203	0.0103513
DOWN	KEGG_PATHWAY	mmu03420:Nucleotide excision repair	14	0.94086	1.37e-05	RAD23A, LIG1, CETN2, RPA3, POLD3, RPA1, RFC3, RFC4, RFC1, RFC2, POLD1, POLD2, PCNA, ERCC2	448	43	5738	4.17006	0.00227877	0.000285	0.0166146
DOWN	KEGG_PATHWAY	mmu03010:Ribosome	20	1.34409	3.99e-05	GM12174, RPS15A, RPS9, RPS27L, GM6654, RPS25, RPS26, MRPL13, RPS19, RPL41, RPL32, RPL13A, RPL6, RPL22, WDR89, RPLP0, RPL8, RPS11, GM10288, UBA52, GM10269	448	89	5738	2.87821	0.00664345	0.00074	0.0485361
DOWN	KEGG_PATHWAY	mmu03020:RNA polymerase	9	0.604839	0.000752	POLR3G, POLR2G, POLR2F, POLR2E, POLR1E, POLR1A, POLR1C, POLR1B, POLR2C	448	27	5738	4.26935	0.118001	0.0124779	0.910354
DOWN	KEGG_PATHWAY	mmu03410:Base excision repair	10	0.672043	0.00301087	POLD3, MPG, UNG, POLD1, LIG1, POLD2, PCNA, PARP1, SMUG1, APEX1	448	40	5738	3.20201	0.395633	0.0447473	3.60124
DOWN	KEGG_PATHWAY	mmu05214:Glioma	13	0.873656	0.00338574	TRP53, PIK3CG, E2F1, E2F2, MAP2K2, PDGFA, PIK3CD, PRKCB, CCND1, CDKN1A, MAPK3, CAMK2B, CALM2	448	64	5738	2.60163	0.432422	0.0461016	4.04119
DOWN	KEGG_PATHWAY	mmu03440:Homologous recombination	8	0.537634	0.00373898	POLD3, RPA1, BLM, MRE11A, POLD1, POLD2, RAD54B, RPA3	448	27	5738	3.79497	0.465049	0.046982	4.45406
DOWN	KEGG_PATHWAY	mmu05016:Huntington's disease	26	1.74731	0.0038144	GM16399, ATP5D, ATP5E, POLR2G, POLR2F, POLR2E, NDUFB7, NDUFB9, CYC1, POLR2C, GPX1, DNALI1, SIN3A, UQCR11, GRIN2B, DLG4, CREB3L1, COX6B2, TRP53, NDUFA10, VDAC2, SP1, BBC3, IFT57, PPID, ATP5C1	448	183	5738	1.81972	0.471769	0.0445638	4.542
DOWN	KEGG_PATHWAY	mmu05219:Bladder cancer	10	0.672043	0.00427204	E2F1, TRP53, E2F2, CDKN1A, CCND1, TYMP, PGF, MAP2K2, MAPK3, VEGFA	448	42	5738	3.04953	0.510788	0.0465459	5.07403
DOWN	KEGG_PATHWAY	mmu00480:Glutathione metabolism	11	0.739247	0.00600801	LAP3, GSS, GPX1, SRM, GGCT, RRM2, PGD, RRM1, IDH2, GSTT2, SMS	448	52	5738	2.70939	0.634454	0.0609605	7.0675
DOWN	KEGG_PATHWAY	mmu04114:Oocyte meiosis	18	1.20968	0.00730079	PPP2R1A, ADCY8, PPP2R5D, CDC20, AURKA, ESPL1, CCNE2, CCNE1, PPP1CA, GM4202, YWHAH, MAPK12, PLK1, MAPK3, YWHAQ, PRKACA, CAMK2B, CALM2	448	115	5738	2.00474	0.705862	0.0694529	8.52701
DOWN	KEGG_PATHWAY	mmu05222:Small cell lung cancer	14	0.94086	0.0136012	TRP53, PIK3CG, E2F1, E2F2, COL4A2, COL4A1, PIK3CD, SKP2, CCNE2, CCNE1, CCND1, PTK2, LAMA4, LAMC1	448	85	5738	2.10956	0.898428	0.119315	15.3435
DOWN	KEGG_PATHWAY	mmu04510:Focal adhesion	25	1.68011	0.0190763	PGF, PDGFA, TNC, PAK6, PTK2, PAK1, PIK3CG, COL4A2, COL4A1, PIK3CD, ITGA4, COL5A3, VAV2, COL5A1, PRKCB, KDR, ITGA9, PPP1CA, LAMA4, CCND1, CCND3, VEGFA, MAPK3, LAMC1, PARVB	448	198	5738	1.61718	0.959906	0.155736	20.8852
DOWN	KEGG_PATHWAY	mmu05215:Prostate cancer	14	0.94086	0.0212447	TRP53, PIK3CG, E2F1, E2F2, HSP90AA1, PDGFA, MAP2K2, PIK3CD, CCNE2, CCNE1, CCND1, CDKN1A, MAPK3, CREB3L1	448	90	5738	1.99236	0.972294	0.164149	22.9863
DOWN	KEGG_PATHWAY	mmu03050:Proteasome	9	0.604839	0.0270124	PSMA1, PSMB1, PSMB3, PSMD2, PSMD3, PSME3, PSMA7, PSMD7, PSMD8, GM5422	448	47	5738	2.4526	0.989674	0.195687	28.3283
DOWN	KEGG_PATHWAY	mmu00670:One carbon pool by folate	5	0.336022	0.031156	SHMT1, ALDH1L1, DHFR, ATIC, GART	448	16	5738	4.00251	0.994937	0.21358	31.9538
DOWN	KEGG_PATHWAY	mmu04115:p53 signaling pathway	11	0.739247	0.0397064	CCNE2, TRP53, CCNE1, CDKN1A, CCND1, PPM1D, CCND3, BBC3, SIAH1B, RRM2, CHEK1	448	69	5738	2.04186	0.998848	0.25486	38.9089
DOWN	KEGG_PATHWAY	mmu04720:Long-term potentiation	11	0.739247	0.0432474	PPP1CA, GRIN2B, ADCY8, MAP2K2, MAPK3, GRIN2A, CAMK2B, PRKACA, CACNA1C, CALM2, PRKCB	448	70	5738	2.01269	0.999378	0.264814	41.5933

## Sheet: Venn 4E
List as in Venn diagram in Figure 4E
UP only	UP & TBL1XR1 target	DOWN only	DOWN & TBL1XR1 target	TBL1XR1 target only
0610040B10RIK	CADM4	1010001B22RIK	KLHL13	PNCK
1500002F19RIK	ARHGEF9	1110008F13RIK	CXCR4	ELMO2
1700010K23RIK	TRP53INP2	1190002N15RIK	SUMO1	ZFP318
1700027H10RIK	GRB2	1500009C09RIK	TRP53	SMARCD3
1700048O20RIK	PTPN5	1600002H07RIK	LARP7	RALYL
1700066M21RIK	LRRC8A	1700027A07RIK	NUDT1	ERCC5
1700071M16RIK	ACADL	1700030C10RIK	ANKRD6	D6WSU116E
1700084E18RIK	ZFP608	1700040L08RIK	EXOSC7	IRAK1
2210016F16RIK	PCCB	1700110K17RIK	CRELD2	HNRPD
2610011E03RIK	UBE2W	2010204K13RIK	LAGE3	CHD8
2610203C20RIK	R3HDM2	2310034G01RIK	ZFP335	1810027O10RIK
2700029L08RIK	SNCAIP	2900026A02RIK	2310039H08RIK	DDB1
2700046G09RIK	ETL4	3110031N09RIK	CHMP7	CRNKL1
2810001G20RIK	B2M	3110039M20RIK	EIF4A3	RTN1
2810425M01RIK	GYG	4930455H04RIK	POLD2	1700040I03RIK
2900002M20RIK	PIGT	4930537H20RIK	PDAP1	ZEB1
2900022M07RIK	GBA2	5930412G12RIK	C1QBP	DIRAS1
2900052N01RIK	ATP11B	6030458C11RIK	CENPL	JOSD3
3100002H09RIK	MRAS	9030617O03RIK	TALDO1	STK16
4930432E11RIK	UBN1	9130019P16RIK	SQLE	SEMA4D
4930480K15RIK	SLC31A1	9330020H09RIK	EIF5A	AK010427
4932441J04RIK	NTRK2	A430105I19RIK	PPID	5730470L24RIK
4933407L21RIK	LRP1	A730071L15RIK	MCM5	NAT10
4933429H19RIK	GLT8D1	A930003A15RIK	PTP4A3	WDR34
4933431E20RIK	1110032A03RIK	AA414768	AHCTF1	4833439L19RIK
5430431A17RIK	ARF5	AAMP	CCNA2	5730536A07RIK
5730409E04RIK	SYT11	AATF	TMEM132A	AK151508
5730480H06RIK	RAB22A	AATK	RUVBL2	STK25
5730507A11RIK	CHMP1A	ABCC1	PSRC1	GBL
5930409G06RIK	SOX6	ABI3BP	ZFP706	AK031500
6720427I07RIK	FECH	ABT1	PTCD2	CDC25B
6820402A03RIK	FBXL3	AC099934.3	AK1	CCDC95
6820431F20RIK	DOK5	AC099934.7	TELO2	USP52
8030445P17RIK	CHURC1	AC114575.3	USP15	SLC25A46
8430422M14RIK	KDELR2	AC117232.1	RNF126	TERF2IP
9130024F11RIK	SH3GL2	AC124744.2	SAMHD1	4921524J17RIK
9230105E05RIK	MYL6B	AC127590.1	B230118H07RIK	COL1A1
9330102E08RIK	PITPNC1	AC130831.1	CDT1	AP1S2
9330104G04RIK	POU3F3	AC142407.1	SMARCA4	MTAP4
9330159F19RIK	KCNMB4	AC151967.1	LRP8	ALDOC
9530003O04RIK	DYNLT3	AC153546.1	TAGLN3	RIC8
9630028B13RIK	CYR61	AC158802.1	SSB	PRDM2
A230057D06RIK	QK	AC160637.1	RBBP7	4930566A11RIK
A330076H08RIK	RLBP1	AC164179.1	CCNE2	CIAO1
A430035B10RIK	2410002F23RIK	AC165080.3	CCT3	PSCD3
A430106G13RIK	EIF2S3Y	ACAT2	IER5	SIRT6
A730035I17RIK	DDAH1	ACSL5	NCL	PPIL1
A730056A06RIK	ACBD5	ACSS2	RNPEP	RMND5B
A730085K08RIK	HDDC3	ACTR3B	PRKRIP1	D430039N05RIK
A830082K12RIK	CHD3	ADA	DDX21	ZFP277
A830092H15RIK	ATP2C1	ADAM12	PLXNB2	BUD31
A930003O13RIK	NLGN2	ADAM19	TOMM70A	ACAA1A
A930024N18RIK	ABCD2	ADAMTS14	CRIP1	CCDC41
A930036I15RIK	EMID1	ADAMTS15	ARL6IP4	RFXAP
AAED1	EDNRB	ADAMTS16	TCF20	ALG2
ABAT	SCAMP5	ADCY8	SRM	TPM3
ABCA1	MT2	ADGRE5	MICAL1	2310011J03RIK
ABCD3	ASRGL1	ADGRL1	SNRPB2	POLR2B
ABHD2	PPT1	ADGRV1	EIF3E	COQ9
ABHD5	UROS	ADK	KIF22	AK192563
AC115037.1	GDPD1	ADM	UBAP2	WBP4
AC116180.1	CAMK2G	ADORA1	DDX56	PMF1
AC120394.2	POLB	ADSL	ADCK5	CBLL1
AC124484.1	MAGEH1	AGFG2	NRXN2	INTS1
AC131120.1	CLDN12	37469	MAPK8IP1	GMPPA
AC139376.1	ACSS1	AGPAT2	BC037034	HPCA
AC140299.2	SCYL2	AGPAT5	TUBGCP3	CHFR
AC153899.1	ZFP445	AI504432	PELP1	TBC1D17
AC153912.1	LGMN	AI593442	SMARCD1	COX8A
AC153958.1	SDCBP	AIMP1	RGS16	ZFP512
AC153962.3	FOXO4	AK2	PSMA1	PWP2
AC154548.1	ENPP5	AK4	DDX27	MMP15
AC155298.3	SERPINB6A	AKAP1	MRPL12	TMEM59
AC156025.3	DHX57	AKAP12	RTN3	SEC23IP
AC156636.2	ING4	AKAP6	PPP1R8	POLR2J
AC161117.2	SDF2	AKT2-PS	GOLPH3	RGS4
AC162467.3	FBXW11	AL607105.1	CDK2AP2	UQCRC1
AC167978.1	GPRASP1	ALDH1A7	EFTUD2	SNX6
ACBD3	RBM18	ALMS1	EXOSC10	ZNHIT2
ACOT13	TTYH1	AMOTL1	ARL4C	2010208K18RIK
ACOT2	NHSL1	ANGPT2	ARMC8	SNAPC1
ACOX3	RBMX	ANKRD37	SMYD5	GNA11
ACP2	GAS7	ANKRD54	EXOSC9	UPF3A
ACPT	GPM6B	ANP32B	SRP68	UNC13B
ADAM22	RRAGD	ANP32B-PS1	CTPS	UBL4
ADAMTS5	TIMP2	ANP32E	ANXA6	ANKRD49
ADAMTS6	MAGED2	ANXA3	DPM3	COX7A2
ADAMTS9	SFRP1	AP1AR	PPHLN1	CACNB1
ADGRB3	ADD2	AP1S1	WDR36	BAT2D
ADGRG1	NDN	APEX1	DKC1	BC057611
ADGRL3	KLHL24	APITD1	RFC4	EIF3EIP
ADHFE1	CYP39A1	ARF3	NUP50	PEX16
ADNP	FGFR1	ARHGAP20	LIX1	CNTN2
ADRA1B	AP3S2	ARHGAP27OS2	PDPN	ASNSD1
ADRB1	FXYD6	ARHGAP29	KIF26A	AK086149
AFAP1	FRY	ARID4A	UTP3	ZFP423
AFF1	ALDH2	ARMC1	HIST3H2BA	RP9
AGA	LRRC4C	ARMC7	TBC1D1	TMEM11
AGMO	MT3	ARPC5L	EMD	CDH8
37834	GDAP1L1	ARRB1	DPH2	IPO13
38200	CST3	ARRDC3	NOB1	PECI
AGRN	LEMD2	ATAD2	RBM22	COMMD5
AI464131	DIDO1	ATAD5	DUT	DCUN1D5
AIF1L	NSG2	ATF6B	LRRC59	HDHD2
AKAP2	GNS	ATIC	RPL41	SLC9A3R1
AKAP5	CCNDBP1	ATP13A3	RBM8A	2400003C14RIK
AKAP7	TNFRSF19	ATP1B1	ZFP593	0610007P22RIK
AKT3	GRTP1	ATP2B1	RSRC2	AK003315
AKTIP	ACAA2	ATP5E	MFNG	FHL1
AL590503.1	TXN1	ATP6V1G1	PANK4	ARMC6
AL837512.1	CTSF	ATPIF1	PPA1	PSMD5
ALCAM	ZFP606	AU020206	TXNDC17	DQ715667
ALDH3A2	LIX1L	AUNIP	CDH4	RPL4
ALDH6A1	STIM2	AVEN	MPG	AK047022
ALPK1	COPE	AW046200	NUDCD1	E4F1
ALS2CL	BLVRA	AW121686	PYCRL	PRPF3
AMER2	SLC38A3	AXIN2	3110082I17RIK	CHMP2B
AMIGO2	BAZ2B	B230334C09RIK	CAMK2N2	ACO2
ANGPT1	OPCML	B3GNT2	POLR2G	RPS21
ANK3	NDUFA1	BANF1	MRPL38	RBM6
ANKRD12	A830073O21RIK	BAZ1A	NOC4L	UBE2N
ANKRD34C	CSPG5	BAZ1B	ZIC2	IGSF8
ANKRD55	SRC	BBC3	BIRC5	HDAC3
ANKS1B	SBK1	BC001981	MGAT4B	SCHIP1
ANTXR2	MAFB	BC030867	HYOU1	KRCC1
ANXA5	GRINA	BC034090	PCBP4	1110059E24RIK
AP1G2	GPR85	BCL6B	RACGAP1	SFRS6
AP3D1	SEZ6L	BIK	EIF1A	UIMC1
AP3S1	IGBP1	BLM	DDX39	RG9MTD1
APBA1	PPIC	BLVRB	NOMO1	DCX
APBB2	PPP1R1A	BMS1	SAC3D1	KIN
APH1A	AFTPH	BOLA3	FUBP1	HIST1H4I
APIP	FBXO28	BORCS5	CBX6	KCNK10
APPL2	ATP6V0E2	BPIFC	DHFR	1300003B13RIK
AQP4	GRCC10	BRIP1	GRWD1	EIF4E2
ARAP2	SOX2	BRIX1	1810009A15RIK	CUGBP1
ARHGAP44	SPTLC1	BST2	PSMD8	TTC13
ARHGEF10L	GABARAP	BTBD11	TEX10	CASC4
ARHGEF25	NR2F1	BTBD17	TTC27	AK162670
ARHGEF26	RAB8B	BTF3	NME4	IL17D
ARHGEF3	RASL10B	BTG1	CDCA5	CELSR3
ARHGEF7	MFAP3	BYSL	WDR61	2610524H06RIK
ARID1B	TTYH3	BZW2	DYRK3	MKIAA4110
ARID5B	CACNG7	C130093G08RIK	ALG10B	DCTN1
ARL14EP	6330403K07RIK	C1QTNF12	ARX	TTC3
ARL4A	DLL1	C1QTNF5	SIRPA	NDUFB8
ARL8A	ZCCHC18	C230038L03RIK	HSPA14	EDG2
ARPC1A	CDC37L1	C730034F03RIK	QTRT1	1110021J02RIK
ARSK	THTPA	CACNA1A	LIG1	AK211336
ARVCF	B4GALT2	CACNA1C	ARPC4	PAQR3
ASAH1	ALDH1B1	CACNA1H	GABRB3	BC060631
ASH1L	MT-ND4	CACNG5	RNPS1	ZFP711
ASPH	ATF5	CACNG6	SLC25A10	AK043332
ATAT1	JPH4	CACYBP	RPS27L	PGM1
ATG12	LRRTM1	CAD	TRP53I11	AK010366
ATP6AP2	LONP2	CADPS2	LSM2	NR_001460
ATP6V0D1	ZFP462	CALM2	VPS72	LIMD2
ATP6V1D	TEF	CAMK1D	LAP3	AK152002
ATP8A1	UBE4A	CAMK2B	IMPDH1	DPYSL4
ATP9A	SHD	CAMKV	TBRG4	TM9SF4
ATXN1	GLUD1	CAMTA1	NLE1	RAB5A
ATXN7L3B	ANKRD16	CAR12	POLD3	METTL5
AU041133	TLE1	CAR3	RSL1D1	4921533L14RIK
AUTS2	SMURF1	CARHSP1	MUM1	EIF3S10
AV039307	ACADSB	CAVIN1	NKIRAS2	THOC7
AW047730	SCPEP1	CAVIN2	PPP1R7	AW549877
B230216N24RIK	UGDH	CAVIN3	NRADD	BTBD14B
B230311B06RIK	YIPF1	CCBE1	TSTA3	SEPHS1
B230319C09RIK	REEP5	CCDC124	TOPBP1	PLRG1
B230354K17RIK	LIMCH1	CCDC40	ACAT1	SPG7
B3GLCT	BFAR	CCDC9	MRPS34	PARD6G
BACH1	2810459M11RIK	CCND1	UBQLN4	SLMO2
BACH2	RAB5C	CCND3	MARK1	ES2EL
BARX2	RAD17	CCNE1	EIF2B3	UBE2J1
BAX	IRGQ	CCT5	SMARCB1	DQ703566
BB218582	SRGAP3	CCT6A	WDR43	MAP3K7IP1
BB557941	MORN2	CCT7	CENPH	OXA1L
BBS1	MGEA5	CD248	GTF3A	FRAG1
BC065397	FUNDC1	CD34	MRPL54	PSMD12
BCAS1OS2	GRIA2	CD93	RRP9	E2F4
BCKDHB	LRRN1	CDC42EP2	RPS19BP1	MEX3D
BCL9L	ZFYVE1	CDC45	EGFL7	ERCC8
BDH1	ARL6IP1	CDC6	LUC7L	DVL1
BEND7	SNX16	CDC7	SF3A2	FBXO3
BFSP2	APOE	CDCA2	CADPS	9030409G11RIK
BHLHE41	TOMM34	CDCA7	GPATCH4	ALG9
BMF	TSPAN7	CDCA8	RPL22	BTBD10
BMP3	EPHA4	CDH13	CYC1	RABGGTB
BMPR2	RNF182	CDKN1A	PRPS1	SNCA
BRINP2	NDRG2	CDV3	HIRIP3	BC088983
BRINP3	NF1	CDV3-PS	STRAP	BSDC1
BRIP1OS	HCFC1R1	CEBPA	MRPL17	NDUFAF1
BVES	NRXN1	CELSR2	PFDN5	MAP2K4
C030005K06RIK	RAB7	CENPM	EXOSC5	2610002J02RIK
C130023A14RIK	GPM6A	CENPV	DIS3	AK086341
C130071C03RIK	NRN1	CENPW	ZFP811	2900010M23RIK
C130075A20RIK	GOLGB1	CEP112	KARS	AK189470
C530043K16RIK	CDON	CEP57L1	EIF4B	SAE2
C77370	1810030O07RIK	CEP72	2810428I15RIK	2900064A13RIK
CAAA01194877.1	BC003331	CEP83	AFG3L1	1500031L02RIK
CACNA2D1	ZSCAN21	CERKL	NIP7	3200001K10RIK
CADM1	PLEKHB2	CERS2	DENR	POP4
CADM2	TMEM39B	CERS4	ADPRH	2010106G01RIK
CALCOCO1	RBM5	CERS5	FOXRED2	AK219629
CAMK2D	KIF1A	CETN2	ENY2	MCAT
CAPN5	KBTBD2	CETN3	PPP2R1A	BC017643
CAR13	MYL9	CFAP45	DNAJC2	MCART1
CAR14	FAT1	CFDP1	MAPK3	EPN1
CAR6	KLHL5	CHAF1A	RRM1	BC013529
CARMIL1	NOVA1	CHCHD4	SMN1	SLC35A1
CBLN4	MASP1	CHEK1	BCCIP	RDH11
CCDC122	ASTN1	CHN2	RPL13A	PCYT1B
CCDC141	IFNAR2	CHRAC1	MEST	AF498300
CCDC162	PDE1B	CHRM3	ILKAP	EIF3H
CCDC173	SAMD4B	CITED1	NCAPH2	SLC25A39
CCDC175	ARFGAP1	CLK3	DDX23	AMOTL2
CCDC190	HOPX	CLSPN	SART3	ALS2CR4
CCDC24	ZFP281	CLUH	CISD1	ALAS1
CCDC38	PCMTD2	CNBP	RAD21	MRPL37
CCDC39	MT1	CNIH3	SNRPB	KIF5C
CCDC80	ABHD4	CNOT3	ATP5C1	FARS2
CCDC88A	COPA	CNPY1	SEMA5A	MKIAA0887
CCNC	4930402H24RIK	COBLL1	A430033K04RIK	ADCYAP1R1
CCNL1	NNAT	COL18A1	CLNS1A	TMEM134
CCSER2	PLXNB1	COL26A1	TUBB5	AK043166
CD180	PRMT2	COL28A1	LYAR	LRRFIP1
CD1D2	EPHA5	COL4A2	EFNB1	TMEM49
CD36	CHL1	COL5A1	ALAD	ZC3H14
CD63	VANGL2	COL5A3	SAMM50	CBX2
CD82	STX7	COLCA2	ABCF2	HNT
CDH11	ATP1B2	CORO1C	2900011O08RIK	MSL31
CDH19	3830406C13RIK	CORO2B	IGSF9	STK39
CDH6	ZSWIM6	COX6B2	ELAVL2	GM561
CDIPT	ZFP319	CPLX1	MCM10	MMP24
CDK14	FBXO44	CPLX2	SLC16A2	MRPL22
CDK19	PRDM8	CPNE7	IGFBP2	RFK
CDK6	GRB10	CPNE8	ACLY	ZFYVE9
CDKN2AIP	CDO1	CPQ	SMS	STCH
CELSR1	HIVEP2	CREB3L1	TMOD2	1200011I18RIK
CEP19	SAMD14	CRISPLD2	KLHDC2	WIBG
CFAP54	PIK3CA	CSDC2	RPP30	DNAJB11
CFLAR	ZFP451	CSE1L	TBC1D16	NDUFB3
CHCHD6	NLGN1	CSGALNACT1	AAAS	USP38
CHD7	RNASEL	CT010447.1	FNDC4	FBS1
CHM	RABEP1	CT030142.1	WDR70	PTPN23
CHN1OS3	CDK5R1	CT030173.1	XPO6	DGCR8
CHPT1	BPHL	CTDSPL	RAD23A	GSR
CHRNA4	PTPRO	CTSC	PPP5C	PDCD6
CKAP4	DPP8	CTU2	RNASEH2C	AMPH
CLCN4	IER3IP1	CXCL10	MIER2	BRI3BP
CLGN	PPP2R2B	CYB5R4	DBI	OBSL1
CLIP2	WSB2	CYP2U1	FKBP3	OGFRL1
CLU	TCP11L2	D11WSU47E	CCDC136	2500003M10RIK
CMTM3	YIPF5	DACH1	MCM2	RPE
CMTM5	ZFP212	DAZAP2	GNG11	SLC29A4
CMYA5	STK38	DCAF13	CDC37	0610009D07RIK
CNN2	DPYSL3	DCTPP1	RNF10	CBWD1
CNPY4	PDHA1	DDIT4L	MAGOH	CD276
CNTN1	RNF38	DDX10	GTF2E2	CSNK1E
CNTN4	B9D1	DDX11	PPM1G	CCDC117
COG6	ITM2B	DDX18	POLD1	CEND1
COG7	4933434E20RIK	DDX47	MRPL36	AK043359
COL11A1	QDPR	DDX54	PYCR2	2610301G19RIK
COL5A2	FZD9	DEK	2310033P09RIK	IFT172
COL9A1	SEC11C	DEPTOR	WDR3	CTNNA1
COL9A3	FGFR3	DES	TTC33	COMMD1
COX6A2	NKTR	DESI1	USP39	9930021J03RIK
COX8B	MEGF10	DGKZ	MYBBP1A	RNF167
CP	GABBR1	DGUOK	RAE1	PAK7
CPEB3	YPEL5	DHH	L3MBTL2	CEP63
CPEB4	USMG5	DHRS13	ANKRD10	KITL
CPNE3	EOMES	DHRS2	YTHDF3	GPSM1
CPPED1	IGFBP5	DHX37	RBM24	BIRC6
CPT1A	CTTNBP2	DIRAS2	CCT2	SLC8A2
CPXM1	PCSK1N	DKK3	XRCC6	D0H4S114
CRAMP1L	GPC4	DLAT	2810004N23RIK	ATP13A2
CREB3L2	TSPAN12	DLG4	BAG1	SLC17A6
CREBBP	MMD2	DLX1	PDCD7	TUBB4
CREG1	DMXL2	DLX2	WWC1	SDF4
CRLF1		DNA2	RIF1	KLHDC3
CRLF2		DNAAF2	H19	NBEA
CRNDE		DNAH14	CHCHD1	GNAI1
CRYL1		DNAJA2	CDC20	RBM16
CSF2RA		DNAJC11	FTSJ3	VPS4B
CSPG4		DNAJC21	1110004F10RIK	ZDHHC3
CT009718.7		DNAJC8	GART	AK219239
CT009754.4		DNAJC9	H2AFX	SLC25A4
CT030170.6		DNAL4	DRG1	1810055E12RIK
CTIF		DNALI1	EXOSC8	MRPL46
CTNS		DNASE1	ATAD3A	RASGEF1B
CTSB		DND1	SHMT1	5730528L13RIK
CTSD		DOK4	PPAN	DZIP1
CTSL		DPF1	PRKAR2B	SEC22C
CTSO		DPF3	WDR46	RNF146
CU074400.1		DPH5	EXOSC1	6720467C03RIK
CUX2		DPY30	NOL12	DNPEP
CX3CL1		DQX1	PPME1	PCNP
CXXC5		DROSHA	TRAPPC1	NEO1
CYB5R1		DRP2	RAB3D	B630005N14RIK
CYLD		DSC2	MRPS5	DDX3Y
CYP2J6		DSCC1	GADD45GIP1	CFL2
CYP2J9		DTL	HELLS	NAP1L5
CYP3A13		DTWD1	PSMA7	DHX38
CYP4V3		DUSP2	PPP2R5D	BC039093
D030068K23RIK		DUSP22	TIMM44	SKIV2L2
D130007C19RIK		DUSP9	1110038F14RIK	ABCF1
D130017N08RIK		E030030I06RIK	MBD3	2310022B05RIK
D130019J16RIK		E130218I03RIK	PAICS	LRRC49
D3ERTD751E		E2F1	TIMM13	MRPL14
D730045B01RIK		E2F2	CDC34	9430015G10RIK
D830050J10RIK		EARS2	PPIE	TTL
DAAM1		EBNA1BP2	UHRF1	2010311D03RIK
DAAM2		ECM1	TOMM7	ZFP146
DAG1		EEF1D	TRAP1	BC017612
DBNDD2		EFCAB7	TMEM178	MFN1
DBX2		EFHD2	DAZAP1	SCLT1
DCAF10		EFNA1	2510039O18RIK	ABCC5
DCAF5		EGLN3	ATP5D	HCFC2
DCDC2A		EHD1	SDAD1	PTPRG
DDR2		EHD4	KPNA3	6230409E13RIK
DECR1		EIF1AD	MSH6	TNRC15
DECR2		EIF2B2	BOP1	ORF61
DENND4A		EIF2S1	NPM1	AU042671
DGKI		EIF3B	CCT8	BC094356
DLG5		EIF3D	ACOT7	SLC6A8
DLGAP1		EIF3G	RPL32	1110007L15RIK
DMRTA1		EIF3S6-PS1	DHX15	2600011E07RIK
DMRTA2		EIF4A-PS4	AURKA	MAP3K12
DMRTB1		EIF4A1	PEG12	2610001J05RIK
DNAH7B		ELAVL1	SSRP1	MBTPS2
DNAH8		ELAVL3	PCBP3	MVK
DNAJC15		ELOVL1	BEX2	TSPYL1
DNER		EMC6	STK3	PSMD10
DOCK3		EMC8	PSMD2	GUF1
DOK7		EN2	GNG2	NUDT16L1
DPP6		ENG	SF3B2	MED21
DPP7		EPHB2	TXNL4A	3-SEP
DPY19L4		EPS8L1	TRUB1	FBXL17
DRAM2		ERCC2	MRPL11	HTRA1
DRAXIN		ESM1	KCNIP1	2610030H06RIK
DSCAML1		ESPL1	METAP1	RNF111
DSCR3		ETS2	PPP1CA	RANBP5
DTNA		EXOSC2	OLFM2	STAU1
DUBR		EXOSC6	ATP5K	B3GALT6
DUSP26		EYA3	TRIP6	NOLA2
DYRK1B		FABP5	VASH2	MTO1
E130102H24RIK		FAM102B	COPS6	ADAR
E130215H24RIK		FAM111A	ZMYND19	DHX29
E130308A19RIK		FAM117A	G3BP2	SF4
EBF1		FAM118A	FXR2	C530028O21RIK
ECI2		FAM124A	POLR2F	BC116234
ECM2		FAM129A	MCM7	BC023055
EFCAB1		FAM135B	PDLIM4	RHOG
EFCAB11		FAM136A	COPG2	CANT1
EGFR		FAM166A	RFC1	AK169831
EGR1		FAM167A	SMPD3	UNC50
EGR2		FAM181B	RASL11B	HEATR6
EGR3		FAM193B	MTDH	AK202543
EHD3		FAM19A4	UTP6	2900073G15RIK
ELAVL4		FAM219B	MFAP2	SYNJ2BP
ELF1		FAM43A	NPLOC4	POLE
ELFN1		FAM49B	CYB5R3	MAPK11
ELK4		FAM69B	TIMELESS	2310047M10RIK
EMP2		FAM84B	UBE2Z	TMUB1
ENAH		FANCA	COL4A1	MED31
EPB41L2		FANCD2	ISOC1	H2-KE6
EPB41L3		FANCE	EXOSC4	AK051573
EPS15		FASN	ABCB6	ASH2L
EPS8		FASTK	ASPHD2	RGS12
ERBB4		FASTKD2	RAP2C	EIF1AY
ERF		FBLIM1	RPL8	RAB40C
ERLEC1		FBN1	DNM1L	CLIP3
ETFDH		FBN2	GPX1	PPP4R2
ETFRF1		FBXL19	MRPL30	A830059I20RIK
ETS1		FBXO34	APRT	6030443O07RIK
EVI5		FBXW17	PPM1D	2810012G03RIK
EVI5L		FDFT1	RLF	C530008M17RIK
EYA1		FEM1A	SUPV3L1	NEUROD6
F2R		FGR	SENP1	DQ539915
F8		FIGN	B4GALNT4	AK008856
FAM102A		FIGNL1	PLK1	RASA1
FAM110B		FILIP1	ZFP143	MRPS21
FAM114A1		FKBP1A	LGALS1	NONO
FAM120C		FKBP4	EDC3	IMPA1
FAM135A		FKBP5	TWF1	D8ERTD457E
FAM13B		FLOT2	CACNG4	MGAT3
FAM13C		FMC1	CASD1	B430006D22RIK
FAM160B2		FNDC3C1	RGS19	AK049951
FAM171B		FOXO6	MEA1	BC051227
FAM174B		FPGS	2810025M15RIK	PTRH2
FAM184A		FRA10AC1	ZFP704	DMD
FAM19A5		FRMD3	RCOR2	ZFP313
FAM207A		FSTL1	UBE2M	TIMM50
FAM213A		FZD10	ARL10	SMARCAD1
FAM214B		FZD5	SNRPD1	9630050M13RIK
FAM217A		GABRA2	BZW1	ATRNL1
FAM228B		GABRA3	NAP1L4	A630042L21RIK
FAM229B		GADL1	RNF168	NEK9
FAM234B		GALE	ISG20L2	ASF1A
FAM46A		GALNT16	ILF3	DCHS1
FAM69C		GALNT18	NXT1	TUBGCP5
FAT3		GALNT7	EIF4G1	GSTM5
FBP1		GAMT	COPS7B	APBA3
FBXL20		GAP43	PHF5A	CUTL1
FBXO11		GAR1	MED4	3300001P08RIK
FBXO2		GAS6	TNC	NARG1
FCHSD2		GCAT	PSMG3	RAB28
FERMT2		GCSH	PRIM1	2810405J04RIK
FGD6		GDF15	D8ERTD738E	WDR57
FIRRE		GEMIN5	CPSF1	SDF2L1
FKBP14		GET4	NUP188	IGFBP3
FLCN		GFOD1	HOMER2	PSPC1
FLNC		GGCT	DNMT1	DOPEY1
FLRT2		GLIPR2	JMJD6	TERF1
FN1		GLRX3	KCNG1	SEC61A2
FNBP1L		GLRX5	TMSB10	HNRPF
FOXD2OS		GM10044	MAP3K3	CDKN2AIPNL
FOXJ1		GM10197	PRR5	PLA2G12A
FOXK1		GM10269	TRIM45	RSF1
FOXN3		GM10288	LDLR	MON1A
FOXP1		GM10645	HRAS	1200015A19RIK
FOXP2		GM11221	PRELID2	LIN7C
FRG2F1		GM11478	ASB4	LONRF1
FRMPD1		GM11549	ALDH1L1	RABL5
FRYL		GM11560	MXRA7	4930455C21RIK
FRZB		GM11574	GPATCH3	KCNJ11
FUCA2		GM11578	EXO1	TPR
FUT9		GM11585	KIRREL	BRD3
FZD3		GM11675	ZSWIM3	ATPBD4
FZD6		GM11889	TTF2	TNPO2
GAB1		GM11914	RNASEK	CENTG1
GALC		GM12020	PRKAA1	PTDSS2
GALK2		GM12174	IPMK	AK171960
GALM		GM12346	NCS1	SLC25A23
GALNT10		GM12428	SLC35E4	HINT1
GALT		GM12501	NUP160	FLII
GAREM1		GM12529	IQGAP1	HTF9C
GATM		GM12693	TUBB6	AP2A2
GCC2		GM12749	LRRC7	CSNK2A1
GDPD2		GM12799	EIF3L	TRAM1L1
GFPT1		GM12999	HSPH1	HBA-X
GHR		GM13328	LMNA	RPL14
GJC2		GM13384	RND1	RAB6
GJC3		GM13461	MTMR11	HRSP12
GJD2		GM13503	HLX	RELL2
GLG1		GM13619	STK32C	LOC622404
GLMP		GM14248	NWD1	TMEM147
GLP2R		GM14328	ORC5	YIPF3
GLUL		GM14513	S100A16	4631424J17RIK
GM10125		GM14780	PLXND1	2310004N24RIK
GM10401		GM15163	TYW5	FKBP2
GM10561		GM15446	KCNJ12	SYT4
GM11273		GM15773	STARD4	HIST2H2BE
GM11537		GM15964	USP36	SHMT2
GM11598		GM16163	USP12	B230339M05RIK
GM12108		GM16373	PPARGC1B	NDUFA5
GM12301		GM16399	PLAUR	NCLN
GM12743		GM16465	MPP7	SDHA
GM13082		GM16550	ADORA2A	SAV1
GM13156		GM16754	MAGI3	RPP38
GM13554		GM16755		RCBTB2
GM13748		GM17122		0910001A06RIK
GM13961		GM17134		VEGFB
GM14057		GM17230		WBSCR16
GM15050		GM17259		DRG2
GM15148		GM17300		BC134356
GM15268		GM17334		MLLT4
GM15401		GM17690		ARL6
GM15594		GM17807		DUSP8
GM15644		GM18492		5730455O13RIK
GM15670		GM18913		PLXNA3
GM15824		GM18916		FZR1
GM15834		GM1943		GMPR2
GM16066		GM1947		D15WSU75E
GM16072		GM20425		ACTR3
GM16464		GM2059		4930500O05RIK
GM16499		GM20667		GPHN
GM16536		GM21987		ATRX
GM17396		GM21988		COX5A
GM18310		GM22392		2010003J03RIK
GM20033		GM22579		AIFM1
GM20417		GM22748		WNK2
GM20515		GM22767		AK018753
GM20687		GM25745		GAL3ST3
GM20689		GM26205		1300018I17RIK
GM20716		GM26582		TXNL4
GM21846		GM26586		AK208597
GM2238		GM26631		ZBED3
GM23134		GM26681		SMARCC2
GM24631		GM26741		ZFP61
GM24916		GM26840		USF2
GM25008		GM26852		JMJD3
GM25541		GM26992		RNF41
GM25630		GM27219		THOC5
GM26130		GM27427		MSN
GM26603		GM27920		SERINC3
GM26649		GM28528		EPDR1
GM26719		GM29019		ZFP106
GM26735		GM29508		BC023882
GM26742		GM2986		DDOST
GM26752		GM32856		ZFP251
GM26772		GM3555		KCNIP3
GM26803		GM37165		ZFP566
GM26808		GM37305		MECP2
GM26890		GM37422		2010012C16RIK
GM26930		GM37459		NFATC4
GM27209		GM37583		6820424L24RIK
GM27477		GM3788		SNRP70
GM27694		GM38287		STAG2
GM27868		GM39090		D430041D05RIK
GM28035		GM40123		7-SEP
GM28177		GM4202		LYPLA1
GM28221		GM4204		HNRPUL2
GM29214		GM42047		YARS2
GM29514		GM42890		FBXO22
GM3081		GM43486		AK204212
GM32849		GM43518		ASB8
GM3375		GM43528		AK009788
GM36933		GM43599		CHMP5
GM36935		GM44354		9130404D14RIK
GM36944		GM44484		CACNB3
GM36952		GM44486		4930455F23RIK
GM36963		GM44492		PRKAR2A
GM36969		GM44632		RBBP9
GM37011		GM44669		ZFP532
[truncated: 4,199 more rows]

## Sheet: GO UP 4E
GO analysis of genes that are both upregulated and TBL1XR1 targets
[truncated: 39 more rows]

[truncated: 1 more sheets: GO  DOWN 4E]
