# Supplementary material for: TBL1XR1 Ensures Balanced Neural Development Through NCOR Complex-Mediated Regulation of the MAPK Pathway
Source: Front Cell Dev Biol. 2021 Feb 23;9:641410. doi: 10.3389/fcell.2021.641410 (PMC7940385; doi:10.3389/fcell.2021.641410)
Supplement: Supplementary Table 3 — List of Wnt signaling related genes (curated using KEGG) as in heatmap in Supplementary Figure S4C. [file Table_3.XLSX]

## Sheet: Foglio1
Wnt signaling genes (curated list based on KEGG) as in heatmap in Figure S4C
Prkaca
Fzd10
Ruvbl1
Fzd5
Cacybp
Camk2b
Ccnd1
Axin2
Peg12
Trp53
Sfrp4
Wnt7a
Fzd1
Prkcb
Siah1b
Axin1
Ccnd3
Jun
Frat2
Fzd4
Fzd2
Csnk1e
Nfatc2
Nkd2
Ppp3r1
Nkd1
Cul1
Tcf7
Plcb3
Wnt7b
Csnk2a1
Dvl1
Prickle4
Ppard
Frat1
Lgr5
Btrc
Mapk8
Cxxc4
Csnk2b
Smad3
Porcn
Wnt9a
Plcb2
Nfatc4
Lgr6
Fzd8
Cby1
Csnk2a2
Ppp3cc
Invs
Vangl1
Senp2
Lgr4
Ep300
Wnt5b
Wnt16
Plcb4
Rbx1
Ctbp1
Camk2a
Nfatc3
Dvl2
Rhoa
Tcf7l2
Wnt2b
Gm5415
Wnt8a
Wnt9b
Chd8
Lrp5
Fzd7
Myc
Ctnnd2
Cer1
Sfrp2
Ppp3cb
Wnt5a
Rnf43
Rac1
Rock2
Gsk3b
Rac3
Ccnd2
Lef1
Rspo1
Ctbp2
Sost
Smad4
Csnk1a1
Prkcg
Wnt8b
Psen1
Ctnnb1
Ctnnbip1
Wnt4
Ryk
Ppp3ca
Nlk
Mapk9
Rspo4
Mapk10
Serpinf1
Apc
Siah1a
Znrf3
Map3k7
Crebbp
Daam1
Tbl1x
Fbxw11
Prkacb
Apc2
Ppp3r2
Fosl1
Prickle2
Nfatc1
Camk2g
Ror2
Lrp6
Dvl3
Ror1
Fzd3
Wnt3
Tbl1xr1
Prickle3
Bambi
Vangl2
Fzd9
Plcb1
Gpc4
Fzd6
Tcf7l1
Daam2
Prkca
Wif1
Camk2d
Sfrp1
