# Supplementary material for: TBL1XR1 Ensures Balanced Neural Development Through NCOR Complex-Mediated Regulation of the MAPK Pathway
Source: Front Cell Dev Biol. 2021 Feb 23;9:641410. doi: 10.3389/fcell.2021.641410 (PMC7940385; doi:10.3389/fcell.2021.641410)
Supplement: Supplementary Table 4 — Sheet 1: List of MAPK signaling related genes (curated using different databases) used in Venn diagram in Supplementary Figure S4H. Sheet 2: List of MAPK signaling related genes downregulated in Tbl1xr1 NSCs NSCs as in scheme of the Figure 4F. Sheet 3: Lists as in Venn diagram in Supplementary Figure S4H. [file Table_4.XLSX]

## Sheet: Mapk related genes
Mapk signaling related genes (curated list based on: Biocarta, KEGG, PID, GO, ST)
gene	BIOCARTA_ERK_PATHWAY	BIOCARTA_MAPK_PATHWAY	BIOCARTA_P38MAPK_PATHWAY	KEGG_MAPK_SIGNALING_PATHWAY	KEGG_NEUROTROPHIN_SIGNALING_PATHWAY	PID_MAPK_TRK_PATHWAY	PID_P38_MKK3_6PATHWAY	GO_POSITIVE_REGULATION_OF_MAPK_CASCADE	ST_ERK1_ERK2_MAPK_PATHWAY	ST_JNK_MAPK_PATHWAY	ST_P38_MAPK_PATHWAY
EGFR	1			1				1
ELK1	1	1	1	1		1					1
GNAS	1
GNB1	1
GNGT1	1
GRB2	1	1	1	1	1				1
HRAS	1	1	1	1	1	1		1
IGF1R	1
ITGB1	1							1
MAP2K1	1	1		1	1	1		1	1
MAP2K2	1	1		1	1			1	1
MAPK1	1	1		1	1	1		1	1		1
MAPK3	1	1		1	1	1		1	1
MKNK1	1	1	1	1					1		1
MKNK2	1	1		1					1		1
MYC	1	1	1	1
NGF	1			1	1			1
NGFR	1				1			1
PDGFRA	1			1				1
PPP2CA	1
PTPRR	1			1
RAF1	1	1		1	1	1		1
RPS6KA1	1	1		1	1	1			1
RPS6KA5	1	1	1	1	1	1
SHC1	1	1	1		1			1	1	1
SOS1	1			1	1				1
SRC	1							1
STAT3	1
ARAF		1							1
ATF2		1	1	1						1
BRAF		1		1	1	1		1	1
CEBPA		1
CHUK		1		1
CREB1		1	1			1			1		1
DAXX		1	1	1				1
FOS		1		1		1
IKBKB		1		1	1
JUN		1		1	1			1		1
MAP2K3		1		1		1	1	1			1
MAP2K4		1	1	1						1	1
MAP2K5		1		1	1	1		1		1
MAP2K6		1	1	1		1	1	1			1
MAP2K7		1		1	1			1		1
MAP3K1		1	1	1	1		1	1		1
MAP3K10		1					1	1		1	1
MAP3K11		1		1				1		1
MAP3K12		1		1				1		1
MAP3K13		1		1				1		1
MAP3K14		1		1				1
MAP3K2		1		1		1		1		1
MAP3K3		1		1	1		1	1		1
MAP3K4		1		1			1	1		1	1
MAP3K5		1	1	1	1		1	1		1	1
MAP3K6		1		1			1	1
MAP3K7		1	1	1			1	1		1	1
MAP3K8		1		1				1	1
MAP3K9		1	1					1		1
MAP4K1		1		1				1
MAP4K2		1		1				1
MAP4K3		1		1				1
MAP4K4		1		1
MAP4K5		1						1
MAPK10		1		1	1			1		1
MAPK11		1		1	1		1	1			1
MAPK12		1		1	1						1
MAPK13		1		1	1						1
MAPK14		1	1	1	1	1	1	1			1
MAPK4		1
MAPK6		1
MAPK7		1		1	1	1				1
MAPK8		1		1	1					1
MAPK9		1		1	1					1
MAPKAPK2		1	1	1	1	1		1			1
MAPKAPK3		1		1				1
MAPKAPK5		1	1	1				1			1
MAX		1	1	1
MEF2A		1	1
MEF2BNB-MEF2B		1	1
MEF2C		1	1	1		1
MEF2D		1	1
NFKB1		1		1	1				1		1
NFKBIA		1			1
PAK1		1		1				1
PAK2		1		1
RAC1		1	1	1	1		1
RAPGEF2		1	1	1				1
RELA		1		1	1
RIPK1		1	1					1
RPS6KA2		1		1	1				1
RPS6KA3		1		1	1				1
RPS6KA4		1		1	1
RPS6KB1		1
RPS6KB2		1
SP1		1
STAT1		1	1
TGFB1		1	1	1				1
TGFB2		1	1	1				1
TGFB3		1	1	1				1
TGFBR1		1	1	1				1
TRADD		1	1
TRAF2		1	1	1			1	1
CDC42			1	1	1			1		1	1
DDIT3			1	1
HMGN1			1
HSPB1			1	1							1
HSPB2			1
PLA2G4A			1	1
AKT1				1	1					1	1
AKT2				1	1
AKT3				1	1
ARRB1				1				1
ARRB2				1				1
ATF4				1	1
BDNF				1	1
CACNA1A				1
CACNA1B				1
CACNA1C				1
CACNA1D				1
CACNA1E				1
CACNA1F				1
CACNA1G				1
CACNA1H				1
CACNA1I				1
CACNA1S				1
CACNA2D1				1
CACNA2D2				1
CACNA2D3				1
CACNA2D4				1
CACNB1				1
CACNB2				1
CACNB3				1
CACNB4				1
CACNG1				1
CACNG2				1
CACNG3				1
CACNG4				1
CACNG5				1
CACNG6				1
CACNG7				1
CACNG8				1
CASP3				1
CD14				1
CDC25B				1
CHP				1
CHP2				1
CRK				1	1			1
CRKL				1	1			1
DUSP1				1							1
DUSP10				1						1	1
DUSP14				1
DUSP16				1
DUSP2				1
DUSP3				1
DUSP4				1					1	1
DUSP5				1				1
DUSP6				1				1	1
DUSP7				1				1
DUSP8				1						1
DUSP9				1				1	1
ECSIT				1
EGF				1				1
ELK4				1
FAS				1				1
FASLG				1	1
FGF1				1				1
FGF10				1				1
FGF11				1
FGF12				1
FGF13				1
FGF14				1
FGF16				1
FGF17				1
FGF18				1				1
FGF19				1				1
FGF2				1				1
FGF20				1				1
FGF21				1				1
FGF22				1
FGF23				1				1
FGF3				1
FGF4				1				1
FGF5				1
FGF6				1
FGF7				1
FGF8				1				1
FGF9				1				1
FGFR1				1				1
FGFR2				1				1
FGFR3				1				1
FGFR4				1				1
FLNA				1
FLNB				1
FLNC				1
GADD45A				1			1	1		1	1
GADD45B				1			1	1
GADD45G				1			1	1
GNA12				1
GNG12				1
HSPA1A				1
HSPA1B				1
HSPA1L				1
HSPA2				1
HSPA6				1
HSPA8				1
IKBKG				1				1
IL1A				1				1
IL1B				1				1
IL1R1				1						1	1
IL1R2				1
JMJD7-PLA2G4B				1
JUND				1
KRAS				1	1	1		1
LAMTOR3				1
MAPK8IP1				1
MAPK8IP2				1				1
MAPK8IP3				1				1
MAPT				1
MECOM				1
MOS				1				1	1
MRAS				1
NF1				1
NFATC2				1
NFATC4				1
NFKB2				1
NLK				1
NR4A1				1
NRAS				1	1	1
NTF3				1	1	1		1
NTF4				1	1
NTRK1				1	1			1
NTRK2				1	1			1
PDGFA				1				1
PDGFB				1				1
PDGFRB				1				1
PLA2G10				1
PLA2G12A				1
PLA2G12B				1
PLA2G1B				1				1
PLA2G2A				1				1
PLA2G2C				1
PLA2G2D				1
PLA2G2E				1
PLA2G2F				1
PLA2G3				1
PLA2G4B				1
PLA2G4E				1
PLA2G5				1				1
PLA2G6				1
PPM1A				1
PPM1B				1
PPP3CA				1
PPP3CB				1
PPP3CC				1
PPP3R1				1
PPP3R2				1
PPP5C				1
PRKACA				1
PRKACB				1
PRKACG				1
PRKCA				1				1
PRKCB				1
PRKCG				1
PRKX				1
PTPN5				1
PTPN7				1
RAC2				1
RAC3				1
RAP1A				1	1	1		1	1
RAP1B				1	1	1
RASA1				1
RASA2				1
RASGRF1				1
RASGRF2				1
RASGRP1				1				1
RASGRP2				1
RASGRP3				1
RASGRP4				1
RELB				1
RPS6KA6				1	1
RRAS				1
RRAS2				1
SOS2				1	1				1
SRF				1		1					1
STK3				1				1
STK4				1
STMN1				1
TAB1				1			1	1		1	1
TAB2				1			1	1		1	1
TAOK1				1			1	1
TAOK2				1			1	1
TAOK3				1			1	1
TGFBR2				1
TNF				1				1
TNFRSF1A				1
TP53				1	1					1
TRAF6				1	1		1	1		1	1
ZAK				1				1		1
ABL1					1			1
ARHGDIA					1
ARHGDIB					1
BAD					1				1
BAX					1
BCL2					1
CALM1					1
CALM2					1
CALM3					1
CALML3					1
CALML5					1
CALML6					1
CAMK2A					1
CAMK2B					1		1
CAMK2D					1			1
CAMK2G					1
CAMK4					1
CSK					1			1
FOXO3					1
FRS2					1			1
GAB1					1			1		1
GSK3B					1
IRAK1					1			1
IRAK2					1			1
IRAK3					1
IRAK4					1
IRS1					1
IRS2					1
IRS4					1
KIDINS220					1			1
MAGED1					1			1
NFKBIB					1
NFKBIE					1
NGFRAP1					1
NTRK3					1			1
PDPK1					1
PIK3CA					1
PIK3CB					1			1
PIK3CD					1
PIK3CG					1			1
PIK3R1					1
PIK3R2					1
PIK3R3					1
PIK3R5					1			1
PLCG1					1			1
PLCG2					1
PRDM4					1
PRKCD					1	1
PSEN1					1			1
PTPN11					1			1
RAPGEF1					1			1
RHOA					1
RIPK2					1			1
SH2B1					1
SH2B2					1
SH2B3					1
SHC2					1			1
SHC3					1
SHC4					1
SORT1					1
TP73					1			1
YWHAB					1
YWHAE					1
YWHAG					1
YWHAH					1
YWHAQ					1
YWHAZ					1
ZNF274					1
CDK5						1
CDK5R1						1
EGR1						1
EHD4						1
RIT1						1
RIT2						1
RUSC1						1
TRPV1						1
ATM							1
CCM2							1
TXN							1
ABCA7								1
ADAM8								1
ADAM9								1
ADCYAP1								1
ADORA1								1
ADORA2B								1
ADRA1A								1
ADRA1B								1
ADRA2A								1
ADRA2B								1
ADRA2C								1
ADRB2								1
ADRB3								1
ALK								1
ALOX12B								1
ALOX15								1
ANGPT1								1
ANKRD6								1
ARHGAP8								1
ARHGEF5								1
ARL6IP5								1
ATP6AP1								1
AVPI1								1
AXIN1								1
BANK1								1
BIRC7								1
BMP2								1
BMP4								1
BMPER								1
C17orf87								1
C19orf10								1
C1QTNF1								1
C1QTNF2								1
C21orf7								1
C3								1
C5								1
C5AR1								1
CARD9								1
CARTPT								1
CAV2								1
CCL1								1
CCL11								1
CCL13								1
CCL14								1
CCL15								1
CCL16								1
CCL17								1
CCL18								1
CCL19								1
CCL2								1
CCL20								1
CCL21								1
CCL22								1
CCL23								1
CCL24								1
CCL25								1
CCL26								1
CCL3								1
CCL3L1								1
CCL3L3								1
CCL4								1
CCL4L2								1
CCL5								1
CCL7								1
CCL8								1
CCR1								1
CCR7								1
CD24								1
CD27								1
CD36								1
CD40								1
CD40LG								1
CD44								1
CD74								1
CD81								1
CDH2								1
CDK1								1
CDK10								1
CDON								1
CHI3L1								1
CHRNA7								1
CIB1								1
CRHR2								1
CSF1R								1
CSPG4								1
CTGF								1
CTNNB1								1
CX3CL1								1
CXCR4								1
CXCR7								1
CYSLTR2								1
DAB2IP								1
DBNL								1
DIRAS1								1
DIRAS2								1
DNAJC27								1
DRD2								1
DRD4								1
DSTYK								1
DUSP15								1
DUSP19								1
DUSP22								1
DVL2								1
DVL3								1
EDA2R								1
EDAR								1
EDN1								1
EDN3								1
EDNRA								1
EFNA1								1
EIF2AK2								1
ELANE								1
EPGN								1
EPHA4								1
EPHA8								1
EPO								1
EPOR								1
ERBB2								1
ERBB4								1
ERCC6								1
ERN1								1
ERP29								1
ESR1								1
ESR2								1
EZH2								1
F2R								1
F2RL1								1
FAM58A								1
FAM59A								1
FBXW7								1
FCER1A								1
FGA								1
FGB								1
FGD2								1
FGG								1
FLT1								1
FLT3								1
FLT4								1
FPR1								1
FSHR								1
FZD10								1
FZD4								1
FZD5								1
FZD7								1
FZD8								1
GAS6								1
GCG								1
GCNT2								1
GDF6								1
GH1								1
GHR								1
GHRL								1
GLIPR2								1
GNAI2								1
GNG3								1
GPER								1
GPR183								1
GPR37								1
GPR37L1								1
GPR55								1
GPR77								1
GRM1								1
GRM4								1
HAVCR2								1
HGF								1
HIPK2								1
HMGB1								1
HMGCR								1
HTR2A								1
HTR2B								1
HTR2C								1
ICAM1								1
IGF1								1
IGF2								1
IGFBP3								1
IGFBP4								1
IL11								1
IL26								1
IL6								1
IL6R								1
ILK								1
INS								1
INSR								1
IQGAP3								1
ITGA1								1
JAK2								1
JUB								1
KDR								1
KIAA1804								1
KISS1								1
KISS1R								1
KIT								1
KITLG								1
KL								1
KLB								1
KSR1								1
LAMTOR1								1
LAMTOR2								1
LEP								1
LGALS9								1
LIF								1
LPAR1								1
LPAR3								1
LRRK2								1
LTBR								1
MADD								1
MAP3K15								1
MDFI								1
MDFIC								1
MID1								1
MIF								1
MINK1								1
MST1R								1
MT3								1
MUC20								1
MUL1								1
NDRG4								1
NEK10								1
NENF								1
NOD1								1
NOD2								1
NODAL								1
NOX1								1
NOX4								1
NPNT								1
NPTN								1
NRK								1
NRP1								1
O3FAR1								1
ODZ1								1
OPRK1								1
OPRM1								1
OSM								1
P2RX7								1
P2RY1								1
PAK3								1
PDCD10								1
PDE5A								1
PDE6G								1
PDE6H								1
PDGFC								1
PDGFD								1
PEA15								1
PELI2								1
PHB								1
PHB2								1
PIK3R6								1
PKN1								1
PLCB1								1
PLCE1								1
PRKAA1								1
PRKCDBP								1
PRKCE								1
PRKCZ								1
PRKD2								1
PRMT1								1
PROK1								1
PROK2								1
PSAP								1
PTEN								1
PTK2B								1
PTPLAD1								1
PTPN1								1
PTPN22								1
PYCARD								1
PYDC1								1
RAP1BL								1
RASSF2								1
RDBP								1
RELT								1
RPS27A								1
RPS3								1
RYK								1
S100A12								1
S100A7								1
S1PR2								1
SAA1								1
SASH1								1
SDCBP								1
SEMA4C								1
SEMA7A								1
SERPINF2								1
SLAMF1								1
SOD1								1
SORBS3								1
SOX2								1
SPAG9								1
SPRY2								1
SSTR4								1
ST5								1
STK25								1
SYK								1
SYT14L								1
TAB3								1
TBX1								1
TDGF1								1
TEK								1
TGFA								1
THBS1								1
THPO								1
TIAM1								1
TIMP2								1
TIRAP								1
TLR3								1
TLR4								1
TLR6								1
TLR9								1
TNFAIP8L3								1
TNFRSF11A								1
TNFRSF11B								1
TNFRSF14								1
TNFRSF19								1
TNFRSF1B								1
TNFRSF25								1
TNFRSF4								1
TNFRSF6B								1
TNFSF11								1
TNIK								1
TPD52L1								1
TRAF4								1
TRAF7								1
TREM2								1
TRIM5								1
TRPV4								1
UBA52								1
UBB								1
UBC								1
UNC5CL								1
VANGL2								1
VEGFA								1
VEGFB								1
WNT16								1
WNT5A								1
WNT7A								1
WWC1								1
XCL1								1
XCL2								1
XDH								1
ZC3H12A								1
ZEB2								1
ZNF622								1
ATF1									1		1
CREB3									1		1
CREB5									1		1
EEF2K									1		1
EIF4E									1		1
KAT5									1
KLF6									1
TRAF3									1
DLD										1
GCK										1
MYEF2										1	1
NFATC3										1
NR2C2										1	1
PAPPA										1

## Sheet: MAPK genes for heatmap
MAPK signaling related genes (see shceme in Figure 4F), DEGS in Tbl1xr1 K NSCs, as in heatmap in Figure S4C
Araf
Braf
Ccnd1
Ccnd3
E2f1
E2f2
E2f7
Egfr
Erbb4
Fgfr1
Fgfr3
Gng12
Grb2
Hras
Jun
Kras
Map2k1
Map2k2
Map2k3
Map2k4
Map2k7
Map2k7
Map3k1
Map3k2
Map3k3
Map3k7
Map4k3
Mapk1
Mapk11
Mapk12
Mapk3
Mapk4
Mapk8
Mecom
Mef2c
Mlkl
Nras
Ntrk3
Src
Tab3

## Sheet: Venn S4H
List as in Venn diagram in Figure S4H
MAPK only	MAPK & NCOR1 targets	MAPK & SMRT targets	MAPK & NCOR1 target & SMRT targets	NCOR1 target & SMRT targets	NCOR1 targets only	SMRT targets only
EGFR	MAP2K2	RPS6KA5	GNB1	1110002L01RIK	0610009B22RIK	0610037L13RIK
ELK1	ATF2	MAP2K6	GRB2	1110006O24RIK	1110002J07RIK	0610040B10RIK
GNAS	CREB1	CACNB3	HRAS	1110008F13RIK	1600002H07RIK	1500015O10RIK
GNGT1	MAP2K7	DUSP16	IGF1R	1110008P14RIK	1700003G18RIK	1700007G11RIK
MAPK1	MAP3K14	PLA2G6	ITGB1	1110020A21RIK	1700017B05RIK	1700016H13RIK
MAPK3	MAP3K4	CALM2	MAP2K1	1110032A03RIK	1700023H06RIK	1700021F05RIK
MKNK1	MAP3K7	YWHAQ	MKNK2	1110032F04RIK	1700028E10RIK	1700028I16RIK
NGF	RPS6KA2	RIT2	MYC	1110038F14RIK	1700037H04RIK	1700034B16RIK
NGFR	AKT2	CD81	PPP2CA	1190002N15RIK	1700096K18RIK	1700108J01RIK
PDGFRA	AKT3	MAP3K15	RAF1	1500002F19RIK	1700113A16RIK	1810034E14RIK
PTPRR	DUSP5	PLCB1	RPS6KA1	1500009C09RIK	1700123O20RIK	2310030G06RIK
SHC1	GADD45A	KLF6	SOS1	1600010M07RIK	2210016L21RIK	2310047D07RIK
SRC	GADD45B		STAT3	1600014C10RIK	2410006H16RIK	4732490B19RIK
ARAF	MAPK8IP3		BRAF	1600017P15RIK	2610035F20RIK	4930470B04RIK
CEBPA	NFATC4		DAXX	1700001G11RIK	2610037D02RIK	4931422A03RIK
CHUK	PRKCG		FOS	1700006E09RIK	2810013P06RIK	9130214F15RIK
IKBKB	BCL2		JUN	1700012D14RIK	3110031N09RIK	9130227L01RIK
MAP2K3	CALM3		MAP2K4	1700019D03RIK	4930556N13RIK	A230009B12RIK
MAP3K1	IRS2		MAP2K5	1700019G24RIK	4933417C20RIK	A230028O05RIK
MAP3K10	RAPGEF1		MAP3K13	1700020I14RIK	4933421O10RIK	A330032B11RIK
MAP3K11	F2RL1		MAP3K2	1700030J22RIK	5430405H02RIK	AARSD1
MAP3K12	HMGB1		MAP3K3	1700045H11RIK	9030624J02RIK	ABCA14
MAP3K5	PHB		MAP3K6	1700047K16RIK	9130024F11RIK	ABCB6
MAP3K9	PRKAA1		MAP3K8	1700052K11RIK	9330020H09RIK	ABCC12
MAP4K1	PRMT1		MAP4K4	1700056E22RIK	9330162012RIK	ABCF2
MAP4K2	SEMA7A		MAP4K5	1700060O08RIK	9930021J03RIK	AC122533.2
MAP4K3	STK25		MAPK14	1700064H15RIK	A130006I12RIK	AC124179.1
MAPK10	EEF2K		MAPK6	1700066M21RIK	A230001M10RIK	AC124397.2
MAPK11			MAPK8	1700082M22RIK	AA543186	AC125350.2
MAPK12			MAPKAPK2	1700088E04RIK	AAAS	AC129329.1
MAPK13			MAX	1700095A13RIK	AAGAB	AC132414.1
MAPK4			MEF2A	1700125G02RIK	AAR2	AC134334.2
MAPK7			NFKB1	1810013L24RIK	ABCC1	AC153529.1
MAPK9			NFKBIA	1810021B22RIK	ABHD3	AC153566.1
MAPKAPK3			PAK2	1810026B05RIK	ABI1	AC153840.1
MAPKAPK5			RAC1	1810032O08RIK	AC061963.2	AC154222.2
MEF2BNB-MEF2B			RELA	1810049J17RIK	AC069074.3	AC154248.1
MEF2C			RPS6KA3	1810062O18RIK	AC117245.2	AC154264.2
MEF2D			RPS6KA4	2010109A12RIK	AC121804.3	AC155808.1
PAK1			SP1	2010320M18RIK	AC123058.1	AC157652.2
RAPGEF2			TGFBR1	2210016F16RIK	AC127583.1	AC158630.2
RIPK1			TRAF2	2210408F21RIK	AC153940.2	AC159301.1
RPS6KB1			CDC42	2310015A10RIK	AC154502.1	AC159466.1
RPS6KB2			HMGN1	2310022A10RIK	AC154636.1	AC159641.1
STAT1			AKT1	2310033P09RIK	AC155300.3	AC160123.2
TGFB1			ATF4	2310039H08RIK	AC160635.1	AC161252.3
TGFB2			CRK	2310043P16RIK	AC160958.1	AC164092.5
TGFB3			DUSP1	2310057M21RIK	AC163350.2	AC165157.4
TRADD			DUSP4	2310061I04RIK	ACAT1	AC166830.1
DDIT3			ECSIT	2310068J16RIK	ACO2	AC168881.1
HSPB1			ELK4	2500004C02RIK	ACP6	AC173210.1
HSPB2			FGF18	2510039O18RIK	ACTL10	ACBD3
PLA2G4A			FGF4	2510046G10RIK	ADAM17	ACTRT2
ARRB1			GNG12	2610206C17RIK	ADAM1A	ADD1
ARRB2			HSPA8	2610301B20RIK	ADCK2	ADGRB1
BDNF			JUND	2610306M01RIK	ADNP2	ADSS
CACNA1A			KRAS	2700016F22RIK	AEN	AGFG2
CACNA1B			LAMTOR3	2700046G09RIK	AGFG1	AGTRAP
CACNA1C			MRAS	2810025M15RIK	2003-08-01	AJUBA
CACNA1D			NF1	2810405F17RIK	AGPAT1	AK2
CACNA1E			NFKB2	2810408I11RIK	AHCYL1	AKAP6
CACNA1F			NR4A1	2810428I15RIK	AKNA	AKAP8
CACNA1G			NRAS	2810474O19RIK	ALPL	AL845457.1
CACNA1H			PLA2G12A	2900052L18RIK	AMH	ALG6
CACNA1I			PPM1A	2900060B14RIK	AMOTL2	ALKBH2
CACNA1S			PPP3CA	2900093K20RIK	ANAPC4	ANAPC1
CACNA2D1			PPP3CC	3010003L21RIK	ANKRD1	ANKRD12
CACNA2D2			PPP3R1	3110002H16RIK	ANP32B	ANO6
CACNA2D3			PRKACA	3110070M22RIK	AP2M1	ANP32E
CACNA2D4			PRKACB	3110083C13RIK	APPL2	ANXA7
CACNB1			RAP1A	4632428C04RIK	APTX	AOX2
CACNB2			RAP1B	4732416N19RIK	AQP11	APLP2
CACNB4			RASA1	4732440D04RIK	ARFGAP1	APP
CACNG1			RASA2	4831440E17RIK	ARHGAP12	ARCN1
CACNG2			RELB	4833404L02RIK	ARID3B	ARFGAP2
CACNG3			RRAS2	4833418N02RIK	ARPC2	ARHGAP29
CACNG4			SOS2	4833439L19RIK	ASB1	ARHGEF25
CACNG5			SRF	4930412F12RIK	ATAD2	ARPP19
CACNG6			TAB1	4930413G21RIK	ATAT1	ARTN
CACNG7			TAB2	4930417H01RIK	ATG12	ASB18
CACNG8			TAOK1	4930426I24RIK	ATL3	ASF1B
CASP3			TAOK2	4930432B10RIK	ATP5G2	ASL
CD14			TRAF6	4930432K21RIK	ATP5J	ATAD1
CDC25B			ARHGDIA	4930445N08RIK	ATP9A	ATCAYOS
CHP			BAD	4930449I04RIK	ATRAID	ATPIF1
CHP2			BAX	4930453N24RIK	ATXN2	ATXN7
CRKL			CALM1	4930455D15RIK	AXIN2	B130024G19RIK
DUSP10			CAMK2D	4930465K10RIK	B2M	B230206H07RIK
DUSP14			FOXO3	4930481B07RIK	B3GAT3	BACH2
DUSP2			GAB1	4930509E16RIK	B4GALT7	BCAS3
DUSP3			GSK3B	4930513N20RIK	BBS9	BLOC1S2-PS
DUSP6			IRAK4	4930519P11RIK	BC003965	BTNL4
DUSP7			IRS1	4930539J05RIK	BC049762	C920006O11RIK
DUSP8			PIK3CA	4930577N17RIK	BCAN	CAPN11
DUSP9			PIK3CB	4930579G24RIK	BIRC6	CAPRIN2
EGF			PIK3R1	4930593C16RIK	BLVRA	CAPZB
FAS			PIK3R3	4930594M22RIK	BTF3L4	CAVIN4
FASLG			PLCG1	4930599N23RIK	CALCOCO1	CC2D1A
FGF1			PRDM4	4931406C07RIK	CALM5	CCDC112
FGF10			PRKCD	4931406P16RIK	CAMKMT	CCDC30
FGF11			PSEN1	4931408C20RIK	CAML	CCDC85B
FGF12			PTPN11	4931428F04RIK	CANT1	CCDC92B
FGF13			RHOA	4931440P22RIK	CARD19	CCNB1
FGF14			YWHAB	4933404O12RIK	CASK	CCNH
FGF16			YWHAE	4933406P04RIK	CASP8AP2	CCSAP
FGF17			YWHAG	4933412A08RIK	CBX8	CDC23
FGF19			YWHAZ	4933424G06RIK	CCAR1	CDC25A
FGF2			CDK5	4933429H19RIK	CCDC107	CDH24
FGF20			EGR1	4933431K14RIK	CCDC184	CDK9
FGF21			RUSC1	4933434E20RIK	CCDC59	CDR2
FGF22			CCM2	4933440N22RIK	CCDC71	CDV3
FGF23			ANKRD6	5031425E22RIK	CCDC88C	CEP128
FGF3			ARHGEF5	5033403F01RIK	CCSER1	CEP57
FGF5			AXIN1	5330439K02RIK	CD109	CERS3
FGF6			BMP2	5830454E08RIK	CD300LG	CFL1
FGF7			CCL25	6030442K20RIK	CDC123	CHAC2
FGF8			CCR1	6030458C11RIK	CDK15	CHRD
FGF9			CD44	6430548M08RIK	CDK7	CLDN34D
FGFR1			CDK10	6720427I07RIK	CDKN2AIP	CLINT1
FGFR2			CDON	9130011E15RIK	CENPB	CLU
FGFR3			DBNL	9130023H24RIK	CENPV	CMTM3
FGFR4			DNAJC27	9130230N09RIK	CEP135	CNBD2
FLNA			DSTYK	9230104M06RIK	CEP164	COMMD6
FLNB			EPO	9230112D13RIK	CEP55	COPG2
FLNC			ERCC6	9230116N13RIK	CHCHD5	COQ10A
GADD45G			ERN1	9330151L19RIK	CLCN6	CREB3L1
GNA12			ERP29	9330154J02RIK	CLDN15	CREBZF
HSPA1A			EZH2	9430015G10RIK	CLEC16A	CRLF3
HSPA1B			F2R	9430038I01RIK	CLIC5	CSNK1G3
HSPA1L			FBXW7	9430065F17RIK	CLK1	CT485606.2
HSPA2			FZD5	9430091E24RIK	CLUAP1	CT954220.1
HSPA6			GHR	9530068E07RIK	CNOT10	CTIF
IKBKG			GNAI2	9930104L06RIK	CNR1	D030056L22RIK
IL1A			HIPK2	A230083G16RIK	COA7	DAPL1
IL1B			HMGCR	A230083N12RIK	COLCA2	DAZAP2
IL1R1			INSR	A230103J11RIK	COMMD2	DCK
IL1R2			JAK2	A330041J22RIK	COMMD7	DDX20
JMJD7-PLA2G4B			LAMTOR1	A330094K24RIK	COMMD9	DENND2A
MAPK8IP1			MINK1	A630072L19RIK	COPS6	DERA
MAPK8IP2			NPTN	A730061H03RIK	COQ10B	DGAT2
MAPT			PAK3	A730081D07RIK	COQ2	DGKI
MECOM			PDE5A	A830031A19RIK	CORO7	DIAPH3
MOS			PDGFC	A930002H24RIK	COX14	DIP2B
NFATC2			PELI2	A930005H10RIK	COX5A	DIS3L
NLK			PHB2	A930012O16RIK	COX5B	DLC1
NTF3			PRKCE	A930029G22RIK	COX6C	DLGAP3
NTF4			PROK2	A930033H14RIK	COX7C	DLX6
NTRK1			PSAP	A930035D04RIK	CPQ	DNAH2OS
NTRK2			PTEN	AA386476	CPSF1	DNAJB14
PDGFA			PTPN1	AAED1	CPT1A	DNAJC9
PDGFB			SOD1	AARS	CRBN	DNASE2B
PDGFRB			SOX2	AARS2	CREBRF	DPH6
PLA2G10			SPAG9	AASDH	CROCC2	E130102H24RIK
PLA2G12B			TAB3	AASDHPPT	CSF2RA	ECT2L
PLA2G1B			TGFA	AATF	CT009757.7	EEA1
PLA2G2A			TRPV4	ABCA1	CT025689.6	EGR4
PLA2G2C			UBA52	ABCB10	CTDSP2	ELMOD2
PLA2G2D			UBC	ABCC4	CTU1	ENTPD6
PLA2G2E			WWC1	ABHD12	CUL4B	EPHA2
PLA2G2F			KAT5	ABHD13	CYB5D1	ERCC1
PLA2G3			NFATC3	ABHD5	CYP1B1	ERICH1
PLA2G4B			NR2C2	ABHD6	D16ERTD472E	ETFA
PLA2G4E				ABI2	DAGLA	EVI5L
PLA2G5				ABL2	DCAF12	F830112A20RIK
PPM1B				ABRAXAS2	DCBLD1	FAM118B
PPP3CB				ABTB1	DDHD1	FAM126B
PPP3R2				ABTB2	DDOST	FAM199X
PPP5C				AC022682.1	DDX28	FAM19A4
PRKACG				AC069562.2	DDX47	FAM208B
PRKCA				AC090659.2	DDX56	FAM49A
PRKCB				AC101984.1	DENND1A	FAM69A
PRKX				AC102554.1	DENND5A	FBXL4
PTPN5				AC104834.1	DERL2	FBXO10
PTPN7				AC112146.1	DFFA	FBXO25
RAC2				AC122901.1	DGUOK	FBXO4
RAC3				AC123834.2	DHX38	FBXO6
RASGRF1				AC124395.1	DHX9	FGD6
RASGRF2				AC132344.1	DIP2A	FH1
RASGRP1				AC133650.3	DNAAF2	FJX1
RASGRP2				AC134869.4	DNAJB2	FKTN
RASGRP3				AC137584.1	DNAJB4	FOXB2
RASGRP4				AC138739.1	DNAJC16	FOXJ1
RPS6KA6				AC139568.1	DNTTIP2	FOXN3
RRAS				AC140293.1	DOCK4	FOXRED1
STK3				AC142499.1	DPP9	FRRS1
STK4				AC148324.1	DPY19L4	G730013B05RIK
STMN1				AC150314.4	DRAM2	GBE1
TAOK3				AC152061.1	DRG2	GDF7
TGFBR2				AC152827.2	DSCR3	GGA3
TNF				AC153911.1	DSN1	GLS
TNFRSF1A				AC153912.3	DSP	GM10300
TP53				AC153943.3	DTNBP1	GM11168
ZAK				AC154141.1	DTWD1	GM11366
ABL1				AC154171.1	E130208F15RIK	GM11468
ARHGDIB				AC158990.2	EBF4	GM11490
CALML3				AC159307.1	EEF1E1	GM11659
CALML5				AC159649.3	EFCAB6	GM11707
CALML6				AC160960.1	EFR3A	GM11761
CAMK2A				AC163623.2	EIF2B1	GM11773
CAMK2B				AC164550.2	EIF4A2	GM11788
CAMK2G				AC165080.2	EIF4A3	GM12034
CAMK4				AC165164.2	EIF5B	GM12065
CSK				AC166061.1	ELDR	GM12213
FRS2				AC171206.4	ELOVL1	GM12279
IRAK1				ACAP3	ELOVL4	GM12296
IRAK2				ACBD6	ELP6	GM12379
IRAK3				ACD	EMC3	GM12408
IRS4				ACLY	ENDOG	GM12504
KIDINS220				ACO1	ENDOV	GM12542
MAGED1				ACOT7	ENTPD5	GM12977
NFKBIB				ACOT8	EPC1	GM13091
NFKBIE				ACTB	EPCAM	GM13355
NGFRAP1				ACTG1	EPM2A	GM13372
NTRK3				ACTL6A	ERAL1	GM13525
PDPK1				ACTN4	ERBB3	GM13537
PIK3CD				ACTR10	ERICH6	GM13994
PIK3CG				ACTR2	ERLIN2	GM14319
PIK3R2				ACTR3B	ERO1L	GM14372
PIK3R5				ACVR1B	EXOG	GM15466
PLCG2				ACVR2A	F420014N23RIK	GM15499
RIPK2				ADAL	FAAH	GM15642
SH2B1				ADAM10	FADD	GM15728
SH2B2				ADAM23	FADS2	GM16081
SH2B3				ADAMTS4	FAM104A	GM16183
SHC2				ADAT3	FAM110C	GM16285
SHC3				ADCY9	FAM126A	GM16573
SHC4				ADD3	FAM160A2	GM17098
SORT1				ADGRL2	FAM174A	GM17135
TP73				ADH5	FAM193A	GM17733
YWHAH				ADI1	FAM196B	GM20667
ZNF274				ADIPOR1	FAM20B	GM20721
CDK5R1				ADIPOR2	FAM214B	GM21362
EHD4				ADK	FAM216A	GM21978
RIT1				ADNP	FAM222A	GM22097
TRPV1				ADO	FAM32A	GM22203
ATM				ADPGK	FAM35A	GM22238
TXN				ADPRHL2	FAM46A	GM22394
ABCA7				ADPRM	FANCA	GM22529
ADAM8				ADRM1	FARSA	GM22857
ADAM9				ADSL	FBLN1	GM23154
ADCYAP1				AEBP2	FBRS	GM23232
ADORA1				AFF1	FBRSL1	GM23624
ADORA2B				AFF4	FBXL12OS	GM23865
ADRA1A				AFG1L	FBXL22	GM24084
ADRA1B				AFG3L1	FBXO33	GM24545
ADRA2A				AFTPH	FBXO36	GM24731
ADRA2B				AGBL3	FBXO5	GM24924
ADRA2C				AGK	FDX1L	GM25002
ADRB2				AGL	FEZF2	GM25069
ADRB3				AGMAT	FHAD1	GM25214
ALK				2001-08-01	FIGN	GM25250
ALOX12B				AGPAT2	FKBP9	GM25694
ALOX15				AGPAT4	FLII	GM25739
ANGPT1				AGPAT5	FLOT1	GM25745
ARHGAP8				AGRP	FLT3L	GM25929
ARL6IP5				AHCTF1	FMNL2	GM26232
ATP6AP1				AHCYL2	FMNL3	GM26250
AVPI1				AHNAK	FRA10AC1	GM26455
BANK1				AHR	FYTTD1	GM26497
BIRC7				AI314180	GABRD	GM26616
BMP4				AI597479	GALE	GM26646
BMPER				AI846148	GATA6	GM26835
C17orf87				AIG1	GCC2	GM26854
C19orf10				AK3	GCH1	GM28183
C1QTNF1				AK4	GCSH	GM28386
C1QTNF2				AK6	GET4	GM28991
C21orf7				AKAP1	GGA1	GM29123
C3				AKAP10	GIGYF2	GM36816
C5				AKAP11	GLRX2	GM37015
C5AR1				AKAP13	GM10146	GM37230
CARD9				AKAP8L	GM10521	GM37622
CARTPT				AL593843.1	GM10616	GM37625
CAV2				ALAD	GM11200	GM38293
CCL1				ALCAM	GM11520	GM38301
CCL11				ALDH16A1	GM11599	GM40304
CCL13				ALDH7A1	GM11699	GM42454
CCL14				ALDH9A1	GM11780	GM42688
CCL15				ALDOA	GM11784	GM42780
CCL16				ALG12	GM11793	GM42797
CCL17				ALG5	GM12061	GM42878
CCL18				ALKBH3	GM12743	GM43034
CCL19				ALKBH5	GM12784	GM43105
CCL2				ALKBH7	GM12979	GM43246
CCL20				ALS2	GM13197	GM43282
CCL21				ALYREF	GM13860	GM43517
CCL22				AMBRA1	GM14051	GM43573
CCL23				AMFR	GM14235	GM43701
CCL24				AMMECR1L	GM14283	GM43782
CCL26				AMN1	GM14321	GM43852
CCL3				ANAPC5	GM15065	GM43907
CCL3L1				ANGEL1	GM15760	GM43925
CCL3L3				ANKFY1	GM16134	GM44123
CCL4				ANKHD1	GM16180	GM44301
CCL4L2				ANKIB1	GM16499	GM44417
CCL5				ANKLE2	GM16565	GM44718
CCL7				ANKRD11	GM16740	GM4479
CCL8				ANKRD13A	GM16796	GM44913
CCR7				ANKRD13C	GM20144	GM45213
CD24				ANKRD17	GM20390	GM45410
CD27				ANKRD24	GM20449	GM45623
CD36				ANKRD28	GM20517	GM7542
CD40				ANKRD52	GM20708	GM7863
CD40LG				ANKS3	GM22612	GM8129
CD74				ANO10	GM22997	GM8251
CDH2				ANP32A	GM23222	GM8365
CDK1				ANXA11	GM23272	GM8747
CHI3L1				ANXA2	GM23296	GM9211
CHRNA7				ANXA4	GM23514	GM9703
CIB1				AP1G1	GM23573	GM9991
CRHR2				AP1S2	GM23691	GMCL1
CSF1R				AP2B1	GM23880	GMNN
CSPG4				AP3D1	GM23900	GPR155
CTGF				AP3M1	GM24374	GPX8
CTNNB1				AP3S2	GM24497	GRB14
CX3CL1				AP4E1	GM24727	GRK4
CXCR4				AP4S1	GM24734	HEXIM2
CXCR7				AP5B1	GM24813	HIPK1
CYSLTR2				AP5S1	GM24845	HIVEP2
DAB2IP				APBA1	GM24975	HIVEP3
DIRAS1				APC	GM26012	HMGB4OS
DIRAS2				APCDD1	GM26295	HSDL2
DRD2				APEH	GM26296	HSPA12B
DRD4				APEX1	GM26372	IER5
DUSP15				APOPT1	GM26600	IL6RA
DUSP19				APPL1	GM26679	ING2
DUSP22				ARF1	GM26766	IQCB1
DVL2				ARF3	GM26770	JAK1
DVL3				ARF5	GM27011	JAKMIP1
EDA2R				ARF6	GM27266	JAZF1
EDAR				ARFGAP3	GM27289	KANSL1L
EDN1				ARFGEF1	GM27468	KAZALD1
EDN3				ARFGEF2	GM27813	KIF26B
EDNRA				ARFIP1	GM28001	KIF7
EFNA1				ARFRP1	GM28496	KLF15
EIF2AK2				ARHGAP11A	GM28536	KLHL23
ELANE				ARHGAP19	GM29093	LANCL1
EPGN				ARHGAP21	GM29233	LARGE1
EPHA4				ARHGAP23	GM29585	LASP1
EPHA8				ARHGAP35	GM30238	LCA5L
EPOR				ARHGAP39	GM30329	LCMT1
ERBB2				ARHGAP42	GM31812	LCORL
ERBB4				ARHGAP5	GM34853	LGMN
ESR1				ARHGEF10	GM35202	LHX1OS
ESR2				ARHGEF11	GM35394	LHX5
FAM58A				ARHGEF12	GM35911	LMAN1
FAM59A				ARHGEF18	GM36991	LMBRD1
FCER1A				ARHGEF6	GM37352	LMF1
FGA				ARID2	GM37580	LRFN2
FGB				ARID3A	GM37908	LRIG3
FGD2				ARID3C	GM37988	LRP4
FGG				ARID4A	GM38250	LRPPRC
FLT1				ARID5A	GM4032	LYPLA1
FLT3				ARIH1	GM4117	LYZL4
FLT4				ARIH2	GM42778	MAGIX
FPR1				ARL13B	GM42997	MAML1
FSHR				ARL14EP	GM43157	MANBA
FZD10				ARL2BP	GM43162	MAP10
FZD4				ARL4AOS	GM43474	MARK4
FZD7				ARL5A	GM43552	MATN4
FZD8				ARL6IP6	GM43566	MB21D2
GAS6				ARL8B	GM43626	MBIP
GCG				ARMC1	GM43653	MCM10
GCNT2				ARMC7	GM43714	MCM3
GDF6				ARMC8	GM43915	MCUB
GH1				ARMC9	GM44017	MDGA2
GHRL				ARNT	GM44050	MEGF10
GLIPR2				ARNTL	GM44430	MEIS1
GNG3				ARPC1B	GM45391	METTL16
GPER				ARPC3	GM45670	MEX3D
GPR183				ARPC5L	GM45822	MFSD11
GPR37				ARRDC1	GM45894	MINPP1-PS
GPR37L1				ARRDC2	GM45906	MIR218-2
GPR55				ARRDC4	GM5218	MIR3067
GPR77				ASAH1	GM6158	MIR365-2
GRM1				ASB6	GM6288	MIR5120
GRM4				ASCC1	GM6658	MIR6340
HAVCR2				ASCC2	GM6921	MIR674
HGF				ASH2L	GM7461	MIR7011
HTR2A				ASIC1	GM7850	MIR7025
HTR2B				ASNS	GM807	MIR8101
HTR2C				ASPM	GM8556	MKL2
ICAM1				ASPSCR1	GM9530	MKRN2
IGF1				ATAD2B	GM9908	MLF1
IGF2				ATE1	GNA11	MLPH
IGFBP3				ATG101	GNAL	MOCS2
IGFBP4				ATG16L1	GOLGA7	MOK
IL11				ATG16L2	GOLIM4	MON1A
IL26				ATG4D	GPATCH8	MPC1
IL6				ATG5	GPR151	MRPL13
IL6R				ATIC	GPR156	MRPL15
ILK				ATL2	GPR161	MRPL3
INS				ATOH8	GPR83	MSMO1
IQGAP3				ATP10A	GPRC5C	MSRB2
ITGA1				ATP10D	GPSM3	MTIF3
JUB				ATP11A	GSK3A	MTMR14
KDR				ATP11B	GSN	MVB12A
KIAA1804				ATP1A1	GSTM1	MYCBP2
KISS1				ATP1B3	GSTZ1	MYH10
KISS1R				ATP2A2	GTDC1	N-R5S89
KIT				ATP2B1	GTPBP1	NAF1
KITLG				ATP5A1	GTPBP2	NCALD
KL				ATP5G3	GTPBP8	NDUFAF6
KLB				ATP5S	H3F3A	NEK7
KSR1				ATP6V0B	HARS	NEMP2
LAMTOR2				ATP6V0D1	HASPIN	NES
LEP				ATP6V0E	HAUS1	NINJ1
LGALS9				ATP6V1C1	HAUS6	NKX6-1
LIF				ATP6V1D	HBP1	NMU
LPAR1				ATP6V1E1	HDAC4	NOL7
LPAR3				ATP6V1G1	HEATR5A	NPM1
LRRK2				ATP9B	HECW1	NR3C1
LTBR				ATPAF1	HEMK1	NRCAM
MADD				ATR	HERC4	NRD1
MDFI				ATRIP	HES1	NSUN3
MDFIC				ATRN	HINT2	NT5C2
MID1				ATRNL1	HIST2H2BB	NTMT1
MIF				ATXN2L	HLTF	NUDCD1
MST1R				ATXN3	HMBS	NUDT7
MT3				ATXN7L3	HNRNPA0	NUP85
MUC20				ATXN7L3B	HNRNPH1	OAZ3
MUL1				AUP1	HOXC10	OPTN
NDRG4				AVEN	HSPA4	OTP
NEK10				AVL9	IBA57	P3H4
NENF				AW549877	ID2	PACSIN1
NOD1				AW554918	IDH3B	PAFAH1B2
NOD2				AZI2	IER3	PANX1
NODAL				B230219D22RIK	IFITM3	PAQR5
NOX1				B230354K17RIK	IKBKAP	PARL
NOX4				B230369F24RIK	IKZF5	PARP4
NPNT				B330016D10RIK	IL4I1	PARP6
NRK				B3GALNT1	INIP	PARVA
NRP1				B3GALNT2	INPP5B	PCYT2
O3FAR1				B3GALT6	ITGB5	PDE4DIP
ODZ1				B3GLCT	ITPKC	PDZK1IP1
OPRK1				B3GNT9	JOSD2	PEX5
OPRM1				B430219N15RIK	KAT8	PGAP1
OSM				B430305J03RIK	KCNAB2	PGF
P2RX7				B4GALT3	KCTD15	PGM1
P2RY1				B930036N10RIK	KCTD2	PIGM
PDCD10				B930086L07RIK	KCTD6	PIGQ
PDE6G				B9D2	KDM2A	PIGT
PDE6H				BABAM2	KDM2B	PIH1D2
PDGFD				BAG1	KIF18B	PLEKHA3
PEA15				BAG3	KIF3A	PLSCR3
PIK3R6				BAG5	KIFAP3	POLB
PKN1				BAP1	KLC4	POLD1
PLCE1				BATF2	KLF10	POLR2K
PRKCDBP				BAZ1B	KLHL12	POLR3E
PRKCZ				BAZ2A	KLHL22	PPP1R13L
PRKD2				BBC3	KLRB1C	PPP1R1B
PROK1				BBS1	KRT78	PPP2CB
PTK2B				BBS10	LAD1	PPP2R5D
PTPLAD1				BBX	LANCL2	PPP2R5E
PTPN22				BC003331	LARP1B	PRDX3
PYCARD				BC004004	LARS	PRKAR2B
PYDC1				BC005537	LAS1L	PRKG1
RAP1BL				BC017158	LEMD2	PRKRIP1
RASSF2				BC024386	LEMD3	PRMT2
RDBP				BC030343	LENG8	PROC
RELT				BC031181	LHPP	PROSC
RPS27A				BC051142	LIAS	PRPF3
RPS3				BC055324	LIMK1	PRSS12
RYK				BCAR1	LIMK2	PTGER4
S100A12				BCCIP	LIPT2	PTTG1IP
S100A7				BCDIN3D	LLGL1	PUF60
S1PR2				BCKDK	LMBR1L	PYGB
SAA1				BCL10	LPIN2	RAB20
SASH1				BCL2L1	LRP6	RAB40B
SDCBP				BCL2L13	LRRC29	RANGAP1
SEMA4C				BCL7B	LRRC47	RASIP1
SERPINF2				BCLAF1	LRRC8A	RBBP5
SLAMF1				BDP1	LSM2	RBM24
SORBS3				BECN1	LSM4	RBM45
SPRY2				BEND7	LUC7L	RBMXL1
SSTR4				BHLHE40	LURAP1	RBPMS2
ST5				BICD2	LZIC	RET
SYK				BICRAL	M6PR	RFX8
SYT14L				BMP8A	MAEA	RGCC
TBX1				BMPR2	MAGEB3	RGS3
TDGF1				BMS1	MAMDC2	RHEB
TEK				BMT2	MAP1S	RLF
THBS1				BNIP2	MAP3K21	RPL34
THPO				BNIP3L	MARCH4	RPL9
TIAM1				BOD1L	MARS	RRAGB
TIMP2				BOLA3	MARS2	RTKN2
TIRAP				BOLL	MCRIP1	RUBCN
TLR3				BORCS5	MDM4	SACM1L
TLR4				BPGM	MED11	SAP30BP
TLR6				BRAP	MED17	SCAMP1
TLR9				BRD1	MED21	SCCPDH
TNFAIP8L3				BRF1	METTL5	SCML4
TNFRSF11A				BRF2	MFSD7B	SDK1
TNFRSF11B				BRIX1	MFSD9	SEC61A2
TNFRSF14				BRK1	MGRN1	SECISBP2L
TNFRSF19				BRPF1	MIR1945	SERINC5
TNFRSF1B				BRWD1	MIR1955	SERPINA4-PS1
TNFRSF25				BSDC1	MIR3109	SERPINB5
TNFRSF4				BSG	MIR5119	SFR1
TNFRSF6B				BTAF1	MIR568	SGPP1
TNFSF11				BTBD10	MIR6385	SH3PXD2B
TNIK				BTBD3	MIR6769B	SHISA3
TPD52L1				BTBD7	MIR6976	SIK1
TRAF4				BTBD9	MIR7023	SLC12A4
TRAF7				BTG1	MIR708	SLC12A8
TREM2				BTG3	MIR762	SLC16A10
TRIM5				C030034I22RIK	MIR7688	SLC20A1
UBB				C130036L24RIK	MIR8120	SLC22A17
UNC5CL				C130046K22RIK	MIS18BP1	SLC22A21
VANGL2				C1D	MORN1	SLC25A23
VEGFA				C1QBP	MPC2	SLC25A39
VEGFB				C1QTNF12	MPDU1	SLC26A4
WNT16				C230038L03RIK	MPP5	SLC37A3
WNT5A				C2CD2	MRFAP1	SLC38A1
WNT7A				C2CD2L	MROH1	SLC7A10
XCL1				C2CD3	MRPL19	SMAD2
XCL2				C2CD5	MRPL20	SMARCD3
XDH				C330011M18RIK	MRPL23	SMC2
ZC3H12A				C630004L07RIK	MRPL44	SMLR1
ZEB2				C730034F03RIK	MRPL9	SMURF2
ZNF622				C87436	MRPS15	SNHG20
ATF1				CAAA01125382.3	MRPS18B	SNORA30
CREB3				CAB39	MSRA	SNX20
CREB5				CABIN1	MTCH1	SNX29
EIF4E				CACYBP	MTFMT	SOAT2
TRAF3				CAGE1	MTFR1L	SPACA6
DLD				CALML4	MTMR2	SPC24
GCK				CALR	MTPN	SPCS1
MYEF2				CALU	MTRF1	SPOPL
PAPPA				CAMK1D	MUCL2	SPRYD7
				CAMSAP2	N-R5S172	SPTBN2
				CAMTA2	N6AMT1	SRP14
				CAND1	NAA15	SSC4D
				CANX	NCAPH	ST3GAL1
				CAPN7	NCEH1	ST8SIA6
				CAPRIN1	NCOR2	STAMBP
				CAPZA1	NDUFA9	STON1
				CAPZA2	NDUFAF3	SUOX
				CARF	NDUFB5	SUSD2
				CASC4	NDUFS7	SYNC
				CASD1	NECTIN3	TARSL2
				CATSPER2	NFYB	TCAIM
				CAVIN1	NHP2	TFF3
				CBLB	NIPSNAP3B	THAP3
				CBLL1	NKAP	TIMM44
				CBR4	NKIRAS1	TIMP3
				CBX1	NLE1	TLK1
				CBX4	NOC2L	TMEM123
				CCAR2	NPDC1	TMEM164
				CCDC106	NR2F1	TMEM179
				CCDC110	NSMCE3	TMEM199
				CCDC115	NSUN6	TMEM39A
				CCDC124	NTN4	TMPPE
				CCDC125	NUCB2	TOMM22
				CCDC126	NUDCD3	TOR1B
				CCDC142OS	NUDT13	TRIB2
				CCDC15	NUP153	TRIM17
				CCDC171	NVL	TRMT10B
				CCDC191	NYX	TRNAU1AP
				CCDC34	OCIAD1	TSC22D1
				CCDC43	ODF2	TSKU
				CCDC50	OIP5	TSPYL5
				CCDC57	OTULIN	TTC21A
				CCDC6	P4HA1	TUBB6
				CCDC66	PAFAH2	TXNDC8
				CCDC88A	PAKAP	TXNL1
				CCDC9	PAM	TYRO3
				CCDC90B	PAPD7	UBA5
				CCDC96	PARD3B	UBE2N
				CCNA2	PATL1	UBXN2A
				CCNB2	PCMTD1	UCHL3
				CCND1	PDCD7	UGDH
				CCNE1	PDCL3	USMG5
				CCNE2	PDIA3	USP51
				CCNG2	PDK1	VEZF1
				CCNJ	PEG3	VMN2R87
				CCNL1	PEMT	VPS11
				CCNL2	PEX3	WARS2
				CCNT2	PFDN2	WDR82
				CCNY	PGGT1B	ZC3H13
				CCPG1	PGS1	ZCCHC9
				CCSER2	PHF13	ZFP28
				CCT3	PHF2	ZFP367
				CCT4	PHF20L1	ZFP459
				CCT6A	PHF24	ZFP512B
				CCT7	PHTF1	ZFP523
				CCZ1	PIAS1	ZFP68
				CD164	PLATR23	ZFP691
				CD2AP	PLCB3	ZFP709
				CD320	PLEKHA7	ZFP74
				CD63	PLK3	ZFP746
				CD83	PLSCR4	ZFPM2
				CDADC1	PML	ZRSR2
				CDC16	PNISR	ZUFSP
				CDC20	PNKD
				CDC27	POC1A
				CDC34	POLH
				CDC37L1	POLR2A
				CDC42BPB	POLR3B
				CDC42SE1	POLR3K
				CDC42SE2	PPCDC
				CDC45	PPIP5K1
				CDC7	PPM1D
				CDC73	PPP2R3C
				CDCP1	PPP4R2
				CDK11B	PPP4R4
				CDK12	PRCC
				CDK13	PRDM9
				CDK17	PREX2
				CDK19OS	PRKCSH
				CDK2	PROSER1
				CDK5RAP2	PRPF8
				CDKN2A	PRR5
				CDKN2B	PSEN2
				CDKN2C	PSIP1
				CDKN3	PSMA2
				CEBPD	PSMC3
				CELF1	PSMC6
				CELSR2	PSMD3
				CELSR3	PSMD8
				CENPA	PTAR1
				CENPE	PTBP2
				CENPF	PTGS2OS
				CENPN	PTPDC1
				CENPO	PTPRK
				CENPP	PUM3
				CENPU	R3HCC1
				CENPW	RAB15
				CEP104	RAB1B
				CEP162	RAB33B
				CEP170	RAB4B
				CEP290	RABGEF1
				CEP41	RAD51AP2
				CEP63	RALB
				CEP68	RANBP10
				CEP83	RASL11B
				CEP85	RBCK1
				CEP85L	RBM11
				CEPT1	RBM18
				CERCAM	RBM4
				CERS5	RCBTB1
				CFAP126	RCN1
				CFAP20	RCOR1
				CFAP61	RELL2
				CFAP99	RFC2
				CFDP1	RFWD2
				CGGBP1	RFX1
				CHAMP1	RGL1
				CHCHD4	RHBDD1
				CHCHD7	RNASEH2C
				CHD1	RNF217
				CHD7	RNF38
				CHD8	RNF44
				CHD9	RNF7
				CHEK1	RNFT2
				CHERP	RNH1
				CHFR	ROCK1
				CHIC2	RPE
				CHKA	RPL18A-PS1
				CHMP2B	RPL29
				CHMP4B	RPL31-PS6
				CHMP6	RPL37
				CHMP7	RPL7
				CHORDC1	RPP14
				CHP1	RPRD2
				CHRAC1	RPS12
				CHST1	RPS12-PS19
				CHSY3	RPS20
				CHTF8	RPTOR
				CHTOP	RRP1
				CIART	RRP12
				CISD2	RRS1
				CITED2	RSF1
				CKAP2	RSL24D1
				CKAP4	RUNX1T1
				CKAP5	RUSC2
				CKS2	RYBP
				CLASP2	S100G
				CLCC1	SAAL1
				CLCN7	SAP18
				CLDN12	SAP30
				CLDND1	SAR1B
				CLEC11A	SASS6
				CLIC4	SBDS
				CLIP1	SCAF1
				CLK2	SCD2
				CLK3	SCIN
				CLN5	SDF4
				CLPB	SDHB
				CLPP	SDHC
				CLTA	SEC23B
				CLTC	SEH1L
				CLUH	SELENOF
				CLYBL	SELENOM
				CMPK1	SEPT10
				CMPK2	SEPT7
				CMSS1	SERPINH1
				CMTM4	SERTAD2
				CMTM6	SF3B3
				CMTM7	SH2D2A
				CMTR1	SH3PXD2A
				CNBP	SHMT1
				CNDP2	SIK2
				CNEP1R1	SIRT2
				CNN3	SIRT3
				CNNM2	SKP1A
				CNNM3	SLC17A7
				CNOT1	SLC25A1
				CNOT2	SLC25A33
				CNOT6	SLC35B4
				CNOT9	SLC35E4
				CNPY3	SLC35F3
				CNST	SLC37A4
				CNTLN	SLC39A9
				CNTRL	SLC50A1
				COG2	SLC6A9
				COG4	SLC7A1
				COG5	SMAD3
				COG7	SMG1
				COG8	SMG6
				COL4A2	SMIM15
				COL4A3BP	SNHG5
				COLGALT1	SNORA65
				COMMD10	SNORA7A
				COPB1	SNORD43
				COPB2	SNRNP35
				COPRS	SNW1
				COPS5	SNX14
				COPS7A	SNX17
				COPS7B	SNX24
				COPS8	SNX27
				COPS9	SORL1
				COPZ1	SOX13
				COQ3	SOX5
				CORO1B	SPATA5L1
				CORO1C	SPHK2
				COX10	SPO11
				COX11	SPRED2
				COX15	SRCAP
				COX18	SREBF1
				COX6A1	SRFBP1
				COX8A	SRGAP1
				CPA1	SRGAP2
				CPE	SRPRB
				CPEB2	SRSF5
				CPNE3	SSR3
				CPOX	ST13
				CPPED1	STAC
				CPSF2	STAU2
				CPSF4L	STIM1
				CPSF6	STK40
				CPSF7	STON2
				CREBBP	SUCLA2
				CREBL2	SUPT3
				CRELD1	SWT1
				CREM	SYMPK
				CRTAP	SYT3
				CRTC2	SZRD1
				CRTC3	TADA2A
				CRYAA	TAF1
				CSDE1	TAF10
				CSE1L	TAF12
				CSGALNACT2	TAF5
				CSNK1D	TAF9
				CSNK1G1	TANK
				CSNK1G2	TASP1
				CSNK2A1	TBC1D14
				CSRNP2	TBC1D19
				CSTF1	TBCE
				CT009721.2	TBP
				CT025556.3	TBRG4
				CT025616.4	TEAD1
				CT025642.3	TEN1
				CT025678.1	TERF2
				CT030161.2	TEX2
				CTBP1	TFB2M
				CTBS	TGFBR3
				CTCF	TH
				CTDP1	THRB
				CTDSP1	TMA16
				CTF1	TMEM106C
				CTNNA1	TMEM115
				CTNNA3	TMEM127
				CTR9	TMEM134
				CTSC	TMEM147
				CTSL	TMEM170B
				CTTNBP2NL	TMEM184C
				CUL3	TMEM202
				CUL4A	TMEM234
				CWC15	TMEM242
				CWC25	TMEM261
				CWC27	TMEM268
				CYB5B	TMEM35B
				CYB5D2	TMEM37
				CYC1	TMEM65
				CYCS	TMEM70
				CYFIP1	TMOD3
				CYP2J6	TMX4
				CYP2U1	TNRC6C
				CYP51	TNS3
				CYR61	TOP2B
				CYTH1	TOP3B
				CYTH3	TPST2
				CYYR1	TRA2A
				D2HGDH	TRAF5
				D3ERTD254E	TRAP1
				D430040D24RIK	TRAPPC3
				D5ERTD579E	TRIM27
				D730003I15RIK	TRIM39
				D830025C05RIK	TRIM65
				D8ERTD738E	TRIO
				DACT1	TRIR
				DAD1	TRMT44
				DAG1	TRP53BP1
				DAP	TSFM
				DARS	TSHR
				DAZL	TSPAN3
				DBIL5	TSSC4
				DBNDD2	TSTD3
				DBR1	TTC28
				DBT	TVP23B
				DCAF10	TWSG1
				DCAF5	TXNIP
				DCBLD2	TYSND1
				DCP1A	TYW3
				DCP1B	UBN1
				DCTN4	UBXN1
				DCTPP1	UFC1
				DDA1	UIMC1
				DDAH1	UNK
				DDB1	UPK2
				DDB2	URB1
				DDI2	USP2
				DDIT4	USP3
				DDX10	USP32
				DDX17	UTP11
				DDX19A	UTP14B
				DDX21	UTP6
				DDX23	VAMP4
				DDX27	VCPIP1
				DDX31	VPS53
				DDX39	WARS
				DDX39B	WASHC1
				DDX41	WASL
				DDX42	WBP2
				DDX5	WDR34
				DDX50	WDR77
				DDX52	WDR90
				DDX54	WDTC1
				DDX55	WIPF1
				DDX6	WRAP73
				DEDD	WRB
				DEK	WRNIP1
				DENND1B	XIAP
				DENND4A	YAP1
				DENND4C	YIF1B
				DENND6A	YIPF6
				DENND6B	YJEFN3
				DENR	YKT6
				DERL1	YPEL1
				DERL3	ZBTB25
				DFFB	ZBTB42
				DGCR6	ZBTB43
				DGCR8	ZBTB7A
				DGKEOS	ZBTB7C
				DGKZ	ZCCHC8
				DHCR24	ZCRB1
				DHCR7	ZDHHC4
				DHRS11	ZFAND1
				DHRS13	ZFAND5
				DHRS4	ZFAS1
				DHX16	ZFP105
				DHX29	ZFP11
				DHX33	ZFP113
				DHX37	ZFP180
				DHX40	ZFP189
				DHX8	ZFP286
				DIABLO	ZFP3
				DIAPH1	ZFP365
				DICER1	ZFP422
				DIMT1	ZFP617
				DIS3	ZFP81
				DIS3L2	ZFP84
				DIXDC1	ZFP93
				DLAT	ZFP956
				DLEU2	ZHX3
				DLG1	ZNRF2
				DLST	ZXDC
				DMAP1
				DMTF1
				DMXL1
				DMXL2
				DNAJA2
				DNAJB1
				DNAJB12
				DNAJB5
				DNAJC1
				DNAJC10
				DNAJC11
				DNAJC13
				DNAJC2
				DNAJC21
				DNAJC3
				DNAJC5
				DNASE1L2
				DNLZ
				DNM1L
				DNM2
				DNMT1
				DOCK1
				DOCK6
				DOCK7
				DOLPP1
				DONSON
				DOPEY2
				DOT1L
				DPF1
				DPH7
				DPP8
				DPY19L1
				DR1
				DRG1
				DTL
				DTWD2
				DTX2
				DTX4
				DUBR
				DUOXA1
				DUS1L
				DUS3L
				DUT
				DYNC1I2
				DYNC1LI1
				DYNLL1
				DYNLL2
				DYNLRB1
				DYRK1B
				DYRK2
				DYRK3
				DZIP3
				E030018B13RIK
				E030030I06RIK
				E130304I02RIK
				E130311K13RIK
				E2F4
				E2F7
				EAPP
				EARS2
				EBAG9
				EBF3
				EBNA1BP2
				ECD
				ECE1
				ECI1
				ECT2
				EDC3
				EDEM1
				EDEM2
				EDEM3
				EEF1AKMT2
				EEF1AKMT3
				EEF1D
				EEF1G
				EEF2
				EEF2KMT
				EFCAB2
				EFEMP1
				EGLN1
				EGLN2
				EHBP1
				EHMT1
				EID2
				EIF1
				EIF2A
				EIF2AK1
				EIF2AK3
				EIF2B5
				EIF2S1
				EIF3A
				EIF3B
				EIF3C
				EIF3D
				EIF4A1
				EIF4B
				EIF4E2
				EIF4EBP1
				EIF4EBP2
				EIF4ENIF1
				EIF4G1
				EIF4G2
				EIF4G3
				EIF4H
				EIF5
				EIF5A
				ELF1
				ELF2
				ELMO1
				ELOC
				ELOF1
				ELOVL5
				ELP2
				EMC6
				EML5
				EMSY
				ENO1
				ENPP1
				ENTPD7
				EP300
				EP400
				EPB41L2
				EPB41L4AOS
				EPB41L4B
				EPN1
				EPRS
				EPS15
				ERBIN
				ERC1
				ERCC4
				ERCC5
				ERCC6L2
				ERI1
				ERI3
				ERMP1
				ERO1LB
				ERP27
				ESCO1
				ESYT1
				ESYT2
				ETAA1
				ETF1
				ETNK1
				ETV3
				ETV6
				EXO1
				EXO5
				EXOC1
				EXOC2
				EXOC3
				EXOC6
				EXOSC1
				EXOSC6
				EXOSC7
				EXOSC8
				EXT2
				EYA3
				F3
				F630040K05RIK
				FAAP20
				FAF1
				FAHD1
				FAIM
				FAM102A
				FAM102B
				FAM103A1
				FAM109A
				FAM117B
				FAM120AOS
				FAM122A
				FAM135A
				FAM136A
				FAM13B
				FAM160B1
				FAM160B2
				FAM167B
				FAM168B
				FAM185A
				FAM187B
				FAM192A
				FAM207A
				FAM208A
				FAM209
				FAM20C
				FAM214A
				FAM219A
				FAM234A
				FAM25C
				FAM3C
				FAM46C
				FAM53A
				FAM53B
				FAM53C
				FAM76A
				FAM83D
				FAM83G
				FAM98A
				FAM98B
				FANCI
				FANCL
				FANK1
				FAR1
				FARP2
				FASN
				FASTK
				FASTKD1
				FBF1
				FBXL14
				FBXL15
				FBXL18
				FBXL20
				FBXL3
				FBXO11
				FBXO22
				FBXO32
				FBXO42
				FBXO8
				FBXO9
				FBXW11
				FBXW2
				FBXW4
				FBXW5
				FBXW8
				FCHO2
				FCHSD2
				FDXACB1
				FECH
				FEM1A
				FEM1B
				FEM1C
				FERMT2
				FGD4
				FGFBP3
				FIGNL2
				FILIP1L
				FITM2
				FKBP15
				FKBP8
				FLCN
				FLRT2
				FLYWCH1
				FMC1
				FN1
				FNBP4
				FNDC3A
				FNDC3B
				FNDC4
				FNIP2
				FOCAD
				FOSL2
				FOXK1
				FOXM1
				FOXO1
				FOXP1
				FOXP4
				FPGT
				FRG2F1
				FRS3OS
				FSTL1
				FTH1
				FUBP3
				FUS
				FUT10
				FUT11
				FUT8
				FYN
				FZD1
				FZD3
				FZD9
				G3BP1
				G3BP2
				G430095P16RIK
				GAA
				GABPA
				GADD45GIP1
				GALC
				GALK1
				GALK2
				GALNS
				GALNT1
				GALNT2
				GAN
				GANC
				GAPVD1
				GAR1
				GAREM1
				GAS2
				GATAD2A
				GATAD2B
				GATB
				GATC
				GATSL2
				GCDH
				GCFC2
				GCLC
				GCLM
				GCN1L1
				GCNT4
				GDF15
				GDPD1
				GFER
				GFOD1
				GFOD2
				GFPT1
				GFPT2
				GFRA3
				GGCT
				GGH
				GGNBP1
				GGNBP2
				GGT7
				GHITM
				GID8
				GINM1
				GLCCI1
				GLG1
				GLMN
				GLO1
				GLOD4
				GLRX3
				GLRX5
				GLT8D1
				GLUD1
				GM10044
				GM10138
				GM10190
				GM10209
				GM10306
				GM10309
				GM10399
				GM10428
				GM10459
				GM10472
				GM10517
				GM10524
				GM10532
				GM10549
				GM10642
				GM10657
				GM10699
				GM10704
				GM10715
				GM10717
				GM10718
				GM10722
				GM10778
				GM10827
				GM10840
				GM10941
				GM10961
				GM11186
				GM11205
				GM11266
				GM11280
				GM11334
				GM11508
				GM11532
				GM11687
				GM11728
				GM11748
				GM11876
				GM11906
				GM11915
				GM12035
				GM12043
				GM12089
				GM12346
				GM12359
				GM12367
				GM12421
				GM12447
				GM12536
				GM12592
				GM12714
				GM12746
				GM12924
				GM12925
				GM12931
				GM12974
				GM12981
				GM12989
				GM13036
				GM13039
				GM13161
				GM13213
				GM13230
				GM13446
				GM13690
				GM13708
				GM13783
				GM13998
				GM14012
				GM14057
				GM14138
				GM14141
				GM14486
				GM14966
				GM15180
				GM15334
				GM15445
				GM15511
				GM15541
				GM15564
				GM15569
				GM15597
				GM15612
				GM15640
				GM15672
				GM15721
				GM15723
				GM15860
				GM15899
				GM15950
				GM15951
				GM15952
				GM16001
				GM16061
				GM16080
				GM16124
				GM16150
				GM16201
				GM16212
				GM16224
				GM16243
				GM16272
				GM16322
				GM16675
				GM16838
				GM16861
				GM16998
				GM17057
				GM17251
				GM17259
				GM17415
				GM17484
				GM17597
				GM17705
				GM17833
				GM18010
				GM18604
				GM19265
				GM19553
				GM20324
				GM20422
				GM20458
				GM20503
				GM20518
				GM20616
				GM20635
				GM20644
				GM20694
				GM2109
				GM21738
				GM21742
				GM21987
				GM21992
				GM22024
				GM22073
				GM22379
				GM22420
				GM22502
				GM22706
				GM22973
				GM23027
				GM23207
				GM23209
				GM23244
				GM23377
				GM23626
				GM23864
				GM23935
				GM24047
				GM24407
				GM24420
				GM2453
				GM24563
				GM24605
				GM24859
				GM25044
				GM25232
				GM25238
				GM25283
				GM25556
				GM25628
				GM25757
				GM25803
				GM25805
				GM26083
				GM26347
				GM26377
				GM2651
				GM26513
				GM26534
				GM26582
				GM26590
				GM26626
				GM26704
				GM26751
				GM26781
				GM26787
				GM26803
				GM26834
				GM26840
				GM26843
				GM26877
				GM26881
				GM26887
				GM26901
				GM26920
				GM27003
				GM27021
				GM27184
				GM27286
				GM27458
				GM27486
				GM27646
				GM27734
				GM27884
				GM27940
				GM27941
				GM27960
				GM27972
				GM28043
				GM28047
				GM28151
				GM28502
				GM28529
				GM29254
				GM29277
				GM29340
				GM29389
				GM29394
				GM29609
				GM2A
				GM30684
				GM31105
				GM31718
				GM31728
				GM34073
				GM37019
				GM37179
				GM37248
				GM37305
				GM37323
				GM37391
				GM37392
				GM37472
				GM37494
				GM37584
				GM37652
				GM37931
				GM38140
				GM38144
				GM38253
				GM39271
				GM40038
				GM40190
				GM42067
				GM42488
				GM42508
				GM42548
				GM42557
				GM42642
				GM42692
				GM4285
				GM43064
				GM43077
				GM43123
				GM43312
				GM43375
				GM43416
				GM43514
				GM43592
				GM43646
				GM43674
				GM43721
				GM43868
				GM43890
				GM43909
				GM43919
				GM43966
				GM44066
				GM44140
				GM44145
				GM44436
				GM44573
				GM44686
				GM44716
				GM44738
				GM44794
				GM44867
				GM44965
				GM45095
				GM45102
				GM45242
				GM45346
				GM45444
				GM45464
				GM45533
				GM45605
				GM45609
				GM45736
				GM45884
				GM45885
				GM4890
				GM4945
				GM527
				GM5453
				GM5466
				GM5475
				GM5577
				GM5602
				GM5617
				GM5977
				GM6598
				GM6899
				GM7467
				GM8357
				GM8855
				GM9712
				GM9776
				GM9913
				GM9917
				GM9934
				GMDS
				GMEB1
				GMFB
				GMPR2
				GNAQ
				GNG10
				GNG5
				GNL1
				GNMT
				GNPAT
				GNPNAT1
				GNS
				GOLGA1
				GOLGA3
				GOLGA4
				GOLGA5
				GOPC
				GORASP2
				GP5
				GPANK1
				GPAT4
				GPATCH1
				GPATCH2
				GPATCH3
				GPBP1L1
				GPC6
				GPN2
				GPR135
				GPR137
				GPR137C
				GPR146
				GPR176
				GPR180
				GPR19
				GPR88
				GPS1
				GPT2
				GPX7
				GRAMD1C
				GRAMD4
				GRHL1
				GRIK4
				GRIP1
				GRN
				GRPEL1
				GRPEL2
				GRSF1
				GSTO1
				GT(ROSA)26SOR
				GTF2A1
				GTF2A2
				GTF2B
				GTF2E2
				GTF2H2
				GTF2I
				GTF2IRD2
				GTF3A
				GTF3C1
				GTF3C5
				GTF3C6
				GTPBP4
				GUCD1
				GUCY1B3
				GZF1
				H13
				H2-BL
				H2AFV
				H2AFX
				H3F3B
				H6PD
				HABP4
				HACD2
				HACD3
				HACE1
				HACL1
				HADHA
				HAUS2
				HAUS4
				HAUS8
				HBEGF
				HCCS
				HCFC2
				HDAC2
				HDAC9
				HDDC2
				HDGF
				HDGFL2
				HDLBP
				HEATR5B
				HEATR6
				HEBP1
				HECA
				HECTD1
				HECTD4
				HERC1
				HERC2
				HERC3
				HERPUD2
				HES6
				HEXB
				HEXIM1
				HGH1
				HIF1A
				HIGD2A
				HINFP
				HINT1
				HIP1R
				HIPK3
				HIRA
				HIST2H2AA1
				HJURP
				HK2
				HMBOX1
				HMGA1
				HMGXB3
				HMGXB4
				HNRNPA3
				HNRNPAB
				HNRNPDL
				HNRNPH3
				HNRNPLL
				HNRNPM
				HNRNPR
				HNRNPU
				HNRNPUL1
				HNRNPUL2
				HOMER1
				HOMER3
				HOPXOS
				HP1BP3
				HPS5
				HS2ST1
				HSBP1
				HSD17B12
				HSD17B4
				HSP90AA1
				HSP90AB1
				HSPA5
				HSPA9
				HSPB11
				HSPE1
				HSPH1
				HTT
				HUS1
				HYLS1
				HYOU1
				IARS2
				ICA1
				ICE2
				ICMT
				ID1
				ID3
				IDUA
				IFNA13
				IFNGR2
				IFRD2
				IFT52
				IFT74
				IFT81
				IGFBP7
				IGHMBP2
				IGSF11
				IGSF9
				IL17RA
				IL6ST
				ILF3
				ILKAP
				IMMP2L
				IMMT
				IMPA2
				IMPAD1
				INAFM2
				INCENP
				ING5
				INO80
				INO80D
				INPP5A
				INSIG1
				INTS10
				INTS12
				INTS14
				INTS4
				INTS6
				INTS8
				INVS
				IP6K1
				IPMK
				IPO13
				IPO7
				IPPK
				IQCK
				IRAK1BP1
				IREB2
				IRF2
				IRF2BPL
				ISG20L2
				ISPD
				ISY1
				ITCH
				ITFG2
				ITM2B
				ITPK1
				ITPR2
				ITPRIPL2
				ITSN1
				IVNS1ABP
				JAG1
				JAGN1
				JAK3
				JAM3
				JMJD4
				JPH4
				JUNB
				JUNOS
				JUP
				K230015D01RIK
				KANK1
				KANSL1
				KANSL3
				KAT2B
				KAT6A
				KAT6B
				KATNAL1
				KATNB1
				KATNBL1
				KBTBD4
				KBTBD7
				KCMF1
				KCNIP4
				KCNK18
				KCNK6
				KCNMB4OS2
				KCNS1
				KCTD13
				KCTD16
				KCTD5
				KCTD9
				KDM1A
				KDM1B
				KDM3A
				KDM3B
				KDM4B
				KDM5A
				KDM5B
				KDM8
				KDSR
				KHDRBS1
				KHNYN
				KHSRP
				KIF15
				KIF16B
				KIF17
				KIF1BP
				KIF21A
				KIF27
				KIF2C
				KIF5C
				KIN
				KLC1
				KLC2
				KLF11
				KLF13
				KLF16
				KLF2
				KLF3
				KLF4
				KLF7
				KLF9
				KLHDC10
				KLHDC4
				KLHL11
				KLHL18
				KLHL20
				KLHL21
				KLHL24
				KLHL26
				KLHL36
				KLHL42
				KLHL9
				KLRG2
				KMT2A
				KMT2B
				KMT5A
				KMT5B
				KPNA2
				KPNA3
				KPNA4
				KPNA6
				KPNB1
				KRBA1
				KRCC1
				KREMEN1
				KRIT1
				KRR1
				KTI12
				KTN1
				L3HYPDH
				LACTB
				LACTB2
				LAG3
				LAMA3
				LAMC1
				LAMC2
				LAMP1
				LAP3
				LAPTM4A
				LAPTM4B
				LARP1
				LARP4B
				LATS2
				LBR
				LCLAT1
				LCOR
				LDB1
				LDLR
				LDLRAD3
				LEO1
				LEPROT
				LETM1
				LGALSL
				LGR4
				LIG3
				LIN7C
				LIN9
				LINS1
				LLPH
				LMBRD2
				LMLN
				LMNA
				LMNB1
				LMTK2
				LOCKD
				LONP1
				LONP2
				LONRF1
				LPCAT4
				LPGAT1
				LPP
				LRCH3
				LRCOL1
				LRFN4
				LRIG1
				LRIG2
				LRP10
				LRP11
				LRP12
				LRP2BP
				LRRC27
				LRRC40
				LRRC41
				LRRC42
				LRRC58
				LRRC59
				LRRC8B
				LRRCC1
				LRRFIP2
				LRRK1
				LRSAM1
				LSM1
				LSM6
				LSM8
				LSS
				LTBP1
				LUC7L2
				LY75
				LYPD6B
				LYPLAL1
				LYRM1
				LYRM4
				LYSMD3
				LYST
				MACF1
				MAF1
				MAFG
				MAGI1
				MAGT1
				MAIP1
				MAK16
				MALT1
				MAML3
				MAN1C1
				MAN2A1
				MAP1LC3A
				MAP3K20
				MAP4
				MAP7D1
				MAPK1IP1
				MAPKAP1
				MAPKBP1
				MAPRE1
				MARC2
				MARCH2
				MARCH3
				MARCH5
				MARCH7
				MARCH8
				MARCH9
				MARCKSL1
				MARK3
				MAST2
				MAT2A
				MATR3
				MAU2
				MAZ
				MBD1
				MBD2
				MBD3
				MBD5
				MBNL1
				MBTPS1
				MCL1
				MCM3AP
				MCM6
				MCM9
				MCPH1
				MCU
				MCUR1
				MDM2
				MDN1
				ME2
				MEAF6
				MECR
				MED12L
				MED13
				MED19
				MED22
				MED23
				MED26
				MED31
				MED7
				MED8
				MED9
				MEGF9
				MEMO1
				MEPCE
				METTL2
				METTL21A
				METTL23
				METTL25
				METTL3
				METTL5OS
				METTL8
				METTL9
				MEX3B
				MEX3C
				MFAP3L
				MFF
				MFN2
				MFNG
				MFSD1
				MFSD4B4
				MFSD5
				MFSD6
				MGAT1
				MGAT2
				MGEA5
				MGME1
				MIA3
				MIB1
				MICAL2
				MIEN1
				MIER2
				MIF4GD
				MIGA1
				MINOS1
				MIOS
				MIPEPOS
				MIR1199
				MIR122
				MIR139
				MIR17HG
				MIR1904
				MIR192
				MIR1938
				MIR193A
				MIR207
				MIR212
				MIR3065
				MIR3076
				MIR3077
				MIR3083
				MIR320
				MIR335
				MIR5122
				MIR5133
				MIR5135
				MIR5620
[truncated: 1,703 more rows]
